# Supplementary material for: Comprehensive Analyses of circRNA Expression Profiles and Function Prediction in Chicken Cecums After Eimeria tenella Infection
Source: Front Cell Infect Microbiol. 2021 Mar 10;11:628667. doi: 10.3389/fcimb.2021.628667 (PMC7988198; doi:10.3389/fcimb.2021.628667)
Supplement: Supplementary file 1 [file DataSheet_1.zip › Supplementary Table 1.xlsx]

## Sheet: JS-vs-JC-diff-pval-0.05-FC-2.ci
circRNA_id	BaseMean	BaseMean_control_JC	BaseMean_case_JS	FoldChange	log2FoldChange	pValue	qValue	Regulation	Expression_JC1	Expression_JC2	Expression_JC3	Expression_JS1	Expression_JS2	Expression_JS3	circRNA_Chr	circRNA_Strand	circRNA_Start	circRNA_End	genomic_length	circRNA_length	Type	best.transcript	transcript_position	gene	Dbxref	product	GO_id	GO_term	pathway	pathway_description
circRNA_0004|Chr1:51394_51727_+	4.09064	8.18128	0	0	#NAME?	0.0344019	1	Down	0.0667145	0.161557	0	0	0	0	Chr1	+	51394	51727	334	237	sense-overlapping	XM_015273092.2	Chr1:45693_55239_+	CLC2DL4	GeneID:100857569,Genbank:XM_015273092.2,CGNC:65459	C-type lectin domain family 2 member D-like 4, transcript variant X2
circRNA_0007|Chr1:197150_259506_-	5.81292	11.6258	0	0	#NAME?	0.030811	1	Down	0.238266	0.0855303	0	0	0	0	Chr1	-	197150	259506	62357	61858	sense-overlapping	XM_025152809.1	Chr1:255920_259983_-	LOC107055489	GeneID:107055489,Genbank:XM_025152809.1,CGNC:78445	C-type lectin domain family 2 member D-like, transcript variant X2
circRNA_0179|Chr1:32729478_32729664_-	3.06887	6.13774	0	0	#NAME?	0.0488017	1	Down	0.0571839	0.11404	0	0	0	0	Chr1	-	32729478	32729664	187	187	antisense	XM_015282662.2	Chr1:32726924_32731659_+	LOC107052718	GeneID:107052718,Genbank:XM_015282662.2,CGNC:75720	endogenous retrovirus group K member 11 Pol protein	GO:0003677,GO:0003964,GO:0004523,GO:0006310,GO:0008270,GO:0015074	DNA binding|RNA-directed DNA polymerase activity|RNA-DNA hybrid ribonuclease activity|DNA recombination|zinc ion binding|DNA integration
circRNA_0458|Chr1:71312966_71343721_+	3.28588	0	6.57175	Inf	Inf	0.0415852	1	Up	0	0	0	0	0.0937542	0.0900989	Chr1	+	71312966	71343721	30756	17995	sense-overlapping	XM_025142370.1	Chr1:71308978_71329020_+	TTC38L	GeneID:426599,Genbank:XM_025142370.1,CGNC:52836	tetratricopeptide repeat protein 38-like	GO:0070062	extracellular exosome
circRNA_0759|Chr1:130466378_130493459_-	5.98531	11.9706	0	0	#NAME?	0.00359863	1	Down	0.104837	0.152054	0.0839701	0	0	0	Chr1	-	130466378	130493459	27082	17834	sense-overlapping	NM_001312662.1	Chr1:130482654_130498132_-	CSF2RA	GeneID:418666,Genbank:NM_001312662.1,CGNC:50821	colony stimulating factor 2 receptor alpha subunit	GO:0000165,GO:0004713,GO:0004896,GO:0005088,GO:0005576,GO:0005622,GO:0005886,GO:0005887,GO:0009897,GO:0019221,GO:0019955,GO:0038023,GO:0043235,GO:0044267	MAPK cascade|protein tyrosine kinase activity|cytokine receptor activity|Ras guanyl-nucleotide exchange factor activity|extracellular region|intracellular|plasma membrane|integral component of plasma membrane|external side of plasma membrane|cytokine-mediated signaling pathway|cytokine binding|signaling receptor activity|receptor complex|cellular protein metabolic process	ko04060,ko04640,ko04630	Cytokine-cytokine receptor interaction|Hematopoietic cell lineage|Jak-STAT signaling pathway
circRNA_0824|Chr1:137697048_137768926_+	10.3617	0	20.7235	Inf	Inf	0.00246576	0.824643	Up	0	0	0	0	0.309389	0.270297	Chr1	+	137697048	137768926	71879	43551	sense-overlapping	XM_025146656.1	Chr1:137577447_137795787_+	LOC776067	GeneID:776067,Genbank:XM_025146656.1,CGNC:57604	E3 SUMO-protein ligase RanBP2-like, transcript variant X1	GO:0003723,GO:0003755,GO:0005634,GO:0005635,GO:0005642,GO:0005643,GO:0005737,GO:0005813,GO:0006457,GO:0006607,GO:0008536,GO:0016740,GO:0016925,GO:0031965,GO:0043547,GO:0046872,GO:0051028	RNA binding|peptidyl-prolyl cis-trans isomerase activity|nucleus|nuclear envelope|annulate lamellae|nuclear pore|cytoplasm|centrosome|protein folding|NLS-bearing protein import into nucleus|Ran GTPase binding|transferase activity|protein sumoylation|nuclear membrane|positive regulation of GTPase activity|metal ion binding|mRNA transport
circRNA_1064|Chr1:180908356_180912265_-	5.03742	0	10.0748	Inf	Inf	0.00815055	1	Up	0	0	0	0.0904481	0.0375017	0.162178	Chr1	-	180908356	180912265	3910	255	sense-overlapping	NM_001198668.1	Chr1:180901126_180917603_-	FDX1	GeneID:373947,Genbank:NM_001198668.1,CGNC:48971	ferredoxin 1	GO:0005759,GO:0006694,GO:0008203,GO:0009055,GO:0046872,GO:0051537	mitochondrial matrix|steroid biosynthetic process|cholesterol metabolic process|electron transfer activity|metal ion binding|2 iron, 2 sulfur cluster binding
circRNA_1351|Chr11:1051434_1064351_-	4.26074	8.52148	0	0	#NAME?	0.0363402	1	Down	0.0667145	0.171061	0	0	0	0	Chr11	-	1051434	1064351	12918	12918	sense-overlapping	XM_025154383.1	Chr11:1049404_1070771_-	LOC112533303	GeneID:112533303,Genbank:XM_025154383.1	C-factor-like
circRNA_1359|Chr11:1059092_1064798_-	7.92436	0	15.8487	Inf	Inf	0.000898428	0.384025	Up	0	0	0	0.180896	0.196884	0.081089	Chr11	-	1059092	1064798	5707	5707	sense-overlapping	XM_025154383.1	Chr11:1049404_1070771_-	LOC112533303	GeneID:112533303,Genbank:XM_025154383.1	C-factor-like
circRNA_1429|Chr11:11151431_11175541_-	3.83534	7.67067	0	0	#NAME?	0.0228776	1	Down	0.0571839	0.11404	0.04665	0	0	0	Chr11	-	11151431	11175541	24111	17880	sense-overlapping	XM_015292452.2	Chr11:11167433_11178082_-	CES1L1	GeneID:415786,Genbank:XM_015292452.2,CGNC:50076	carboxylesterase 1 like 1	GO:0006633,GO:0016787	fatty acid biosynthetic process|hydrolase activity	ko00983	Drug metabolism - other enzymes
circRNA_1906|Chr15:8218348_8226517_-	287.296	574.592	0	0	#NAME?	0.0271716	1	Down	0	16.0512	0	0	0	0	Chr15	-	8218348	8226517	8170	6512	sense-overlapping	XM_025155485.1	Chr15:8213821_8231115_-	IGLL1	GeneID:416928,Genbank:XM_025155485.1,CGNC:14448	immunoglobulin lambda-like polypeptide 1, transcript variant X11	GO:0002250,GO:0003823,GO:0005576,GO:0005886	adaptive immune response|antigen binding|extracellular region|plasma membrane
circRNA_1909|Chr15:8218348_8230982_-	439.067	772.806	105.327	0.136292	-2.87523	0.000753984	0.384025	Down	7.56733	3.16462	11.7931	1.20296	0.965668	0.882969	Chr15	-	8218348	8230982	12635	2333	sense-overlapping	XM_025155485.1	Chr15:8213821_8231115_-	IGLL1	GeneID:416928,Genbank:XM_025155485.1,CGNC:14448	immunoglobulin lambda-like polypeptide 1, transcript variant X11	GO:0002250,GO:0003823,GO:0005576,GO:0005886	adaptive immune response|antigen binding|extracellular region|plasma membrane
circRNA_1961|Chr16:1963869_2057383_-	23.3584	41.6758	5.04105	0.120959	-3.04741	0.0041998	1	Down	0.371695	0.551196	0.26124	0	0.140631	0	Chr16	-	1963869	2057383	93515	91408	sense-overlapping	XM_025155872.1	Chr16:2053057_2057714_-	LOC107050538	GeneID:107050538,Genbank:XM_025155872.1,CGNC:73552	class I histocompatibility antigen, F10 alpha chain-like, transcript variant X5	GO:0002474,GO:0005886,GO:0006955,GO:0016021,GO:0042612	antigen processing and presentation of peptide antigen via MHC class I|plasma membrane|immune response|integral component of membrane|MHC class I protein complex	ko04650,ko04144,ko04145,ko04514,ko04612	Natural killer cell mediated cytotoxicity|Endocytosis|Phagosome|Cell adhesion molecules (CAMs)|Antigen processing and presentation
circRNA_1988|Chr16:2287393_2330798_+	86.2074	0.919761	171.495	186.456	7.54269	0.000367901	0.281234	Up	0	0	0.02799	2.66822	0	2.3696	Chr16	+	2287393	2330798	43406	32863	sense-overlapping	XM_025155850.1	Chr16:2303270_2331258_+	MOGL4	GeneID:101748132,Genbank:XM_025155850.1,CGNC:67623	myelin-oligodendrocyte glycoprotein-like 4, transcript variant X1	GO:0002250,GO:0005102,GO:0005886,GO:0009897,GO:0016021,GO:0050663,GO:0050776,GO:0050798,GO:0050852,GO:0072643	adaptive immune response|signaling receptor binding|plasma membrane|external side of plasma membrane|integral component of membrane|cytokine secretion|regulation of immune response|activated T cell proliferation|T cell receptor signaling pathway|interferon-gamma secretion
circRNA_2202|Chr19:386486_393543_-	457.116	914.232	0	0	#NAME?	1.50731e-18	8.06564e-15	Down	8.88256	11.0619	6.05518	0	0	0	Chr19	-	386486	393543	7058	5162	sense-overlapping	XM_415706.6	Chr19:384183_388732_-	ANGPTRL2	GeneID:417458,Genbank:XM_415706.6,CGNC:66280	angiopoietin-related protein-like 2, transcript variant X1	GO:0004126,GO:0047844	cytidine deaminase activity|deoxycytidine deaminase activity
circRNA_2289|Chr2:422898_520897_-	72.4906	144.981	0	0	#NAME?	0.000932971	0.384025	Down	0	2.85101	1.3062	0	0	0	Chr2	-	422898	520897	98000	98000	antisense	XM_025147396.1	Chr2:418149_1005680_+	GIMAP8L1	GeneID:101751764,Genbank:XM_025147396.1,CGNC:71182	GTPase IMAP family member 8-like 1, transcript variant X2	GO:0005525,GO:0005739,GO:0005783,GO:0005794,GO:0005829,GO:0070232	GTP binding|mitochondrion|endoplasmic reticulum|Golgi apparatus|cytosol|regulation of T cell apoptotic process
circRNA_2596|Chr2:46394013_46401368_+	5.15174	0.613174	9.69031	15.8035	3.98217	0.0497889	1	Up	0	0	0.01866	0.0633137	0.150007	0.0630692	Chr2	+	46394013	46401368	7356	537	sense-overlapping	XM_015281537.2	Chr2:46287165_46587493_+	ELMO1	GeneID:420735,Genbank:XM_015281537.2,CGNC:51330	engulfment and cell motility 1, transcript variant X1	GO:0005737,GO:0005829,GO:0005886,GO:0006911,GO:0006915,GO:0016020,GO:0016477,GO:0016601,GO:0017124,GO:0030036,GO:0032045,GO:0038096,GO:0048010,GO:0048870,GO:0050690	cytoplasm|cytosol|plasma membrane|phagocytosis, engulfment|apoptotic process|membrane|cell migration|Rac protein signal transduction|SH3 domain binding|actin cytoskeleton organization|guanyl-nucleotide exchange factor complex|Fc-gamma receptor signaling pathway involved in phagocytosis|vascular endothelial growth factor receptor signaling pathway|cell motility|regulation of defense response to vi…	ko04062	Chemokine signaling pathway
circRNA_3063|Chr2:136923357_136934084_-	4.46296	0	8.92593	Inf	Inf	0.0199682	1	Up	0	0	0	0.180896	0.0843788	0	Chr2	-	136923357	136934084	10728	364	sense-overlapping	NM_001277471.1	Chr2:136911023_136937314_-	MRPL13	GeneID:420356,Genbank:NM_001277471.1,CGNC:51231	mitochondrial ribosomal protein L13	GO:0003723,GO:0003729,GO:0003735,GO:0005739,GO:0005743,GO:0005761,GO:0005762,GO:0005840,GO:0006412,GO:0017148,GO:0070125,GO:0070126	RNA binding|mRNA binding|structural constituent of ribosome|mitochondrion|mitochondrial inner membrane|mitochondrial ribosome|mitochondrial large ribosomal subunit|ribosome|translation|negative regulation of translation|mitochondrial translational elongation|mitochondrial translational termination	ko03010	Ribosome
circRNA_3565|Chr3:82552_86295_-	3.75044	7.50089	0	0	#NAME?	0.0304328	1	Down	0.0667145	0.142551	0	0	0	0	Chr3	-	82552	86295	3744	756	sense-overlapping	XM_015283309.2	Chr3:77834_88781_-	MTIF2	GeneID:421213,Genbank:XM_015283309.2,CGNC:6152	mitochondrial translational initiation factor 2, transcript variant X1	GO:0003723,GO:0003743,GO:0003924,GO:0005525,GO:0005654,GO:0005739,GO:0006446,GO:0008135,GO:0032790,GO:0043024,GO:0070124	RNA binding|translation initiation factor activity|GTPase activity|GTP binding|nucleoplasm|mitochondrion|regulation of translational initiation|translation factor activity, RNA binding|ribosome disassembly|ribosomal small subunit binding|mitochondrial translational initiation
circRNA_3753|Chr3:27253381_27254468_-	19.6267	0	39.2534	Inf	Inf	0.000844818	0.384025	Up	0	0	0	0.533644	0.609402	0	Chr3	-	27253381	27254468	1088	219	sense-overlapping	NM_205005.1	Chr3:27251680_27263186_-	CALM2	GeneID:395855,Genbank:NM_205005.1,CGNC:49513	calmodulin 2	GO:0005509,GO:0005622,GO:0019722	calcium ion binding|intracellular|calcium-mediated signaling	ko04722,ko04924,ko04922,ko04015,ko04626,ko04916,ko04728,ko04970,ko04744,ko04261,ko04925,ko04014,ko04713,ko04070,ko04024,ko04745,ko04114,ko04270,ko04020,ko04912,ko04910,ko04022,ko04971,ko04915,ko04750,ko04740,ko04720,ko04921	Neurotrophin signaling pathway|Renin secretion|Glucagon signaling pathway|Rap1 signaling pathway|Plant-pathogen interaction|Melanogenesis|Dopaminergic synapse|Salivary secretion|Phototransduction|Adrenergic signaling in cardiomyocytes|Aldosterone synthesis and secretion|Ras signaling pathway|Circadian entrainment|Phosphatidylinositol signaling system|cAMP signaling pathway|Phototransduction - fly…
circRNA_3845|Chr3:40052294_40060908_+	3.32386	6.64772	0	0	#NAME?	0.0367874	1	Down	0.0476532	0.0950337	0.04665	0	0	0	Chr3	+	40052294	40060908	8615	870	sense-overlapping	XM_419573.6	Chr3:40043840_40062812_+	RAB4A	GeneID:421532,Genbank:XM_419573.6,CGNC:8417	RAB4A, member RAS oncogene family, transcript variant X2	GO:0001671,GO:0003924,GO:0005525,GO:0005768,GO:0005829,GO:0005886,GO:0006661,GO:0006886,GO:0008565,GO:0019003,GO:0019882,GO:0019905,GO:0030100,GO:0030659,GO:0031901,GO:0031982,GO:0032482,GO:0032593,GO:0035255,GO:0043231,GO:0048471,GO:0051117,GO:0055038,GO:0070062,GO:0098837,GO:0098993	ATPase activator activity|GTPase activity|GTP binding|endosome|cytosol|plasma membrane|phosphatidylinositol biosynthetic process|intracellular protein transport|protein transporter activity|GDP binding|antigen processing and presentation|syntaxin binding|regulation of endocytosis|cytoplasmic vesicle membrane|early endosome membrane|vesicle|Rab protein signal transduction|insulin-responsive compar…	ko04144	Endocytosis
circRNA_4340|Chr31:2362269_2405166_-	25.0318	43.6783	6.38533	0.14619	-2.77408	0.00729089	1	Down	0.638553	0.399142	0.19593	0	0.178133	0	Chr31	-	2362269	2405166	42898	41132	sense-overlapping	XM_025145991.1	Chr31:2377551_2380078_-	VH26L10	GeneID:430017,Genbank:XM_025145991.1,CGNC:53839	Immunoglobulin heavy chain V-III region VH26-like 10	GO:0003823,GO:0004252,GO:0005576,GO:0005615,GO:0005886,GO:0006898,GO:0006910,GO:0006911,GO:0006955,GO:0006956,GO:0006958,GO:0009897,GO:0030449,GO:0034987,GO:0038095,GO:0038096,GO:0042571,GO:0042742,GO:0045087,GO:0050776,GO:0050853,GO:0050871,GO:0050900,GO:0070062,GO:0072562	antigen binding|serine-type endopeptidase activity|extracellular region|extracellular space|plasma membrane|receptor-mediated endocytosis|phagocytosis, recognition|phagocytosis, engulfment|immune response|complement activation|complement activation, classical pathway|external side of plasma membrane|regulation of complement activation|immunoglobulin receptor binding|Fc-epsilon receptor signaling …	ko04145,ko04666,ko04640,ko04664,ko04650,ko04151,ko04072,ko04064,ko04672,ko04662,ko04020	Phagosome|Fc gamma R-mediated phagocytosis|Hematopoietic cell lineage|Fc epsilon RI signaling pathway|Natural killer cell mediated cytotoxicity|PI3K-Akt signaling pathway|Phospholipase D signaling pathway|NF-kappa B signaling pathway|Intestinal immune network for IgA production|B cell receptor signaling pathway|Calcium signaling pathway
circRNA_4350|Chr31:2362269_2439389_-	20.6396	40.607	0.67214	0.0165523	-5.91683	0.00549983	1	Down	0.686206	0	0.48516	0	0.0187508	0	Chr31	-	2362269	2439389	77121	75355	sense-overlapping	XM_025145991.1	Chr31:2377551_2380078_-	VH26L10	GeneID:430017,Genbank:XM_025145991.1,CGNC:53839	Immunoglobulin heavy chain V-III region VH26-like 10	GO:0003823,GO:0004252,GO:0005576,GO:0005615,GO:0005886,GO:0006898,GO:0006910,GO:0006911,GO:0006955,GO:0006956,GO:0006958,GO:0009897,GO:0030449,GO:0034987,GO:0038095,GO:0038096,GO:0042571,GO:0042742,GO:0045087,GO:0050776,GO:0050853,GO:0050871,GO:0050900,GO:0070062,GO:0072562	antigen binding|serine-type endopeptidase activity|extracellular region|extracellular space|plasma membrane|receptor-mediated endocytosis|phagocytosis, recognition|phagocytosis, engulfment|immune response|complement activation|complement activation, classical pathway|external side of plasma membrane|regulation of complement activation|immunoglobulin receptor binding|Fc-epsilon receptor signaling …	ko04145,ko04666,ko04640,ko04664,ko04650,ko04151,ko04072,ko04064,ko04672,ko04662,ko04020	Phagosome|Fc gamma R-mediated phagocytosis|Hematopoietic cell lineage|Fc epsilon RI signaling pathway|Natural killer cell mediated cytotoxicity|PI3K-Akt signaling pathway|Phospholipase D signaling pathway|NF-kappa B signaling pathway|Intestinal immune network for IgA production|B cell receptor signaling pathway|Calcium signaling pathway
circRNA_4375|Chr31:5251588_5267684_-	154.318	308.637	0	0	#NAME?	1.4039e-14	3.75612e-11	Down	3.12605	1.57756	4.25448	0	0	0	Chr31	-	5251588	5267684	16097	13616	sense-overlapping	XM_025145903.1	Chr31:5264245_5274090_-	LOC112531049	GeneID:112531049,Genbank:XM_025145903.1	butyrophilin subfamily 3 member A2-like, transcript variant X1	GO:0016021	integral component of membrane
circRNA_4384|Chr31:5311868_5397897_-	4.80906	9.61812	0	0	#NAME?	0.00949961	1	Down	0.0857758	0.11404	0.0746401	0	0	0	Chr31	-	5311868	5397897	86030	86030	sense-overlapping	XM_015300489.2	Chr31:5309658_5313980_-	LOC107055470	GeneID:107055470,Genbank:XM_015300489.2,CGNC:78426	butyrophilin subfamily 1 member A1-like	GO:0005739,GO:0005829,GO:0006915,GO:0008270,GO:0016567,GO:0016740,GO:0042802,GO:2000059,GO:2001235	mitochondrion|cytosol|apoptotic process|zinc ion binding|protein ubiquitination|transferase activity|identical protein binding|negative regulation of ubiquitin-dependent protein catabolic process|positive regulation of apoptotic signaling pathway
circRNA_4385|Chr31:5315201_5401052_-	432.021	864.042	0	0	#NAME?	1.58686e-06	0.00283043	Down	12.123	0	13.034	0	0	0	Chr31	-	5315201	5401052	85852	82985	sense-overlapping	XM_015300487.1	Chr31:5395721_5403870_-	LOC107049156	GeneID:107049156,Genbank:XM_015300487.1,CGNC:72177	pyrin-like
circRNA_4400|Chr31:5347507_5405541_-	5.28693	10.5739	0	0	#NAME?	0.00627927	1	Down	0.0953064	0.11404	0.0933001	0	0	0	Chr31	-	5347507	5405541	58035	42158	sense-overlapping	XM_025145906.1	Chr31:5361435_5379133_-	LOC101751305	GeneID:101751305,Genbank:XM_025145906.1,CGNC:70730	sarcolemmal membrane-associated protein-like, transcript variant X2
circRNA_4401|Chr31:5348802_5410716_-	36.7131	70.1805	3.24571	0.0462481	-4.43446	0.000213735	0.190616	Down	0.762452	0.218578	1.06362	0.0994929	0	0	Chr31	-	5348802	5410716	61915	46038	sense-overlapping	XM_025145906.1	Chr31:5361435_5379133_-	LOC101751305	GeneID:101751305,Genbank:XM_025145906.1,CGNC:70730	sarcolemmal membrane-associated protein-like, transcript variant X2
circRNA_4404|Chr31:5361834_5401052_-	8.37525	0	16.7505	Inf	Inf	0.00331807	1	Up	0	0	0	0	0.234385	0.234257	Chr31	-	5361834	5401052	39219	23342	sense-overlapping	XM_025145906.1	Chr31:5361435_5379133_-	LOC101751305	GeneID:101751305,Genbank:XM_025145906.1,CGNC:70730	sarcolemmal membrane-associated protein-like, transcript variant X2
circRNA_4406|Chr31:5365780_5401052_-	358.124	0	716.249	Inf	Inf	4.20928e-05	0.0563097	Up	0	0	0	0.0361792	13.2568	6.73038	Chr31	-	5365780	5401052	35273	22664	sense-overlapping	XM_025145906.1	Chr31:5361435_5379133_-	LOC101751305	GeneID:101751305,Genbank:XM_025145906.1,CGNC:70730	sarcolemmal membrane-associated protein-like, transcript variant X2
circRNA_4418|Chr31:5498994_5587824_-	3.06576	0	6.13152	Inf	Inf	0.0499953	1	Up	0	0	0	0.0361792	0.0843788	0.0540593	Chr31	-	5498994	5587824	88831	87467	sense-overlapping	XM_015273071.2	Chr31:5584669_5598491_-	LOC107049467	GeneID:107049467,Genbank:XM_015273071.2,CGNC:72485	uncharacterized LOC107049467, transcript variant X4
circRNA_5072|Chr5:13059844_13062303_+	31.7154	63.4307	0	0	#NAME?	0.000614987	0.365644	Down	0	0.684243	1.18491	0	0	0	Chr5	+	13059844	13062303	2460	1068	sense-overlapping	NM_204621.1	Chr5:13013880_13081460_+	PTPRJ	GeneID:395330,Genbank:NM_204621.1,CGNC:49270	protein tyrosine phosphatase, receptor type J	GO:0004725,GO:0005886,GO:0005911,GO:0016021,GO:0016791,GO:0032587,GO:0042059,GO:0043407,GO:0045785,GO:0048008,GO:0050860,GO:0051894,GO:0051898	protein tyrosine phosphatase activity|plasma membrane|cell-cell junction|integral component of membrane|phosphatase activity|ruffle membrane|negative regulation of epidermal growth factor receptor signaling pathway|negative regulation of MAP kinase activity|positive regulation of cell adhesion|platelet-derived growth factor receptor signaling pathway|negative regulation of T cell receptor signali…	ko04520	Adherens junction
circRNA_5073|Chr5:13060666_13062303_+	20.634	41.2679	0	0	#NAME?	0.00211632	0.754962	Down	0	0.399142	0.821041	0	0	0	Chr5	+	13060666	13062303	1638	801	sense-overlapping	NM_204621.1	Chr5:13013880_13081460_+	PTPRJ	GeneID:395330,Genbank:NM_204621.1,CGNC:49270	protein tyrosine phosphatase, receptor type J	GO:0004725,GO:0005886,GO:0005911,GO:0016021,GO:0016791,GO:0032587,GO:0042059,GO:0043407,GO:0045785,GO:0048008,GO:0050860,GO:0051894,GO:0051898	protein tyrosine phosphatase activity|plasma membrane|cell-cell junction|integral component of membrane|phosphatase activity|ruffle membrane|negative regulation of epidermal growth factor receptor signaling pathway|negative regulation of MAP kinase activity|positive regulation of cell adhesion|platelet-derived growth factor receptor signaling pathway|negative regulation of T cell receptor signali…	ko04520	Adherens junction
circRNA_5108|Chr5:19233415_19234661_+	4.78323	0	9.56645	Inf	Inf	0.0122205	1	Up	0	0	0	0	0.159382	0.108119	Chr5	+	19233415	19234661	1247	375	sense-overlapping	XM_015286965.2	Chr5:19192113_19248203_+	CD44	GeneID:395666,Genbank:XM_015286965.2,CGNC:5938	CD44 molecule (Indian blood group), transcript variant X1	GO:0001558,GO:0001658,GO:0002246,GO:0002821,GO:0002906,GO:0004888,GO:0005114,GO:0005154,GO:0005540,GO:0005634,GO:0005794,GO:0005829,GO:0005886,GO:0005902,GO:0006954,GO:0007155,GO:0009897,GO:0009986,GO:0010628,GO:0016021,GO:0016055,GO:0016323,GO:0016324,GO:0016477,GO:0019221,GO:0019901,GO:0030214,GO:0031175,GO:0031258,GO:0032991,GO:0033031,GO:0033138,GO:0033674,GO:0034116,GO:0034238,GO:0035692,GO:…	regulation of cell growth|branching involved in ureteric bud morphogenesis|wound healing involved in inflammatory response|positive regulation of adaptive immune response|negative regulation of mature B cell apoptotic process|transmembrane signaling receptor activity|type II transforming growth factor beta receptor binding|epidermal growth factor receptor binding|hyaluronic acid binding|nucleus|G…	ko04640,ko04512	Hematopoietic cell lineage|ECM-receptor interaction
circRNA_5121|Chr5:22519022_22521651_+	3.27133	0	6.54267	Inf	Inf	0.0391349	1	Up	0	0	0	0.0904481	0.0375017	0.0630692	Chr5	+	22519022	22521651	2630	554	sense-overlapping	XM_015287189.2	Chr5:22503986_22550245_+	PRDM11	GeneID:423174,Genbank:XM_015287189.2,CGNC:6095	PR/SET domain 11, transcript variant X2	GO:0000977,GO:0001047,GO:0003682,GO:0005634,GO:0005829,GO:0008168,GO:0030308,GO:0031490,GO:0043408,GO:0043565,GO:0045892,GO:0045893,GO:0051726,GO:2000271	RNA polymerase II regulatory region sequence-specific DNA binding|core promoter binding|chromatin binding|nucleus|cytosol|methyltransferase activity|negative regulation of cell growth|chromatin DNA binding|regulation of MAPK cascade|sequence-specific DNA binding|negative regulation of transcription, DNA-templated|positive regulation of transcription, DNA-templated|regulation of cell cycle|positiv…
circRNA_5571|Chr6:32295915_32360230_+	11.0937	0	22.1875	Inf	Inf	0.00852964	1	Up	0	0	0	0	0.421894	0.198217	Chr6	+	32295915	32360230	64316	59609	sense-overlapping	XM_015288891.2	Chr6:32353361_32362014_+	CUZD1	GeneID:423943,Genbank:XM_015288891.2,CGNC:52088	CUB and zona pellucida like domains 1	GO:0006931,GO:0007049,GO:0008283,GO:0016021,GO:0030658,GO:0032023,GO:0042589,GO:0051301	substrate-dependent cell migration, cell attachment to substrate|cell cycle|cell proliferation|integral component of membrane|transport vesicle membrane|trypsinogen activation|zymogen granule membrane|cell division	ko04970	Salivary secretion
circRNA_5584|Chr6:33594726_33608800_-	3.41498	6.82996	0	0	#NAME?	0.0351653	1	Down	0.104837	0.0855303	0	0	0	0	Chr6	-	33594726	33608800	14075	334	sense-overlapping	NM_001142850.3	Chr6:33533589_33704427_-	ADAM12	GeneID:425843,Genbank:NM_001142850.3,CGNC:9663	ADAM metallopeptidase domain 12, transcript variant 1
circRNA_5852|Chr7:35146972_35148450_+	3.32536	0	6.65072	Inf	Inf	0.0380393	1	Up	0	0	0	0.0633137	0.0562525	0.0720791	Chr7	+	35146972	35148450	1479	422	sense-overlapping	XM_015289867.2	Chr7:35142062_35171308_+	RIF1	GeneID:424316,Genbank:XM_015289867.2,CGNC:9484	replication timing regulatory factor 1, transcript variant X4	GO:0000122,GO:0000723,GO:0000781,GO:0000790,GO:0000793,GO:0001939,GO:0001940,GO:0005634,GO:0005737,GO:0005886,GO:0006281,GO:0006348,GO:0006974,GO:0007049,GO:0016604,GO:0019827,GO:0031965,GO:0035861,GO:0043247,GO:0045830,GO:0051233,GO:0051574,GO:1990830,GO:2000042,GO:2001034	negative regulation of transcription by RNA polymerase II|telomere maintenance|chromosome, telomeric region|nuclear chromatin|condensed chromosome|female pronucleus|male pronucleus|nucleus|cytoplasm|plasma membrane|DNA repair|chromatin silencing at telomere|cellular response to DNA damage stimulus|cell cycle|nuclear body|stem cell population maintenance|nuclear membrane|site of double-strand brea…	ko04550	Signaling pathways regulating pluripotency of stem cells
circRNA_6283|ChrW:272854_275574_+	7.51919	15.0384	0	0	#NAME?	0.00510318	1	Down	0.247797	0	0.1866	0	0	0	ChrW	+	272854	275574	2721	236	sense-overlapping	XM_025144590.1	ChrW:272398_290120_+	LOC112530485	GeneID:112530485,Genbank:XM_025144590.1	ras GTPase-activating protein 1-like	GO:0000281,GO:0001570,GO:0001934,GO:0001953,GO:0005096,GO:0005161,GO:0005829,GO:0005886,GO:0007155,GO:0007162,GO:0007165,GO:0008134,GO:0016020,GO:0019900,GO:0030036,GO:0030539,GO:0030833,GO:0030971,GO:0031965,GO:0032868,GO:0036120,GO:0042493,GO:0043066,GO:0043422,GO:0043524,GO:0043547,GO:0044325,GO:0044344,GO:0044877,GO:0046326,GO:0046580,GO:0048146,GO:0050731,GO:0071364,GO:0090630,GO:1990782	mitotic cytokinesis|vasculogenesis|positive regulation of protein phosphorylation|negative regulation of cell-matrix adhesion|GTPase activator activity|platelet-derived growth factor receptor binding|cytosol|plasma membrane|cell adhesion|negative regulation of cell adhesion|signal transduction|transcription factor binding|membrane|kinase binding|actin cytoskeleton organization|male genitalia deve…	ko04014,ko04010,ko04013,ko04360	Ras signaling pathway|MAPK signaling pathway|MAPK signaling pathway - fly|Axon guidance
circRNA_6284|ChrW:272854_280340_+	10.675	21.35	0	0	#NAME?	0.00181755	0.694695	Down	0.29545	0	0.32655	0	0	0	ChrW	+	272854	280340	7487	313	sense-overlapping	XM_025144590.1	ChrW:272398_290120_+	LOC112530485	GeneID:112530485,Genbank:XM_025144590.1	ras GTPase-activating protein 1-like	GO:0000281,GO:0001570,GO:0001934,GO:0001953,GO:0005096,GO:0005161,GO:0005829,GO:0005886,GO:0007155,GO:0007162,GO:0007165,GO:0008134,GO:0016020,GO:0019900,GO:0030036,GO:0030539,GO:0030833,GO:0030971,GO:0031965,GO:0032868,GO:0036120,GO:0042493,GO:0043066,GO:0043422,GO:0043524,GO:0043547,GO:0044325,GO:0044344,GO:0044877,GO:0046326,GO:0046580,GO:0048146,GO:0050731,GO:0071364,GO:0090630,GO:1990782	mitotic cytokinesis|vasculogenesis|positive regulation of protein phosphorylation|negative regulation of cell-matrix adhesion|GTPase activator activity|platelet-derived growth factor receptor binding|cytosol|plasma membrane|cell adhesion|negative regulation of cell adhesion|signal transduction|transcription factor binding|membrane|kinase binding|actin cytoskeleton organization|male genitalia deve…	ko04014,ko04010,ko04013,ko04360	Ras signaling pathway|MAPK signaling pathway|MAPK signaling pathway - fly|Axon guidance
circRNA_6296|ChrW:3649254_3649868_-	11.5535	23.107	0	0	#NAME?	7.95228e-05	0.0851053	Down	0.266858	0.180564	0.21459	0	0	0	ChrW	-	3649254	3649868	615	285	sense-overlapping	XM_025144579.1	ChrW:3607608_3662463_-	TERAL2	GeneID:430766,Genbank:XM_025144579.1,CGNC:54049	transitional endoplasmic reticulum ATPase-like 2, transcript variant X1	GO:0000502,GO:0005102,GO:0005524,GO:0005634,GO:0005654,GO:0005737,GO:0005783,GO:0005811,GO:0005829,GO:0006302,GO:0006734,GO:0006888,GO:0006914,GO:0006919,GO:0006974,GO:0008289,GO:0010494,GO:0010498,GO:0010918,GO:0016236,GO:0016567,GO:0016887,GO:0018279,GO:0019079,GO:0019903,GO:0019904,GO:0019985,GO:0030433,GO:0030970,GO:0031334,GO:0031593,GO:0031625,GO:0032436,GO:0032510,GO:0034098,GO:0034214,GO:…	proteasome complex|signaling receptor binding|ATP binding|nucleus|nucleoplasm|cytoplasm|endoplasmic reticulum|lipid droplet|cytosol|double-strand break repair|NADH metabolic process|ER to Golgi vesicle-mediated transport|autophagy|activation of cysteine-type endopeptidase activity involved in apoptotic process|cellular response to DNA damage stimulus|lipid binding|cytoplasmic stress granule|prote…
circRNA_6297|ChrW:4216775_4217450_-	3.0205	6.04101	0	0	#NAME?	0.0463461	1	Down	0.0571839	0	0.12129	0	0	0	ChrW	-	4216775	4217450	676	421	sense-overlapping	XM_015300440.1	ChrW:4214767_4365185_-	MIER3L	GeneID:426615,Genbank:XM_015300440.1,CGNC:52840	mesoderm induction early response protein 3-like, transcript variant X3	GO:0003677,GO:0005654,GO:0032991	DNA binding|nucleoplasm|protein-containing complex
circRNA_6300|ChrW:4831150_4838596_+	8.53031	17.0606	0	0	#NAME?	0.000527748	0.352997	Down	0.171552	0.133047	0.1866	0	0	0	ChrW	+	4831150	4838596	7447	544	sense-overlapping	XM_025144549.1	ChrW:4788268_4947521_+	NIPBLL	GeneID:427025,Genbank:XM_025144549.1,CGNC:52967	Nipped-B homolog-like, transcript variant X2	GO:0000122,GO:0000228,GO:0000785,GO:0000790,GO:0001656,GO:0003007,GO:0003151,GO:0003682,GO:0005634,GO:0005654,GO:0006302,GO:0006974,GO:0007064,GO:0007076,GO:0007420,GO:0007507,GO:0007605,GO:0008022,GO:0019827,GO:0031065,GO:0032039,GO:0032116,GO:0034087,GO:0034088,GO:0034613,GO:0035115,GO:0035136,GO:0035261,GO:0036033,GO:0040018,GO:0042471,GO:0042634,GO:0042826,GO:0045444,GO:0045778,GO:0045892,GO:…	negative regulation of transcription by RNA polymerase II|nuclear chromosome|chromatin|nuclear chromatin|metanephros development|heart morphogenesis|outflow tract morphogenesis|chromatin binding|nucleus|nucleoplasm|double-strand break repair|cellular response to DNA damage stimulus|mitotic sister chromatid cohesion|mitotic chromosome condensation|brain development|heart development|sensory percep…	ko04111	Cell cycle - yeast
circRNA_6304|ChrW:5012970_5020183_-	5.02192	10.0438	0	0	#NAME?	0.00753958	1	Down	0.14296	0	0.14928	0	0	0	ChrW	-	5012970	5020183	7214	717	sense-overlapping	XM_015300460.2	ChrW:4989932_5105612_-	CHDB1	GeneID:374195,Genbank:XM_015300460.2,CGNC:49078	chromodomain helicase DNA binding protein 1, transcript variant X1	GO:0000775,GO:0003677,GO:0004386,GO:0005524,GO:0005634	chromosome, centromeric region|DNA binding|helicase activity|ATP binding|nucleus
circRNA_6310|ChrW:6430833_6437400_+	4.73332	9.46664	0	0	#NAME?	0.00982777	1	Down	0.15249	0	0.12129	0	0	0	ChrW	+	6430833	6437400	6568	277	sense-overlapping	XM_025144583.1	ChrW:6346825_6447458_+	LOC431003	GeneID:431003,Genbank:XM_025144583.1,CGNC:54112	E3 ubiquitin-protein ligase KCMF1-like, transcript variant X1	GO:0003676,GO:0008270,GO:0016740	nucleic acid binding|zinc ion binding|transferase activity
circRNA_6505|ChrZ:34225077_34231686_+	3.41887	0	6.83773	Inf	Inf	0.0338884	1	Up	0	0	0	0.0994929	0.0375017	0.0630692	ChrZ	+	34225077	34231686	6610	357	sense-overlapping	XM_015280091.2	ChrZ:34159929_34248010_+	FOCAD	GeneID:427233,Genbank:XM_015280091.2,CGNC:11210	focadhesin, transcript variant X5	GO:0005925,GO:0016021	focal adhesion|integral component of membrane
circRNA_6530|ChrZ:38536561_38537174_+	8.34536	1.71281	14.9779	8.74462	3.1284	0.0346393	1	Up	0.0476532	0	0	0.117583	0.140631	0.171188	ChrZ	+	38536561	38537174	614	222	sense-overlapping	XM_015280232.2	ChrZ:38483128_38581438_+	TLE4Z1	GeneID:374080,Genbank:XM_015280232.2,CGNC:49035	transducin like enhancer of split 4-Z 1, transcript variant X1	GO:0000122,GO:0003682,GO:0003705,GO:0003714,GO:0005634,GO:0005654,GO:0005667,GO:0016055,GO:0070491,GO:0090090,GO:1904837,GO:1990830,GO:1990907	negative regulation of transcription by RNA polymerase II|chromatin binding|transcription factor activity, RNA polymerase II distal enhancer sequence-specific binding|transcription corepressor activity|nucleus|nucleoplasm|transcription factor complex|Wnt signaling pathway|repressing transcription factor binding|negative regulation of canonical Wnt signaling pathway|beta-catenin-TCF complex assemb…

## Sheet: JR-vs-JC-diff-pval-0.05-FC-2.ci
circRNA_id	BaseMean	BaseMean_control_JC	BaseMean_case_JR	FoldChange	log2FoldChange	pValue	qValue	Regulation	Expression_JC1	Expression_JC2	Expression_JC3	Expression_JR2	Expression_JR3	Expression_JR4	circRNA_Chr	circRNA_Strand	circRNA_Start	circRNA_End	genomic_length	circRNA_length	Type	best.transcript	transcript_position	gene	Dbxref	product	GO_id	GO_term	pathway	pathway_description
circRNA_0512|Chr1:77845812_77846700_+	5.96528	0	11.9306	Inf	Inf	0.00530929	1	Up	0	0	0	0.176809	0	0.192399	Chr1	+	77845812	77846700	889	139	sense-overlapping	XM_015293826.2	Chr1:77844918_77848410_+	PTMS	GeneID:418286,Genbank:XM_015293826.2,CGNC:10761	parathymosin
circRNA_0911|Chr1:155761449_155773033_+	3.00085	0	6.0017	Inf	Inf	0.0462693	1	Up	0	0	0	0.037223	0.0999102	0.043727	Chr1	+	155761449	155773033	11585	1581	sense-overlapping	XM_015277213.2	Chr1:155590258_155794258_+	MYCBP2	GeneID:418808,Genbank:XM_015277213.2,CGNC:12697	MYC binding protein 2, E3 ubiquitin protein ligase, transcript variant X5	GO:0005085,GO:0005634,GO:0005737,GO:0008045,GO:0008270,GO:0008536,GO:0015630,GO:0016567,GO:0021785,GO:0021952,GO:0030424,GO:0032880,GO:0042177,GO:0042803,GO:0043231,GO:0048667,GO:0050905,GO:0051493,GO:0061630,GO:1902667	guanyl-nucleotide exchange factor activity|nucleus|cytoplasm|motor neuron axon guidance|zinc ion binding|Ran GTPase binding|microtubule cytoskeleton|protein ubiquitination|branchiomotor neuron axon guidance|central nervous system projection neuron axonogenesis|axon|regulation of protein localization|negative regulation of protein catabolic process|protein homodimerization activity|intracellular m…
circRNA_1591|Chr12:16579296_16607346_-	4.9267	9.8534	0	0	#NAME?	0.00537238	1	Down	0.0381226	0.133047	0.11196	0	0	0	Chr12	-	16579296	16607346	28051	28051	sense-overlapping	XM_025154487.1	Chr12:16303057_16644867_-	FOXP1	GeneID:416092,Genbank:XM_025154487.1,CGNC:50159	forkhead box P1, transcript variant X2	GO:0000122,GO:0000978,GO:0002053,GO:0002329,GO:0002639,GO:0003682,GO:0003705,GO:0005634,GO:0007519,GO:0008045,GO:0021517,GO:0033152,GO:0042803,GO:0045214,GO:0045893,GO:0045944,GO:0046872,GO:0046982,GO:0048745,GO:0050679,GO:0055007,GO:0060043,GO:0061140,GO:0061470,GO:0072358,GO:0072619,GO:0098582,GO:0098900,GO:1901250,GO:2000727	negative regulation of transcription by RNA polymerase II|RNA polymerase II proximal promoter sequence-specific DNA binding|positive regulation of mesenchymal cell proliferation|pre-B cell differentiation|positive regulation of immunoglobulin production|chromatin binding|transcription factor activity, RNA polymerase II distal enhancer sequence-specific binding|nucleus|skeletal muscle tissue devel…
circRNA_1906|Chr15:8218348_8226517_-	286.683	573.365	0	0	#NAME?	0.0268391	1	Down	0	16.0512	0	0	0	0	Chr15	-	8218348	8226517	8170	6512	sense-overlapping	XM_025155485.1	Chr15:8213821_8231115_-	IGLL1	GeneID:416928,Genbank:XM_025155485.1,CGNC:14448	immunoglobulin lambda-like polypeptide 1, transcript variant X11	GO:0002250,GO:0003823,GO:0005576,GO:0005886	adaptive immune response|antigen binding|extracellular region|plasma membrane
circRNA_1907|Chr15:8218348_8228063_-	341.62	683.241	0	0	#NAME?	3.84485e-06	0.0104541	Down	0	10.7103	9.03145	0	0	0	Chr15	-	8218348	8228063	9716	8058	sense-overlapping	XM_025155485.1	Chr15:8213821_8231115_-	IGLL1	GeneID:416928,Genbank:XM_025155485.1,CGNC:14448	immunoglobulin lambda-like polypeptide 1, transcript variant X11	GO:0002250,GO:0003823,GO:0005576,GO:0005886	adaptive immune response|antigen binding|extracellular region|plasma membrane
circRNA_2289|Chr2:422898_520897_-	72.6623	145.325	0	0	#NAME?	0.000841606	0.915331	Down	0	2.85101	1.3062	0	0	0	Chr2	-	422898	520897	98000	98000	antisense	XM_025147396.1	Chr2:418149_1005680_+	GIMAP8L1	GeneID:101751764,Genbank:XM_025147396.1,CGNC:71182	GTPase IMAP family member 8-like 1, transcript variant X2	GO:0005525,GO:0005739,GO:0005783,GO:0005794,GO:0005829,GO:0070232	GTP binding|mitochondrion|endoplasmic reticulum|Golgi apparatus|cytosol|regulation of T cell apoptotic process
circRNA_3606|Chr3:8577617_8597611_-	6.01904	0	12.0381	Inf	Inf	0.0023377	1	Up	0	0	0	0.0558345	0.149865	0.157417	Chr3	-	8577617	8597611	19995	632	sense-overlapping	NM_001031039.1	Chr3:8530367_8636888_-	LCLAT1	GeneID:421303,Genbank:NM_001031039.1,CGNC:6889	lysocardiolipin acyltransferase 1	GO:0003841,GO:0005783,GO:0005789,GO:0005829,GO:0007275,GO:0016021,GO:0016024,GO:0016746,GO:0036149	1-acylglycerol-3-phosphate O-acyltransferase activity|endoplasmic reticulum|endoplasmic reticulum membrane|cytosol|multicellular organism development|integral component of membrane|CDP-diacylglycerol biosynthetic process|transferase activity, transferring acyl groups|phosphatidylinositol acyl-chain remodeling	ko00564,ko00561	Glycerophospholipid metabolism|Glycerolipid metabolism
circRNA_3753|Chr3:27253381_27254468_-	17.1751	0	34.3502	Inf	Inf	0.000805972	0.915331	Up	0	0	0	0.539734	0	0.524725	Chr3	-	27253381	27254468	1088	219	sense-overlapping	NM_205005.1	Chr3:27251680_27263186_-	CALM2	GeneID:395855,Genbank:NM_205005.1,CGNC:49513	calmodulin 2	GO:0005509,GO:0005622,GO:0019722	calcium ion binding|intracellular|calcium-mediated signaling	ko04722,ko04924,ko04922,ko04015,ko04626,ko04916,ko04728,ko04970,ko04744,ko04261,ko04925,ko04014,ko04713,ko04070,ko04024,ko04745,ko04114,ko04270,ko04020,ko04912,ko04910,ko04022,ko04971,ko04915,ko04750,ko04740,ko04720,ko04921	Neurotrophin signaling pathway|Renin secretion|Glucagon signaling pathway|Rap1 signaling pathway|Plant-pathogen interaction|Melanogenesis|Dopaminergic synapse|Salivary secretion|Phototransduction|Adrenergic signaling in cardiomyocytes|Aldosterone synthesis and secretion|Ras signaling pathway|Circadian entrainment|Phosphatidylinositol signaling system|cAMP signaling pathway|Phototransduction - fly…
circRNA_4333|Chr31:2362269_2378017_-	62.1839	124.368	0	0	#NAME?	0.000103069	0.18683	Down	1.93472	1.53004	0	0	0	0	Chr31	-	2362269	2378017	15749	15749	sense-overlapping	XM_025145991.1	Chr31:2377551_2380078_-	VH26L10	GeneID:430017,Genbank:XM_025145991.1,CGNC:53839	Immunoglobulin heavy chain V-III region VH26-like 10	GO:0003823,GO:0004252,GO:0005576,GO:0005615,GO:0005886,GO:0006898,GO:0006910,GO:0006911,GO:0006955,GO:0006956,GO:0006958,GO:0009897,GO:0030449,GO:0034987,GO:0038095,GO:0038096,GO:0042571,GO:0042742,GO:0045087,GO:0050776,GO:0050853,GO:0050871,GO:0050900,GO:0070062,GO:0072562	antigen binding|serine-type endopeptidase activity|extracellular region|extracellular space|plasma membrane|receptor-mediated endocytosis|phagocytosis, recognition|phagocytosis, engulfment|immune response|complement activation|complement activation, classical pathway|external side of plasma membrane|regulation of complement activation|immunoglobulin receptor binding|Fc-epsilon receptor signaling …	ko04145,ko04666,ko04640,ko04664,ko04650,ko04151,ko04072,ko04064,ko04672,ko04662,ko04020	Phagosome|Fc gamma R-mediated phagocytosis|Hematopoietic cell lineage|Fc epsilon RI signaling pathway|Natural killer cell mediated cytotoxicity|PI3K-Akt signaling pathway|Phospholipase D signaling pathway|NF-kappa B signaling pathway|Intestinal immune network for IgA production|B cell receptor signaling pathway|Calcium signaling pathway
circRNA_4334|Chr31:2362269_2381544_-	11.135	22.27	0	0	#NAME?	0.00119004	1	Down	0.162021	0.399142	0.0653101	0	0	0	Chr31	-	2362269	2381544	19276	19042	sense-overlapping	XM_025145992.1	Chr31:2380682_2381632_-	LOC101750160	GeneID:101750160,Genbank:XM_025145992.1,CGNC:69615	Ig heavy chain V-III region VH26-like	GO:0003823,GO:0004252,GO:0005576,GO:0005615,GO:0005886,GO:0006898,GO:0006910,GO:0006911,GO:0006955,GO:0006956,GO:0006958,GO:0009897,GO:0030449,GO:0034987,GO:0038095,GO:0038096,GO:0042571,GO:0042742,GO:0045087,GO:0050776,GO:0050853,GO:0050871,GO:0050900,GO:0070062,GO:0072562	antigen binding|serine-type endopeptidase activity|extracellular region|extracellular space|plasma membrane|receptor-mediated endocytosis|phagocytosis, recognition|phagocytosis, engulfment|immune response|complement activation|complement activation, classical pathway|external side of plasma membrane|regulation of complement activation|immunoglobulin receptor binding|Fc-epsilon receptor signaling …	ko04145,ko04666,ko04640,ko04664,ko04650,ko04151,ko04072,ko04064,ko04672,ko04662,ko04020	Phagosome|Fc gamma R-mediated phagocytosis|Hematopoietic cell lineage|Fc epsilon RI signaling pathway|Natural killer cell mediated cytotoxicity|PI3K-Akt signaling pathway|Phospholipase D signaling pathway|NF-kappa B signaling pathway|Intestinal immune network for IgA production|B cell receptor signaling pathway|Calcium signaling pathway
circRNA_4338|Chr31:2362269_2396290_-	10.7415	1.03024	20.4528	19.8524	4.31124	0.00165419	1	Up	0.0285919	0	0	0.111669	0.209811	0.297344	Chr31	-	2362269	2396290	34022	32256	sense-overlapping	XM_025145991.1	Chr31:2377551_2380078_-	VH26L10	GeneID:430017,Genbank:XM_025145991.1,CGNC:53839	Immunoglobulin heavy chain V-III region VH26-like 10	GO:0003823,GO:0004252,GO:0005576,GO:0005615,GO:0005886,GO:0006898,GO:0006910,GO:0006911,GO:0006955,GO:0006956,GO:0006958,GO:0009897,GO:0030449,GO:0034987,GO:0038095,GO:0038096,GO:0042571,GO:0042742,GO:0045087,GO:0050776,GO:0050853,GO:0050871,GO:0050900,GO:0070062,GO:0072562	antigen binding|serine-type endopeptidase activity|extracellular region|extracellular space|plasma membrane|receptor-mediated endocytosis|phagocytosis, recognition|phagocytosis, engulfment|immune response|complement activation|complement activation, classical pathway|external side of plasma membrane|regulation of complement activation|immunoglobulin receptor binding|Fc-epsilon receptor signaling …	ko04145,ko04666,ko04640,ko04664,ko04650,ko04151,ko04072,ko04064,ko04672,ko04662,ko04020	Phagosome|Fc gamma R-mediated phagocytosis|Hematopoietic cell lineage|Fc epsilon RI signaling pathway|Natural killer cell mediated cytotoxicity|PI3K-Akt signaling pathway|Phospholipase D signaling pathway|NF-kappa B signaling pathway|Intestinal immune network for IgA production|B cell receptor signaling pathway|Calcium signaling pathway
circRNA_4339|Chr31:2362269_2403380_-	14.0183	0	28.0367	Inf	Inf	0.00446663	1	Up	0	0	0	0.0651403	0.579479	0.192399	Chr31	-	2362269	2403380	41112	39346	sense-overlapping	XM_025145991.1	Chr31:2377551_2380078_-	VH26L10	GeneID:430017,Genbank:XM_025145991.1,CGNC:53839	Immunoglobulin heavy chain V-III region VH26-like 10	GO:0003823,GO:0004252,GO:0005576,GO:0005615,GO:0005886,GO:0006898,GO:0006910,GO:0006911,GO:0006955,GO:0006956,GO:0006958,GO:0009897,GO:0030449,GO:0034987,GO:0038095,GO:0038096,GO:0042571,GO:0042742,GO:0045087,GO:0050776,GO:0050853,GO:0050871,GO:0050900,GO:0070062,GO:0072562	antigen binding|serine-type endopeptidase activity|extracellular region|extracellular space|plasma membrane|receptor-mediated endocytosis|phagocytosis, recognition|phagocytosis, engulfment|immune response|complement activation|complement activation, classical pathway|external side of plasma membrane|regulation of complement activation|immunoglobulin receptor binding|Fc-epsilon receptor signaling …	ko04145,ko04666,ko04640,ko04664,ko04650,ko04151,ko04072,ko04064,ko04672,ko04662,ko04020	Phagosome|Fc gamma R-mediated phagocytosis|Hematopoietic cell lineage|Fc epsilon RI signaling pathway|Natural killer cell mediated cytotoxicity|PI3K-Akt signaling pathway|Phospholipase D signaling pathway|NF-kappa B signaling pathway|Intestinal immune network for IgA production|B cell receptor signaling pathway|Calcium signaling pathway
circRNA_4340|Chr31:2362269_2405166_-	28.2927	43.789	12.7964	0.292228	-1.77483	0.0491516	1	Down	0.638553	0.399142	0.19593	0.0465288	0.0699371	0.271108	Chr31	-	2362269	2405166	42898	41132	sense-overlapping	XM_025145991.1	Chr31:2377551_2380078_-	VH26L10	GeneID:430017,Genbank:XM_025145991.1,CGNC:53839	Immunoglobulin heavy chain V-III region VH26-like 10	GO:0003823,GO:0004252,GO:0005576,GO:0005615,GO:0005886,GO:0006898,GO:0006910,GO:0006911,GO:0006955,GO:0006956,GO:0006958,GO:0009897,GO:0030449,GO:0034987,GO:0038095,GO:0038096,GO:0042571,GO:0042742,GO:0045087,GO:0050776,GO:0050853,GO:0050871,GO:0050900,GO:0070062,GO:0072562	antigen binding|serine-type endopeptidase activity|extracellular region|extracellular space|plasma membrane|receptor-mediated endocytosis|phagocytosis, recognition|phagocytosis, engulfment|immune response|complement activation|complement activation, classical pathway|external side of plasma membrane|regulation of complement activation|immunoglobulin receptor binding|Fc-epsilon receptor signaling …	ko04145,ko04666,ko04640,ko04664,ko04650,ko04151,ko04072,ko04064,ko04672,ko04662,ko04020	Phagosome|Fc gamma R-mediated phagocytosis|Hematopoietic cell lineage|Fc epsilon RI signaling pathway|Natural killer cell mediated cytotoxicity|PI3K-Akt signaling pathway|Phospholipase D signaling pathway|NF-kappa B signaling pathway|Intestinal immune network for IgA production|B cell receptor signaling pathway|Calcium signaling pathway
circRNA_4385|Chr31:5315201_5401052_-	435.363	870.726	0	0	#NAME?	1.49431e-06	0.00812605	Down	12.123	0	13.034	0	0	0	Chr31	-	5315201	5401052	85852	82985	sense-overlapping	XM_015300487.1	Chr31:5395721_5403870_-	LOC107049156	GeneID:107049156,Genbank:XM_015300487.1,CGNC:72177	pyrin-like
circRNA_5177|Chr5:28935661_28944418_-	5.7165	0.686828	10.7462	15.6461	3.96773	0.0250117	1	Up	0.0190613	0	0	0.0837518	0.119892	0.122436	Chr5	-	28935661	28944418	8758	767	sense-overlapping	XM_004941707.3	Chr5:28581219_28945891_-	RAD51B	GeneID:769071,Genbank:XM_004941707.3,CGNC:7219	RAD51 paralog B, transcript variant X1			ko03440	Homologous recombination
circRNA_5574|Chr6:32306181_32307393_+	3.7491	0	7.49819	Inf	Inf	0.0197361	1	Up	0	0	0	0.0558345	0.0499551	0.122436	Chr6	+	32306181	32307393	1213	474	sense-overlapping	XM_025151974.1	Chr6:32301385_32313751_+	LOC107053714	GeneID:107053714,Genbank:XM_025151974.1,CGNC:76701	deleted in malignant brain tumors 1 protein-like, transcript variant X2	GO:0005044,GO:0005576,GO:0007275,GO:0015031,GO:0019898,GO:0030154,GO:0035375,GO:0042589,GO:0050829,GO:0050830	scavenger receptor activity|extracellular region|multicellular organism development|protein transport|extrinsic component of membrane|cell differentiation|zymogen binding|zymogen granule membrane|defense response to Gram-negative bacterium|defense response to Gram-positive bacterium
circRNA_5584|Chr6:33594726_33608800_-	3.41639	6.83279	0	0	#NAME?	0.0271724	1	Down	0.104837	0.0855303	0	0	0	0	Chr6	-	33594726	33608800	14075	334	sense-overlapping	NM_001142850.3	Chr6:33533589_33704427_-	ADAM12	GeneID:425843,Genbank:NM_001142850.3,CGNC:9663	ADAM metallopeptidase domain 12, transcript variant 1
circRNA_6088|Chr8:27047841_27056526_-	12.8784	25.7568	0	0	#NAME?	0.00745635	1	Down	0	0.503679	0.23325	0	0	0	Chr8	-	27047841	27056526	8686	8686	sense-overlapping	XM_025152724.1	Chr8:27041733_27057436_-	CYP2J21	GeneID:101750603,Genbank:XM_025152724.1,CGNC:70050	cytochrome P450, family 2, subfamily J, polypeptide 21, transcript variant X4
circRNA_6530|ChrZ:38536561_38537174_+	7.0928	1.71707	12.4685	7.26151	2.86027	0.0479642	1	Up	0.0476532	0	0	0.0558345	0.119892	0.201144	ChrZ	+	38536561	38537174	614	222	sense-overlapping	XM_015280232.2	ChrZ:38483128_38581438_+	TLE4Z1	GeneID:374080,Genbank:XM_015280232.2,CGNC:49035	transducin like enhancer of split 4-Z 1, transcript variant X1	GO:0000122,GO:0003682,GO:0003705,GO:0003714,GO:0005634,GO:0005654,GO:0005667,GO:0016055,GO:0070491,GO:0090090,GO:1904837,GO:1990830,GO:1990907	negative regulation of transcription by RNA polymerase II|chromatin binding|transcription factor activity, RNA polymerase II distal enhancer sequence-specific binding|transcription corepressor activity|nucleus|nucleoplasm|transcription factor complex|Wnt signaling pathway|repressing transcription factor binding|negative regulation of canonical Wnt signaling pathway|beta-catenin-TCF complex assemb…

## Sheet: JR-vs-JS-diff-pval-0.05-FC-2.ci
circRNA_id	BaseMean	BaseMean_control_JS	BaseMean_case_JR	FoldChange	log2FoldChange	pValue	qValue	Regulation	Expression_JS1	Expression_JS2	Expression_JS3	Expression_JR2	Expression_JR3	Expression_JR4	circRNA_Chr	circRNA_Strand	circRNA_Start	circRNA_End	genomic_length	circRNA_length	Type	best.transcript	transcript_position	gene	Dbxref	product	GO_id	GO_term	pathway	pathway_description
circRNA_0004|Chr1:51394_51727_+	4.04912	0	8.09824	Inf	Inf	0.00901447	1	Up	0	0	0	0.0837518	0.0999102	0.0612179	Chr1	+	51394	51727	334	237	sense-overlapping	XM_015273092.2	Chr1:45693_55239_+	CLC2DL4	GeneID:100857569,Genbank:XM_015273092.2,CGNC:65459	C-type lectin domain family 2 member D-like 4, transcript variant X2
circRNA_0007|Chr1:197150_259506_-	5.91487	0	11.8297	Inf	Inf	0.0329761	1	Up	0	0	0	0.279173	0.0299731	0.0524725	Chr1	-	197150	259506	62357	61858	sense-overlapping	XM_025152809.1	Chr1:255920_259983_-	LOC107055489	GeneID:107055489,Genbank:XM_025152809.1,CGNC:78445	C-type lectin domain family 2 member D-like, transcript variant X2
circRNA_0417|Chr1:67873290_67884340_-	3.0208	6.04161	0	0	#NAME?	0.0267819	1	Down	0.0633137	0.0375017	0.0630692	0	0	0	Chr1	-	67873290	67884340	11051	788	sense-overlapping	XM_015291434.2	Chr1:67656124_67921679_-	ITPR2	GeneID:418212,Genbank:XM_015291434.2,CGNC:10502	inositol 1,4,5-trisphosphate receptor type 2, transcript variant X1	GO:0001666,GO:0005220,GO:0005509,GO:0005634,GO:0005783,GO:0005789,GO:0005886,GO:0005938,GO:0007165,GO:0015085,GO:0016020,GO:0016021,GO:0016529,GO:0030168,GO:0030659,GO:0030667,GO:0031095,GO:0033017,GO:0035091,GO:0043235,GO:0050796,GO:0051209,GO:0070679,GO:0071320,GO:0071361,GO:0097110,GO:1903779	response to hypoxia|inositol 1,4,5-trisphosphate-sensitive calcium-release channel activity|calcium ion binding|nucleus|endoplasmic reticulum|endoplasmic reticulum membrane|plasma membrane|cell cortex|signal transduction|calcium ion transmembrane transporter activity|membrane|integral component of membrane|sarcoplasmic reticulum|platelet activation|cytoplasmic vesicle membrane|secretory granule m…	ko04924,ko04540,ko04922,ko04730,ko04611,ko04728,ko04970,ko04925,ko04918,ko04270,ko04070,ko04724,ko04725,ko04114,ko04723,ko04020,ko04912,ko04972,ko04022,ko04971,ko04915,ko04750,ko04210,ko04720,ko04726,ko04921	Renin secretion|Gap junction|Glucagon signaling pathway|Long-term depression|Platelet activation|Dopaminergic synapse|Salivary secretion|Aldosterone synthesis and secretion|Thyroid hormone synthesis|Vascular smooth muscle contraction|Phosphatidylinositol signaling system|Glutamatergic synapse|Cholinergic synapse|Oocyte meiosis|Retrograde endocannabinoid signaling|Calcium signaling pathway|GnRH si…
circRNA_0824|Chr1:137697048_137768926_+	11.271	22.5419	0	0	#NAME?	0.0020395	1	Down	0	0.309389	0.270297	0	0	0	Chr1	+	137697048	137768926	71879	43551	sense-overlapping	XM_025146656.1	Chr1:137577447_137795787_+	LOC776067	GeneID:776067,Genbank:XM_025146656.1,CGNC:57604	E3 SUMO-protein ligase RanBP2-like, transcript variant X1	GO:0003723,GO:0003755,GO:0005634,GO:0005635,GO:0005642,GO:0005643,GO:0005737,GO:0005813,GO:0006457,GO:0006607,GO:0008536,GO:0016740,GO:0016925,GO:0031965,GO:0043547,GO:0046872,GO:0051028	RNA binding|peptidyl-prolyl cis-trans isomerase activity|nucleus|nuclear envelope|annulate lamellae|nuclear pore|cytoplasm|centrosome|protein folding|NLS-bearing protein import into nucleus|Ran GTPase binding|transferase activity|protein sumoylation|nuclear membrane|positive regulation of GTPase activity|metal ion binding|mRNA transport
circRNA_0993|Chr1:170474632_170501794_-	2.55095	5.10191	0	0	#NAME?	0.0454408	1	Down	0.0994929	0	0.0450494	0	0	0	Chr1	-	170474632	170501794	27163	962	sense-overlapping	XM_025150405.1	Chr1:170465102_170510651_-	CAB39L	GeneID:418865,Genbank:XM_025150405.1,CGNC:12767	calcium binding protein 39 like, transcript variant X4	GO:0005622,GO:0005829,GO:0007050,GO:0023014	intracellular|cytosol|cell cycle arrest|signal transduction by protein phosphorylation	ko04152,ko04150	AMPK signaling pathway|mTOR signaling pathway
circRNA_1064|Chr1:180908356_180912265_-	5.37509	10.7502	0	0	#NAME?	0.00130786	1	Down	0.0904481	0.0375017	0.162178	0	0	0	Chr1	-	180908356	180912265	3910	255	sense-overlapping	NM_001198668.1	Chr1:180901126_180917603_-	FDX1	GeneID:373947,Genbank:NM_001198668.1,CGNC:48971	ferredoxin 1	GO:0005759,GO:0006694,GO:0008203,GO:0009055,GO:0046872,GO:0051537	mitochondrial matrix|steroid biosynthetic process|cholesterol metabolic process|electron transfer activity|metal ion binding|2 iron, 2 sulfur cluster binding
circRNA_1359|Chr11:1059092_1064798_-	9.25367	17.0181	1.48927	0.0875108	-3.51439	0.0028679	1	Down	0.180896	0.196884	0.081089	0.0279173	0	0.0174908	Chr11	-	1059092	1064798	5707	5707	sense-overlapping	XM_025154383.1	Chr11:1049404_1070771_-	LOC112533303	GeneID:112533303,Genbank:XM_025154383.1	C-factor-like
circRNA_1391|Chr11:5318333_5322550_+	2.72558	0	5.45117	Inf	Inf	0.0443501	1	Up	0	0	0	0.102363	0.019982	0.043727	Chr11	+	5318333	5322550	4218	318	sense-overlapping	NM_001277138.1	Chr11:5223979_5345307_+	TOX3	GeneID:415724,Genbank:NM_001277138.1,CGNC:2730	TOX high mobility group box family member 3, transcript variant 2	GO:0000981,GO:0003682,GO:0005634,GO:0006915,GO:0034056,GO:0042803,GO:0042981,GO:0043524,GO:0045893,GO:0051219	DNA-binding transcription factor activity, RNA polymerase II-specific|chromatin binding|nucleus|apoptotic process|estrogen response element binding|protein homodimerization activity|regulation of apoptotic process|negative regulation of neuron apoptotic process|positive regulation of transcription, DNA-templated|phosphoprotein binding
circRNA_1591|Chr12:16579296_16607346_-	2.61712	5.23423	0	0	#NAME?	0.0481208	1	Down	0.0271344	0.0656279	0.0450494	0	0	0	Chr12	-	16579296	16607346	28051	28051	sense-overlapping	XM_025154487.1	Chr12:16303057_16644867_-	FOXP1	GeneID:416092,Genbank:XM_025154487.1,CGNC:50159	forkhead box P1, transcript variant X2	GO:0000122,GO:0000978,GO:0002053,GO:0002329,GO:0002639,GO:0003682,GO:0003705,GO:0005634,GO:0007519,GO:0008045,GO:0021517,GO:0033152,GO:0042803,GO:0045214,GO:0045893,GO:0045944,GO:0046872,GO:0046982,GO:0048745,GO:0050679,GO:0055007,GO:0060043,GO:0061140,GO:0061470,GO:0072358,GO:0072619,GO:0098582,GO:0098900,GO:1901250,GO:2000727	negative regulation of transcription by RNA polymerase II|RNA polymerase II proximal promoter sequence-specific DNA binding|positive regulation of mesenchymal cell proliferation|pre-B cell differentiation|positive regulation of immunoglobulin production|chromatin binding|transcription factor activity, RNA polymerase II distal enhancer sequence-specific binding|nucleus|skeletal muscle tissue devel…
circRNA_1669|Chr13:12898081_12903053_-	5.18344	0.688462	9.67842	14.058	3.81332	0.0209276	1	Up	0	0	0.0180198	0.158198	0.0399641	0.0961995	Chr13	-	12898081	12903053	4973	409	sense-overlapping	XM_025154881.1	Chr13:12860672_12942508_-	GALNT10	GeneID:416260,Genbank:XM_025154881.1,CGNC:2958	polypeptide N-acetylgalactosaminyltransferase 10	GO:0000139,GO:0004653,GO:0005794,GO:0016021,GO:0016266,GO:0030246,GO:0046872	Golgi membrane|polypeptide N-acetylgalactosaminyltransferase activity|Golgi apparatus|integral component of membrane|O-glycan processing|carbohydrate binding|metal ion binding	ko00512	Mucin type O-Glycan biosynthesis
circRNA_1907|Chr15:8218348_8228063_-	239.419	478.837	0	0	#NAME?	0.0274122	1	Down	14.0918	0	0	0	0	0	Chr15	-	8218348	8228063	9716	8058	sense-overlapping	XM_025155485.1	Chr15:8213821_8231115_-	IGLL1	GeneID:416928,Genbank:XM_025155485.1,CGNC:14448	immunoglobulin lambda-like polypeptide 1, transcript variant X11	GO:0002250,GO:0003823,GO:0005576,GO:0005886	adaptive immune response|antigen binding|extracellular region|plasma membrane
circRNA_1909|Chr15:8218348_8230982_-	230.56	112.737	348.384	3.09025	1.62772	0.00195122	1	Up	1.20296	0.965668	0.882969	5.10886	2.20802	3.26204	Chr15	-	8218348	8230982	12635	2333	sense-overlapping	XM_025155485.1	Chr15:8213821_8231115_-	IGLL1	GeneID:416928,Genbank:XM_025155485.1,CGNC:14448	immunoglobulin lambda-like polypeptide 1, transcript variant X11	GO:0002250,GO:0003823,GO:0005576,GO:0005886	adaptive immune response|antigen binding|extracellular region|plasma membrane
circRNA_1912|Chr15:8218348_8238157_-	118.69	237.38	0	0	#NAME?	2.91e-05	0.0439422	Down	3.07523	3.36577	0	0	0	0	Chr15	-	8218348	8238157	19810	9508	sense-overlapping	XM_025155485.1	Chr15:8213821_8231115_-	IGLL1	GeneID:416928,Genbank:XM_025155485.1,CGNC:14448	immunoglobulin lambda-like polypeptide 1, transcript variant X11	GO:0002250,GO:0003823,GO:0005576,GO:0005886	adaptive immune response|antigen binding|extracellular region|plasma membrane
circRNA_1988|Chr16:2287393_2330798_+	90.5992	181.198	0	0	#NAME?	3.06e-05	0.0439422	Down	2.66822	0	2.3696	0	0	0	Chr16	+	2287393	2330798	43406	32863	sense-overlapping	XM_025155850.1	Chr16:2303270_2331258_+	MOGL4	GeneID:101748132,Genbank:XM_025155850.1,CGNC:67623	myelin-oligodendrocyte glycoprotein-like 4, transcript variant X1	GO:0002250,GO:0005102,GO:0005886,GO:0009897,GO:0016021,GO:0050663,GO:0050776,GO:0050798,GO:0050852,GO:0072643	adaptive immune response|signaling receptor binding|plasma membrane|external side of plasma membrane|integral component of membrane|cytokine secretion|regulation of immune response|activated T cell proliferation|T cell receptor signaling pathway|interferon-gamma secretion
circRNA_2202|Chr19:386486_393543_-	267.263	0	534.526	Inf	Inf	7.18e-06	0.0206599	Up	0	0	0	9.04519	7.18354	0	Chr19	-	386486	393543	7058	5162	sense-overlapping	XM_415706.6	Chr19:384183_388732_-	ANGPTRL2	GeneID:417458,Genbank:XM_415706.6,CGNC:66280	angiopoietin-related protein-like 2, transcript variant X1	GO:0004126,GO:0047844	cytidine deaminase activity|deoxycytidine deaminase activity
circRNA_2335|Chr2:3915483_3916044_-	27.0649	4.06495	50.0648	12.3162	3.62249	0.00973811	1	Up	0.0542688	0.0562525	0	0.0651403	0.739335	0.699633	Chr2	-	3915483	3916044	562	562	sense-overlapping	NM_001006353.1	Chr2:3896887_3930315_-	CCDC12	GeneID:420402,Genbank:NM_001006353.1,CGNC:4088	coiled-coil domain containing 12			ko03040	Spliceosome
circRNA_2586|Chr2:44724800_44729969_-	2.7653	5.53061	0	0	#NAME?	0.0392036	1	Down	0.045224	0.0750033	0.0270297	0	0	0	Chr2	-	44724800	44729969	5170	370	sense-overlapping	XM_025147228.1	Chr2:44612219_44749597_-	CLASP2	GeneID:420724,Genbank:XM_025147228.1,CGNC:9090	cytoplasmic linker associated protein 2, transcript variant X20	GO:0000226,GO:0000777,GO:0005794,GO:0005802,GO:0005815,GO:0005819,GO:0005874,GO:0005881,GO:0005886,GO:0007020,GO:0007026,GO:0007030,GO:0007052,GO:0008017,GO:0010458,GO:0031023,GO:0031252,GO:0032587,GO:0032886,GO:0034453,GO:0051010,GO:0051301	microtubule cytoskeleton organization|condensed chromosome kinetochore|Golgi apparatus|trans-Golgi network|microtubule organizing center|spindle|microtubule|cytoplasmic microtubule|plasma membrane|microtubule nucleation|negative regulation of microtubule depolymerization|Golgi organization|mitotic spindle organization|microtubule binding|exit from mitosis|microtubule organizing center organizatio…
circRNA_2596|Chr2:46394013_46401368_+	5.82242	10.4834	1.16141	0.110785	-3.17416	0.0358258	1	Down	0.0633137	0.150007	0.0630692	0	0	0.0349816	Chr2	+	46394013	46401368	7356	537	sense-overlapping	XM_015281537.2	Chr2:46287165_46587493_+	ELMO1	GeneID:420735,Genbank:XM_015281537.2,CGNC:51330	engulfment and cell motility 1, transcript variant X1	GO:0005737,GO:0005829,GO:0005886,GO:0006911,GO:0006915,GO:0016020,GO:0016477,GO:0016601,GO:0017124,GO:0030036,GO:0032045,GO:0038096,GO:0048010,GO:0048870,GO:0050690	cytoplasm|cytosol|plasma membrane|phagocytosis, engulfment|apoptotic process|membrane|cell migration|Rac protein signal transduction|SH3 domain binding|actin cytoskeleton organization|guanyl-nucleotide exchange factor complex|Fc-gamma receptor signaling pathway involved in phagocytosis|vascular endothelial growth factor receptor signaling pathway|cell motility|regulation of defense response to vi…	ko04062	Chemokine signaling pathway
circRNA_2612|Chr2:49066711_49116200_-	7.53695	13.3318	1.74212	0.130674	-2.93596	0.018022	1	Down	0.217075	0.0375017	0.117129	0	0	0.0524725	Chr2	-	49066711	49116200	49490	49490	sense-overlapping	NM_001318455.1	Chr2:49030132_49085773_-	TARP	GeneID:776306,Genbank:NM_001318455.1,CGNC:57828	TCR gamma alternate reading frame protein
circRNA_3063|Chr2:136923357_136934084_-	4.73909	9.47818	0	0	#NAME?	0.0147691	1	Down	0.180896	0.0843788	0	0	0	0	Chr2	-	136923357	136934084	10728	364	sense-overlapping	NM_001277471.1	Chr2:136911023_136937314_-	MRPL13	GeneID:420356,Genbank:NM_001277471.1,CGNC:51231	mitochondrial ribosomal protein L13	GO:0003723,GO:0003729,GO:0003735,GO:0005739,GO:0005743,GO:0005761,GO:0005762,GO:0005840,GO:0006412,GO:0017148,GO:0070125,GO:0070126	RNA binding|mRNA binding|structural constituent of ribosome|mitochondrion|mitochondrial inner membrane|mitochondrial ribosome|mitochondrial large ribosomal subunit|ribosome|translation|negative regulation of translation|mitochondrial translational elongation|mitochondrial translational termination	ko03010	Ribosome
circRNA_3317|Chr23:1350010_1355534_+	7.372	1.22936	13.5146	10.9932	3.45854	0.0118983	1	Up	0.0361792	0	0	0.148892	0.189829	0.0699633	Chr23	+	1350010	1355534	5525	792	sense-overlapping	XM_015297577.2	Chr23:1343332_1367139_+	SCMH1	GeneID:768916,Genbank:XM_015297577.2,CGNC:426	sex comb on midleg homolog 1 (Drosophila), transcript variant X2	GO:0005654,GO:0006338,GO:0007283,GO:0009952,GO:0010369,GO:0016458,GO:0045892	nucleoplasm|chromatin remodeling|spermatogenesis|anterior/posterior pattern specification|chromocenter|gene silencing|negative regulation of transcription, DNA-templated
circRNA_3606|Chr3:8577617_8597611_-	6.58203	1.11045	12.0536	10.8547	3.44024	0.0124353	1	Up	0	0.0281263	0	0.0558345	0.149865	0.157417	Chr3	-	8577617	8597611	19995	632	sense-overlapping	NM_001031039.1	Chr3:8530367_8636888_-	LCLAT1	GeneID:421303,Genbank:NM_001031039.1,CGNC:6889	lysocardiolipin acyltransferase 1	GO:0003841,GO:0005783,GO:0005789,GO:0005829,GO:0007275,GO:0016021,GO:0016024,GO:0016746,GO:0036149	1-acylglycerol-3-phosphate O-acyltransferase activity|endoplasmic reticulum|endoplasmic reticulum membrane|cytosol|multicellular organism development|integral component of membrane|CDP-diacylglycerol biosynthetic process|transferase activity, transferring acyl groups|phosphatidylinositol acyl-chain remodeling	ko00564,ko00561	Glycerophospholipid metabolism|Glycerolipid metabolism
circRNA_3909|Chr3:49324671_49348019_-	8.84534	2.96121	14.7295	4.97414	2.31445	0.0281689	1	Up	0	0.0750033	0	0.167504	0.129883	0.148672	Chr3	-	49324671	49348019	23349	2546	sense-overlapping	XM_004935632.3	Chr3:49256951_49538650_-	SYNE1	GeneID:421640,Genbank:XM_004935632.3,CGNC:10146	spectrin repeat containing, nuclear envelope 1, transcript variant X1
circRNA_4026|Chr3:75659731_75661787_+	3.86971	0	7.73942	Inf	Inf	0.0111028	1	Up	0	0	0	0.130281	0.0699371	0.0349816	Chr3	+	75659731	75661787	2057	611	sense-overlapping	XM_015284701.2	Chr3:75653923_75672760_+	RRAGD	GeneID:107053109,Genbank:XM_015284701.2,CGNC:66412	Ras-related GTP binding D	GO:0003924,GO:0005525,GO:0005634,GO:0005654,GO:0005737,GO:0005764,GO:0005813,GO:0005829,GO:0007050,GO:0009267,GO:0010506,GO:0016241,GO:0019003,GO:0032008,GO:0034448,GO:0034613,GO:0046982,GO:0051020,GO:0071230,GO:0071233,GO:1904263,GO:1990131,GO:1990253	GTPase activity|GTP binding|nucleus|nucleoplasm|cytoplasm|lysosome|centrosome|cytosol|cell cycle arrest|cellular response to starvation|regulation of autophagy|regulation of macroautophagy|GDP binding|positive regulation of TOR signaling|EGO complex|cellular protein localization|protein heterodimerization activity|GTPase binding|cellular response to amino acid stimulus|cellular response to leucin…	ko04150	mTOR signaling pathway
circRNA_4107|Chr3:89904853_89943419_+	12.4261	0	24.8522	Inf	Inf	0.00178887	1	Up	0	0	0	0.344313	0	0.411034	Chr3	+	89904853	89943419	38567	922	sense-overlapping	XM_015284920.2	Chr3:89139835_90175853_+	CSMD1	GeneID:421899,Genbank:XM_015284920.2,CGNC:12226	CUB and Sushi multiple domains 1, transcript variant X1	GO:0001964,GO:0016021,GO:0042593	startle response|integral component of membrane|glucose homeostasis
circRNA_4337|Chr31:2362269_2393712_-	5.88333	0	11.7667	Inf	Inf	0.00421431	1	Up	0	0	0	0.037223	0.0899192	0.227381	Chr31	-	2362269	2393712	31444	29678	sense-overlapping	XM_025145991.1	Chr31:2377551_2380078_-	VH26L10	GeneID:430017,Genbank:XM_025145991.1,CGNC:53839	Immunoglobulin heavy chain V-III region VH26-like 10	GO:0003823,GO:0004252,GO:0005576,GO:0005615,GO:0005886,GO:0006898,GO:0006910,GO:0006911,GO:0006955,GO:0006956,GO:0006958,GO:0009897,GO:0030449,GO:0034987,GO:0038095,GO:0038096,GO:0042571,GO:0042742,GO:0045087,GO:0050776,GO:0050853,GO:0050871,GO:0050900,GO:0070062,GO:0072562	antigen binding|serine-type endopeptidase activity|extracellular region|extracellular space|plasma membrane|receptor-mediated endocytosis|phagocytosis, recognition|phagocytosis, engulfment|immune response|complement activation|complement activation, classical pathway|external side of plasma membrane|regulation of complement activation|immunoglobulin receptor binding|Fc-epsilon receptor signaling …	ko04145,ko04666,ko04640,ko04664,ko04650,ko04151,ko04072,ko04064,ko04672,ko04662,ko04020	Phagosome|Fc gamma R-mediated phagocytosis|Hematopoietic cell lineage|Fc epsilon RI signaling pathway|Natural killer cell mediated cytotoxicity|PI3K-Akt signaling pathway|Phospholipase D signaling pathway|NF-kappa B signaling pathway|Intestinal immune network for IgA production|B cell receptor signaling pathway|Calcium signaling pathway
circRNA_4375|Chr31:5251588_5267684_-	159.453	0	318.906	Inf	Inf	2.51e-07	0.00144376	Up	0	0	0	5.99291	1.76841	1.95023	Chr31	-	5251588	5267684	16097	13616	sense-overlapping	XM_025145903.1	Chr31:5264245_5274090_-	LOC112531049	GeneID:112531049,Genbank:XM_025145903.1	butyrophilin subfamily 3 member A2-like, transcript variant X1	GO:0016021	integral component of membrane
circRNA_4384|Chr31:5311868_5397897_-	6.59794	0	13.1959	Inf	Inf	0.0108582	1	Up	0	0	0	0.148892	0.249775	0	Chr31	-	5311868	5397897	86030	86030	sense-overlapping	XM_015300489.2	Chr31:5309658_5313980_-	LOC107055470	GeneID:107055470,Genbank:XM_015300489.2,CGNC:78426	butyrophilin subfamily 1 member A1-like	GO:0005739,GO:0005829,GO:0006915,GO:0008270,GO:0016567,GO:0016740,GO:0042802,GO:2000059,GO:2001235	mitochondrion|cytosol|apoptotic process|zinc ion binding|protein ubiquitination|transferase activity|identical protein binding|negative regulation of ubiquitin-dependent protein catabolic process|positive regulation of apoptotic signaling pathway
circRNA_4401|Chr31:5348802_5410716_-	28.1967	3.38075	53.0127	15.6807	3.97092	0.00390703	1	Up	0.0994929	0	0	0.977104	0.269758	0.367307	Chr31	-	5348802	5410716	61915	46038	sense-overlapping	XM_025145906.1	Chr31:5361435_5379133_-	LOC101751305	GeneID:101751305,Genbank:XM_025145906.1,CGNC:70730	sarcolemmal membrane-associated protein-like, transcript variant X2
circRNA_4405|Chr31:5363580_5401052_-	2.7784	5.55681	0	0	#NAME?	0.0350496	1	Down	0.0723585	0	0.081089	0	0	0	Chr31	-	5363580	5401052	37473	23003	sense-overlapping	XM_025145906.1	Chr31:5361435_5379133_-	LOC101751305	GeneID:101751305,Genbank:XM_025145906.1,CGNC:70730	sarcolemmal membrane-associated protein-like, transcript variant X2
circRNA_4406|Chr31:5365780_5401052_-	390.882	781.763	0	0	#NAME?	4.15e-05	0.0477511	Down	0.0361792	13.2568	6.73038	0	0	0	Chr31	-	5365780	5401052	35273	22664	sense-overlapping	XM_025145906.1	Chr31:5361435_5379133_-	LOC101751305	GeneID:101751305,Genbank:XM_025145906.1,CGNC:70730	sarcolemmal membrane-associated protein-like, transcript variant X2
circRNA_5072|Chr5:13059844_13062303_+	48.1841	0	96.3683	Inf	Inf	0.00434689	1	Up	0	0	0	2.24269	0.699371	0	Chr5	+	13059844	13062303	2460	1068	sense-overlapping	NM_204621.1	Chr5:13013880_13081460_+	PTPRJ	GeneID:395330,Genbank:NM_204621.1,CGNC:49270	protein tyrosine phosphatase, receptor type J	GO:0004725,GO:0005886,GO:0005911,GO:0016021,GO:0016791,GO:0032587,GO:0042059,GO:0043407,GO:0045785,GO:0048008,GO:0050860,GO:0051894,GO:0051898	protein tyrosine phosphatase activity|plasma membrane|cell-cell junction|integral component of membrane|phosphatase activity|ruffle membrane|negative regulation of epidermal growth factor receptor signaling pathway|negative regulation of MAP kinase activity|positive regulation of cell adhesion|platelet-derived growth factor receptor signaling pathway|negative regulation of T cell receptor signali…	ko04520	Adherens junction
circRNA_5073|Chr5:13060666_13062303_+	29.2739	0	58.5478	Inf	Inf	0.00772757	1	Up	0	0	0	1.36795	0.419623	0	Chr5	+	13060666	13062303	1638	801	sense-overlapping	NM_204621.1	Chr5:13013880_13081460_+	PTPRJ	GeneID:395330,Genbank:NM_204621.1,CGNC:49270	protein tyrosine phosphatase, receptor type J	GO:0004725,GO:0005886,GO:0005911,GO:0016021,GO:0016791,GO:0032587,GO:0042059,GO:0043407,GO:0045785,GO:0048008,GO:0050860,GO:0051894,GO:0051898	protein tyrosine phosphatase activity|plasma membrane|cell-cell junction|integral component of membrane|phosphatase activity|ruffle membrane|negative regulation of epidermal growth factor receptor signaling pathway|negative regulation of MAP kinase activity|positive regulation of cell adhesion|platelet-derived growth factor receptor signaling pathway|negative regulation of T cell receptor signali…	ko04520	Adherens junction
circRNA_5108|Chr5:19233415_19234661_+	5.21167	10.4233	0	0	#NAME?	0.0106201	1	Down	0	0.159382	0.108119	0	0	0	Chr5	+	19233415	19234661	1247	375	sense-overlapping	XM_015286965.2	Chr5:19192113_19248203_+	CD44	GeneID:395666,Genbank:XM_015286965.2,CGNC:5938	CD44 molecule (Indian blood group), transcript variant X1	GO:0001558,GO:0001658,GO:0002246,GO:0002821,GO:0002906,GO:0004888,GO:0005114,GO:0005154,GO:0005540,GO:0005634,GO:0005794,GO:0005829,GO:0005886,GO:0005902,GO:0006954,GO:0007155,GO:0009897,GO:0009986,GO:0010628,GO:0016021,GO:0016055,GO:0016323,GO:0016324,GO:0016477,GO:0019221,GO:0019901,GO:0030214,GO:0031175,GO:0031258,GO:0032991,GO:0033031,GO:0033138,GO:0033674,GO:0034116,GO:0034238,GO:0035692,GO:…	regulation of cell growth|branching involved in ureteric bud morphogenesis|wound healing involved in inflammatory response|positive regulation of adaptive immune response|negative regulation of mature B cell apoptotic process|transmembrane signaling receptor activity|type II transforming growth factor beta receptor binding|epidermal growth factor receptor binding|hyaluronic acid binding|nucleus|G…	ko04640,ko04512	Hematopoietic cell lineage|ECM-receptor interaction
circRNA_5571|Chr6:32295915_32360230_+	12.1149	24.2299	0	0	#NAME?	0.00780371	1	Down	0	0.421894	0.198217	0	0	0	Chr6	+	32295915	32360230	64316	59609	sense-overlapping	XM_015288891.2	Chr6:32353361_32362014_+	CUZD1	GeneID:423943,Genbank:XM_015288891.2,CGNC:52088	CUB and zona pellucida like domains 1	GO:0006931,GO:0007049,GO:0008283,GO:0016021,GO:0030658,GO:0032023,GO:0042589,GO:0051301	substrate-dependent cell migration, cell attachment to substrate|cell cycle|cell proliferation|integral component of membrane|transport vesicle membrane|trypsinogen activation|zymogen granule membrane|cell division	ko04970	Salivary secretion
circRNA_5820|Chr7:27935655_27936049_-	16.5195	25.24	7.79899	0.308993	-1.69435	0.0318011	1	Down	0.262299	0.178133	0.243267	0.120975	0.019982	0.0961995	Chr7	-	27935655	27936049	395	120	sense-overlapping	XM_003641585.4	Chr7:27920559_27939689_-	MUC13	GeneID:100859223,Genbank:XM_003641585.4,CGNC:63907	mucin 13, cell surface associated, transcript variant X1	GO:0005615,GO:0005829,GO:0016021,GO:0016324,GO:0030277,GO:0042803	extracellular space|cytosol|integral component of membrane|apical plasma membrane|maintenance of gastrointestinal epithelium|protein homodimerization activity
circRNA_5970|Chr8:13362100_13371960_-	8.94213	2.87674	15.0075	5.21685	2.38318	0.0354204	1	Up	0.0542688	0	0.0270297	0.223338	0.109901	0.122436	Chr8	-	13362100	13371960	9861	789	sense-overlapping	XM_015290737.2	Chr8:13352150_13383447_-	PTBP2	GeneID:424479,Genbank:XM_015290737.2,CGNC:52202	polypyrimidine tract binding protein 2, transcript variant X8	GO:0003723,GO:0003729,GO:0005681,GO:0006376,GO:0021510,GO:0021549,GO:0030426,GO:0033119,GO:0043025,GO:2000177	RNA binding|mRNA binding|spliceosomal complex|mRNA splice site selection|spinal cord development|cerebellum development|growth cone|negative regulation of RNA splicing|neuronal cell body|regulation of neural precursor cell proliferation
circRNA_6520|ChrZ:36839948_36841327_-	3.2632	6.52641	0	0	#NAME?	0.0204868	1	Down	0.0542688	0.0750033	0.0450494	0	0	0	ChrZ	-	36839948	36841327	1380	360	sense-overlapping	XM_025145265.1	ChrZ:36823856_36843286_-	CARNMT1	GeneID:427256,Genbank:XM_025145265.1,CGNC:11279	carnosine N-methyltransferase 1, transcript variant X2	GO:0005634,GO:0005829,GO:0008757,GO:0030735,GO:0035498	nucleus|cytosol|S-adenosylmethionine-dependent methyltransferase activity|carnosine N-methyltransferase activity|carnosine metabolic process	ko00340	Histidine metabolism
