# Supplementary material for: Comprehensive Analyses of circRNA Expression Profiles and Function Prediction in Chicken Cecums After Eimeria tenella Infection
Source: Front Cell Infect Microbiol. 2021 Mar 10;11:628667. doi: 10.3389/fcimb.2021.628667 (PMC7988198; doi:10.3389/fcimb.2021.628667)
Supplement: Supplementary file 1 [file DataSheet_1.zip › Supplementary Table 2.xlsx]

## Sheet: JR-vs-JC
id	Term	Category	ListHits	ListTotal	PopHits	PopTotal	pValue	qValue	Enrichment_score	Gene
GO:0003823	antigen binding	molecular_function	7	14	27	5733	2.2741e-16	2.41054e-14	106.167	circRNA_1906|Chr15:8218348_8226517_-(IGLL1);circRNA_1907|Chr15:8218348_8228063_-(IGLL1);circRNA_4333|Chr31:2362269_2378017_-(VH26L10);circRNA_4334|Chr31:2362269_2381544_-(LOC101750160);circRNA_4338|Chr31:2362269_2396290_-(VH26L10);circRNA_4339|Chr31:2362269_2403380_-(VH26L10);circRNA_4340|Chr31:2362269_2405166_-(VH26L10);
GO:0006956	complement activation	biological_process	5	14	18	5733	1.11727e-12	1.69186e-11	113.75	circRNA_4333|Chr31:2362269_2378017_-(VH26L10);circRNA_4334|Chr31:2362269_2381544_-(LOC101750160);circRNA_4338|Chr31:2362269_2396290_-(VH26L10);circRNA_4339|Chr31:2362269_2403380_-(VH26L10);circRNA_4340|Chr31:2362269_2405166_-(VH26L10);
GO:0006958	complement activation, classical pathway	biological_process	5	14	18	5733	1.11727e-12	1.69186e-11	113.75	circRNA_4333|Chr31:2362269_2378017_-(VH26L10);circRNA_4334|Chr31:2362269_2381544_-(LOC101750160);circRNA_4338|Chr31:2362269_2396290_-(VH26L10);circRNA_4339|Chr31:2362269_2403380_-(VH26L10);circRNA_4340|Chr31:2362269_2405166_-(VH26L10);
GO:0030449	regulation of complement activation	biological_process	5	14	18	5733	1.11727e-12	1.69186e-11	113.75	circRNA_4333|Chr31:2362269_2378017_-(VH26L10);circRNA_4334|Chr31:2362269_2381544_-(LOC101750160);circRNA_4338|Chr31:2362269_2396290_-(VH26L10);circRNA_4339|Chr31:2362269_2403380_-(VH26L10);circRNA_4340|Chr31:2362269_2405166_-(VH26L10);
GO:0042571	immunoglobulin complex, circulating	cellular_component	5	14	18	5733	1.11727e-12	1.69186e-11	113.75	circRNA_4333|Chr31:2362269_2378017_-(VH26L10);circRNA_4334|Chr31:2362269_2381544_-(LOC101750160);circRNA_4338|Chr31:2362269_2396290_-(VH26L10);circRNA_4339|Chr31:2362269_2403380_-(VH26L10);circRNA_4340|Chr31:2362269_2405166_-(VH26L10);
GO:0050871	positive regulation of B cell activation	biological_process	5	14	18	5733	1.11727e-12	1.69186e-11	113.75	circRNA_4333|Chr31:2362269_2378017_-(VH26L10);circRNA_4334|Chr31:2362269_2381544_-(LOC101750160);circRNA_4338|Chr31:2362269_2396290_-(VH26L10);circRNA_4339|Chr31:2362269_2403380_-(VH26L10);circRNA_4340|Chr31:2362269_2405166_-(VH26L10);
GO:0072562	blood microparticle	cellular_component	5	14	18	5733	1.11727e-12	1.69186e-11	113.75	circRNA_4333|Chr31:2362269_2378017_-(VH26L10);circRNA_4334|Chr31:2362269_2381544_-(LOC101750160);circRNA_4338|Chr31:2362269_2396290_-(VH26L10);circRNA_4339|Chr31:2362269_2403380_-(VH26L10);circRNA_4340|Chr31:2362269_2405166_-(VH26L10);
GO:0034987	immunoglobulin receptor binding	molecular_function	5	14	19	5733	1.63097e-12	2.16103e-11	107.763	circRNA_4333|Chr31:2362269_2378017_-(VH26L10);circRNA_4334|Chr31:2362269_2381544_-(LOC101750160);circRNA_4338|Chr31:2362269_2396290_-(VH26L10);circRNA_4339|Chr31:2362269_2403380_-(VH26L10);circRNA_4340|Chr31:2362269_2405166_-(VH26L10);
GO:0006910	phagocytosis, recognition	biological_process	5	14	20	5733	2.32716e-12	2.74088e-11	102.375	circRNA_4333|Chr31:2362269_2378017_-(VH26L10);circRNA_4334|Chr31:2362269_2381544_-(LOC101750160);circRNA_4338|Chr31:2362269_2396290_-(VH26L10);circRNA_4339|Chr31:2362269_2403380_-(VH26L10);circRNA_4340|Chr31:2362269_2405166_-(VH26L10);
GO:0050853	B cell receptor signaling pathway	biological_process	5	14	23	5733	6.0391e-12	6.40144e-11	89.0217	circRNA_4333|Chr31:2362269_2378017_-(VH26L10);circRNA_4334|Chr31:2362269_2381544_-(LOC101750160);circRNA_4338|Chr31:2362269_2396290_-(VH26L10);circRNA_4339|Chr31:2362269_2403380_-(VH26L10);circRNA_4340|Chr31:2362269_2405166_-(VH26L10);
GO:0042742	defense response to bacterium	biological_process	5	14	26	5733	1.37238e-11	1.32248e-10	78.75	circRNA_4333|Chr31:2362269_2378017_-(VH26L10);circRNA_4334|Chr31:2362269_2381544_-(LOC101750160);circRNA_4338|Chr31:2362269_2396290_-(VH26L10);circRNA_4339|Chr31:2362269_2403380_-(VH26L10);circRNA_4340|Chr31:2362269_2405166_-(VH26L10);
GO:0050900	leukocyte migration	biological_process	5	14	30	5733	3.52248e-11	3.11153e-10	68.25	circRNA_4333|Chr31:2362269_2378017_-(VH26L10);circRNA_4334|Chr31:2362269_2381544_-(LOC101750160);circRNA_4338|Chr31:2362269_2396290_-(VH26L10);circRNA_4339|Chr31:2362269_2403380_-(VH26L10);circRNA_4340|Chr31:2362269_2405166_-(VH26L10);
GO:0004252	serine-type endopeptidase activity	molecular_function	5	14	32	5733	5.36295e-11	4.37286e-10	63.9844	circRNA_4333|Chr31:2362269_2378017_-(VH26L10);circRNA_4334|Chr31:2362269_2381544_-(LOC101750160);circRNA_4338|Chr31:2362269_2396290_-(VH26L10);circRNA_4339|Chr31:2362269_2403380_-(VH26L10);circRNA_4340|Chr31:2362269_2405166_-(VH26L10);
GO:0006898	receptor-mediated endocytosis	biological_process	5	14	34	5733	7.94018e-11	6.01185e-10	60.2206	circRNA_4333|Chr31:2362269_2378017_-(VH26L10);circRNA_4334|Chr31:2362269_2381544_-(LOC101750160);circRNA_4338|Chr31:2362269_2396290_-(VH26L10);circRNA_4339|Chr31:2362269_2403380_-(VH26L10);circRNA_4340|Chr31:2362269_2405166_-(VH26L10);
GO:0038095	Fc-epsilon receptor signaling pathway	biological_process	5	14	39	5733	1.91467e-10	1.35303e-09	52.5	circRNA_4333|Chr31:2362269_2378017_-(VH26L10);circRNA_4334|Chr31:2362269_2381544_-(LOC101750160);circRNA_4338|Chr31:2362269_2396290_-(VH26L10);circRNA_4339|Chr31:2362269_2403380_-(VH26L10);circRNA_4340|Chr31:2362269_2405166_-(VH26L10);
GO:0005576	extracellular region	cellular_component	8	14	216	5733	2.2063e-10	1.46167e-09	15.1667	circRNA_1906|Chr15:8218348_8226517_-(IGLL1);circRNA_1907|Chr15:8218348_8228063_-(IGLL1);circRNA_4333|Chr31:2362269_2378017_-(VH26L10);circRNA_4334|Chr31:2362269_2381544_-(LOC101750160);circRNA_4338|Chr31:2362269_2396290_-(VH26L10);circRNA_4339|Chr31:2362269_2403380_-(VH26L10);circRNA_4340|Chr31:2362269_2405166_-(VH26L10);circRNA_5574|Chr6:32306181_32307393_+(LOC107053714);
GO:0006911	phagocytosis, engulfment	biological_process	5	14	42	5733	3.0674e-10	1.80636e-09	48.75	circRNA_4333|Chr31:2362269_2378017_-(VH26L10);circRNA_4334|Chr31:2362269_2381544_-(LOC101750160);circRNA_4338|Chr31:2362269_2396290_-(VH26L10);circRNA_4339|Chr31:2362269_2403380_-(VH26L10);circRNA_4340|Chr31:2362269_2405166_-(VH26L10);
GO:0038096	Fc-gamma receptor signaling pathway involved in phagocytosis	biological_process	5	14	42	5733	3.0674e-10	1.80636e-09	48.75	circRNA_4333|Chr31:2362269_2378017_-(VH26L10);circRNA_4334|Chr31:2362269_2381544_-(LOC101750160);circRNA_4338|Chr31:2362269_2396290_-(VH26L10);circRNA_4339|Chr31:2362269_2403380_-(VH26L10);circRNA_4340|Chr31:2362269_2405166_-(VH26L10);
GO:0006955	immune response	biological_process	5	14	59	5733	2.58126e-09	1.36807e-08	34.7034	circRNA_4333|Chr31:2362269_2378017_-(VH26L10);circRNA_4334|Chr31:2362269_2381544_-(LOC101750160);circRNA_4338|Chr31:2362269_2396290_-(VH26L10);circRNA_4339|Chr31:2362269_2403380_-(VH26L10);circRNA_4340|Chr31:2362269_2405166_-(VH26L10);
GO:0050776	regulation of immune response	biological_process	5	14	59	5733	2.58126e-09	1.36807e-08	34.7034	circRNA_4333|Chr31:2362269_2378017_-(VH26L10);circRNA_4334|Chr31:2362269_2381544_-(LOC101750160);circRNA_4338|Chr31:2362269_2396290_-(VH26L10);circRNA_4339|Chr31:2362269_2403380_-(VH26L10);circRNA_4340|Chr31:2362269_2405166_-(VH26L10);
GO:0045087	innate immune response	biological_process	5	14	68	5733	6.20264e-09	3.13086e-08	30.1103	circRNA_4333|Chr31:2362269_2378017_-(VH26L10);circRNA_4334|Chr31:2362269_2381544_-(LOC101750160);circRNA_4338|Chr31:2362269_2396290_-(VH26L10);circRNA_4339|Chr31:2362269_2403380_-(VH26L10);circRNA_4340|Chr31:2362269_2405166_-(VH26L10);
GO:0009897	external side of plasma membrane	cellular_component	5	14	128	5733	2.85792e-07	1.377e-06	15.9961	circRNA_4333|Chr31:2362269_2378017_-(VH26L10);circRNA_4334|Chr31:2362269_2381544_-(LOC101750160);circRNA_4338|Chr31:2362269_2396290_-(VH26L10);circRNA_4339|Chr31:2362269_2403380_-(VH26L10);circRNA_4340|Chr31:2362269_2405166_-(VH26L10);
GO:0070232	regulation of T cell apoptotic process	biological_process	1	14	2	5733	5.53839e-06	2.55247e-05	204.75	circRNA_2289|Chr2:422898_520897_-(GIMAP8L1);
GO:0005615	extracellular space	cellular_component	5	14	222	5733	7.29422e-06	3.22161e-05	9.22297	circRNA_4333|Chr31:2362269_2378017_-(VH26L10);circRNA_4334|Chr31:2362269_2381544_-(LOC101750160);circRNA_4338|Chr31:2362269_2396290_-(VH26L10);circRNA_4339|Chr31:2362269_2403380_-(VH26L10);circRNA_4340|Chr31:2362269_2405166_-(VH26L10);
GO:0035375	zymogen binding	molecular_function	1	14	4	5733	3.31376e-05	0.000140503	102.375	circRNA_5574|Chr6:32306181_32307393_+(LOC107053714);
GO:0070062	extracellular exosome	cellular_component	5	14	299	5733	4.02868e-05	0.000164246	6.84783	circRNA_4333|Chr31:2362269_2378017_-(VH26L10);circRNA_4334|Chr31:2362269_2381544_-(LOC101750160);circRNA_4338|Chr31:2362269_2396290_-(VH26L10);circRNA_4339|Chr31:2362269_2403380_-(VH26L10);circRNA_4340|Chr31:2362269_2405166_-(VH26L10);
GO:0003705	transcription factor activity, RNA polymerase II distal enhancer sequence-specific binding	molecular_function	2	14	31	5733	5.00648e-05	0.000196551	26.4194	circRNA_1591|Chr12:16579296_16607346_-(FOXP1);circRNA_6530|ChrZ:38536561_38537174_+(TLE4Z1);
GO:0008045	motor neuron axon guidance	biological_process	2	14	32	5733	5.51643e-05	0.000208836	25.5938	circRNA_0911|Chr1:155761449_155773033_+(MYCBP2);circRNA_1591|Chr12:16579296_16607346_-(FOXP1);
GO:0050829	defense response to Gram-negative bacterium	biological_process	1	14	6	5733	8.26129e-05	0.000301965	68.25	circRNA_5574|Chr6:32306181_32307393_+(LOC107053714);
GO:0021952	central nervous system projection neuron axonogenesis	biological_process	1	14	7	5733	0.000115497	0.000394924	58.5	circRNA_0911|Chr1:155761449_155773033_+(MYCBP2);
GO:0042589	zymogen granule membrane	cellular_component	1	14	7	5733	0.000115497	0.000394924	58.5	circRNA_5574|Chr6:32306181_32307393_+(LOC107053714);
GO:0021785	branchiomotor neuron axon guidance	biological_process	1	14	8	5733	0.000153781	0.000479434	51.1875	circRNA_0911|Chr1:155761449_155773033_+(MYCBP2);
GO:0050830	defense response to Gram-positive bacterium	biological_process	1	14	8	5733	0.000153781	0.000479434	51.1875	circRNA_5574|Chr6:32306181_32307393_+(LOC107053714);
GO:1904837	beta-catenin-TCF complex assembly	biological_process	1	14	8	5733	0.000153781	0.000479434	51.1875	circRNA_6530|ChrZ:38536561_38537174_+(TLE4Z1);
GO:0050905	neuromuscular process	biological_process	1	14	9	5733	0.000197442	0.000597967	45.5	circRNA_0911|Chr1:155761449_155773033_+(MYCBP2);
GO:0036149	phosphatidylinositol acyl-chain remodeling	biological_process	1	14	10	5733	0.000246458	0.000706069	40.95	circRNA_3606|Chr3:8577617_8597611_-(LCLAT1);
GO:1990907	beta-catenin-TCF complex	cellular_component	1	14	10	5733	0.000246458	0.000706069	40.95	circRNA_6530|ChrZ:38536561_38537174_+(TLE4Z1);
GO:0002250	adaptive immune response	biological_process	2	14	56	5733	0.000297801	0.000830708	14.625	circRNA_1906|Chr15:8218348_8226517_-(IGLL1);circRNA_1907|Chr15:8218348_8228063_-(IGLL1);
GO:0070491	repressing transcription factor binding	molecular_function	1	14	12	5733	0.000360464	0.000979722	34.125	circRNA_6530|ChrZ:38536561_38537174_+(TLE4Z1);
GO:0051493	regulation of cytoskeleton organization	biological_process	1	14	13	5733	0.000425408	0.00109984	31.5	circRNA_0911|Chr1:155761449_155773033_+(MYCBP2);
GO:0005044	scavenger receptor activity	molecular_function	1	14	13	5733	0.000425408	0.00109984	31.5	circRNA_5574|Chr6:32306181_32307393_+(LOC107053714);
GO:1902667	regulation of axon guidance	biological_process	1	14	14	5733	0.000495617	0.00125084	29.25	circRNA_0911|Chr1:155761449_155773033_+(MYCBP2);
GO:0042177	negative regulation of protein catabolic process	biological_process	1	14	16	5733	0.000651739	0.00160661	25.5938	circRNA_0911|Chr1:155761449_155773033_+(MYCBP2);
GO:0048667	cell morphogenesis involved in neuron differentiation	biological_process	1	14	17	5733	0.000737607	0.00168917	24.0882	circRNA_0911|Chr1:155761449_155773033_+(MYCBP2);
GO:0016024	CDP-diacylglycerol biosynthetic process	biological_process	1	14	17	5733	0.000737607	0.00168917	24.0882	circRNA_3606|Chr3:8577617_8597611_-(LCLAT1);
GO:0002639	positive regulation of immunoglobulin production	biological_process	1	14	18	5733	0.00082865	0.00168917	22.75	circRNA_1591|Chr12:16579296_16607346_-(FOXP1);
GO:0048745	smooth muscle tissue development	biological_process	1	14	18	5733	0.00082865	0.00168917	22.75	circRNA_1591|Chr12:16579296_16607346_-(FOXP1);
GO:0061140	lung secretory cell differentiation	biological_process	1	14	18	5733	0.00082865	0.00168917	22.75	circRNA_1591|Chr12:16579296_16607346_-(FOXP1);
GO:0061470	T follicular helper cell differentiation	biological_process	1	14	18	5733	0.00082865	0.00168917	22.75	circRNA_1591|Chr12:16579296_16607346_-(FOXP1);
GO:0072619	interleukin-21 secretion	biological_process	1	14	18	5733	0.00082865	0.00168917	22.75	circRNA_1591|Chr12:16579296_16607346_-(FOXP1);
GO:0098900	regulation of action potential	biological_process	1	14	18	5733	0.00082865	0.00168917	22.75	circRNA_1591|Chr12:16579296_16607346_-(FOXP1);
GO:1901250	negative regulation of lung goblet cell differentiation	biological_process	1	14	18	5733	0.00082865	0.00168917	22.75	circRNA_1591|Chr12:16579296_16607346_-(FOXP1);
GO:0002329	pre-B cell differentiation	biological_process	1	14	19	5733	0.000924847	0.00178243	21.5526	circRNA_1591|Chr12:16579296_16607346_-(FOXP1);
GO:0021517	ventral spinal cord development	biological_process	1	14	19	5733	0.000924847	0.00178243	21.5526	circRNA_1591|Chr12:16579296_16607346_-(FOXP1);
GO:0033152	immunoglobulin V(D)J recombination	biological_process	1	14	19	5733	0.000924847	0.00178243	21.5526	circRNA_1591|Chr12:16579296_16607346_-(FOXP1);
GO:0060043	regulation of cardiac muscle cell proliferation	biological_process	1	14	20	5733	0.00102617	0.00190832	20.475	circRNA_1591|Chr12:16579296_16607346_-(FOXP1);
GO:2000727	positive regulation of cardiac muscle cell differentiation	biological_process	1	14	20	5733	0.00102617	0.00190832	20.475	circRNA_1591|Chr12:16579296_16607346_-(FOXP1);
GO:0032880	regulation of protein localization	biological_process	1	14	21	5733	0.00113261	0.00203486	19.5	circRNA_0911|Chr1:155761449_155773033_+(MYCBP2);
GO:0002053	positive regulation of mesenchymal cell proliferation	biological_process	1	14	21	5733	0.00113261	0.00203486	19.5	circRNA_1591|Chr12:16579296_16607346_-(FOXP1);
GO:0098582	innate vocalization behavior	biological_process	1	14	22	5733	0.00124413	0.00216194	18.6136	circRNA_1591|Chr12:16579296_16607346_-(FOXP1);
GO:0016746	transferase activity, transferring acyl groups	molecular_function	1	14	22	5733	0.00124413	0.00216194	18.6136	circRNA_3606|Chr3:8577617_8597611_-(LCLAT1);
GO:0072358	cardiovascular system development	biological_process	1	14	23	5733	0.00136072	0.0022537	17.8043	circRNA_1591|Chr12:16579296_16607346_-(FOXP1);
GO:0003841	1-acylglycerol-3-phosphate O-acyltransferase activity	molecular_function	1	14	23	5733	0.00136072	0.0022537	17.8043	circRNA_3606|Chr3:8577617_8597611_-(LCLAT1);
GO:0019722	calcium-mediated signaling	biological_process	1	14	23	5733	0.00136072	0.0022537	17.8043	circRNA_3753|Chr3:27253381_27254468_-(CALM2);
GO:0045214	sarcomere organization	biological_process	1	14	24	5733	0.00148235	0.00234522	17.0625	circRNA_1591|Chr12:16579296_16607346_-(FOXP1);
GO:0050679	positive regulation of epithelial cell proliferation	biological_process	1	14	24	5733	0.00148235	0.00234522	17.0625	circRNA_1591|Chr12:16579296_16607346_-(FOXP1);
GO:0019898	extrinsic component of membrane	cellular_component	1	14	24	5733	0.00148235	0.00234522	17.0625	circRNA_5574|Chr6:32306181_32307393_+(LOC107053714);
GO:0007519	skeletal muscle tissue development	biological_process	1	14	31	5733	0.00247317	0.00385524	13.2097	circRNA_1591|Chr12:16579296_16607346_-(FOXP1);
GO:0055007	cardiac muscle cell differentiation	biological_process	1	14	32	5733	0.00263437	0.00398919	12.7969	circRNA_1591|Chr12:16579296_16607346_-(FOXP1);
GO:1990830	cellular response to leukemia inhibitory factor	biological_process	1	14	32	5733	0.00263437	0.00398919	12.7969	circRNA_6530|ChrZ:38536561_38537174_+(TLE4Z1);
GO:0005886	plasma membrane	cellular_component	7	14	1212	5733	0.00343253	0.00512462	2.3651	circRNA_1906|Chr15:8218348_8226517_-(IGLL1);circRNA_1907|Chr15:8218348_8228063_-(IGLL1);circRNA_4333|Chr31:2362269_2378017_-(VH26L10);circRNA_4334|Chr31:2362269_2381544_-(LOC101750160);circRNA_4338|Chr31:2362269_2396290_-(VH26L10);circRNA_4339|Chr31:2362269_2403380_-(VH26L10);circRNA_4340|Chr31:2362269_2405166_-(VH26L10);
GO:0008536	Ran GTPase binding	molecular_function	1	14	39	5733	0.00389738	0.00573782	10.5	circRNA_0911|Chr1:155761449_155773033_+(MYCBP2);
GO:0007275	multicellular organism development	biological_process	2	14	137	5733	0.00400589	0.00581677	5.9781	circRNA_3606|Chr3:8577617_8597611_-(LCLAT1);circRNA_5574|Chr6:32306181_32307393_+(LOC107053714);
GO:0090090	negative regulation of canonical Wnt signaling pathway	biological_process	1	14	42	5733	0.00450964	0.00645975	9.75	circRNA_6530|ChrZ:38536561_38537174_+(TLE4Z1);
GO:0003682	chromatin binding	molecular_function	2	14	172	5733	0.00756919	0.0106978	4.76163	circRNA_1591|Chr12:16579296_16607346_-(FOXP1);circRNA_6530|ChrZ:38536561_38537174_+(TLE4Z1);
GO:0015630	microtubule cytoskeleton	cellular_component	1	14	57	5733	0.00818637	0.0114178	7.18421	circRNA_0911|Chr1:155761449_155773033_+(MYCBP2);
GO:0003714	transcription corepressor activity	molecular_function	1	14	71	5733	0.0125002	0.017208	5.76761	circRNA_6530|ChrZ:38536561_38537174_+(TLE4Z1);
GO:0005085	guanyl-nucleotide exchange factor activity	molecular_function	1	14	75	5733	0.0138814	0.0188645	5.46	circRNA_0911|Chr1:155761449_155773033_+(MYCBP2);
GO:0061630	ubiquitin protein ligase activity	molecular_function	1	14	90	5733	0.0196205	0.0263262	4.55	circRNA_0911|Chr1:155761449_155773033_+(MYCBP2);
GO:0000122	negative regulation of transcription by RNA polymerase II	biological_process	2	14	248	5733	0.0204286	0.026762	3.30242	circRNA_1591|Chr12:16579296_16607346_-(FOXP1);circRNA_6530|ChrZ:38536561_38537174_+(TLE4Z1);
GO:0016055	Wnt signaling pathway	biological_process	1	14	92	5733	0.0204502	0.026762	4.45109	circRNA_6530|ChrZ:38536561_38537174_+(TLE4Z1);
GO:0005667	transcription factor complex	cellular_component	1	14	98	5733	0.0230273	0.0297671	4.17857	circRNA_6530|ChrZ:38536561_38537174_+(TLE4Z1);
GO:0030424	axon	cellular_component	1	14	101	5733	0.0243644	0.031116	4.05446	circRNA_0911|Chr1:155761449_155773033_+(MYCBP2);
GO:0042803	protein homodimerization activity	molecular_function	2	14	271	5733	0.0258059	0.0325645	3.02214	circRNA_0911|Chr1:155761449_155773033_+(MYCBP2);circRNA_1591|Chr12:16579296_16607346_-(FOXP1);
GO:0005783	endoplasmic reticulum	cellular_component	2	14	282	5733	0.0286284	0.0357014	2.90426	circRNA_2289|Chr2:422898_520897_-(GIMAP8L1);circRNA_3606|Chr3:8577617_8597611_-(LCLAT1);
GO:0000978	RNA polymerase II proximal promoter sequence-specific DNA binding	molecular_function	1	14	116	5733	0.0315166	0.0388461	3.53017	circRNA_1591|Chr12:16579296_16607346_-(FOXP1);
GO:0005525	GTP binding	molecular_function	1	14	121	5733	0.0340671	0.041507	3.3843	circRNA_2289|Chr2:422898_520897_-(GIMAP8L1);
GO:0005622	intracellular	cellular_component	1	14	136	5733	0.0421891	0.0508187	3.01103	circRNA_3753|Chr3:27253381_27254468_-(CALM2);
GO:0016567	protein ubiquitination	biological_process	1	14	137	5733	0.0427548	0.0509214	2.98905	circRNA_0911|Chr1:155761449_155773033_+(MYCBP2);
GO:0046982	protein heterodimerization activity	molecular_function	1	14	148	5733	0.0491678	0.0579087	2.76689	circRNA_1591|Chr12:16579296_16607346_-(FOXP1);
GO:0030154	cell differentiation	biological_process	1	14	177	5733	0.067631	0.078779	2.31356	circRNA_5574|Chr6:32306181_32307393_+(LOC107053714);
GO:0015031	protein transport	biological_process	1	14	192	5733	0.0779806	0.0898472	2.13281	circRNA_5574|Chr6:32306181_32307393_+(LOC107053714);
GO:0045893	positive regulation of transcription, DNA-templated	biological_process	1	14	194	5733	0.0793982	0.0904969	2.11082	circRNA_1591|Chr12:16579296_16607346_-(FOXP1);
GO:0043231	intracellular membrane-bounded organelle	cellular_component	1	14	217	5733	0.0962881	0.10858	1.8871	circRNA_0911|Chr1:155761449_155773033_+(MYCBP2);
GO:0005789	endoplasmic reticulum membrane	cellular_component	1	14	244	5733	0.117353	0.130941	1.67828	circRNA_3606|Chr3:8577617_8597611_-(LCLAT1);
GO:0005509	calcium ion binding	molecular_function	1	14	247	5733	0.119767	0.132242	1.65789	circRNA_3753|Chr3:27253381_27254468_-(CALM2);
GO:0045944	positive regulation of transcription by RNA polymerase II	biological_process	1	14	285	5733	0.15142	0.165469	1.43684	circRNA_1591|Chr12:16579296_16607346_-(FOXP1);
GO:0005739	mitochondrion	cellular_component	1	14	291	5733	0.15658	0.169362	1.40722	circRNA_2289|Chr2:422898_520897_-(GIMAP8L1);
GO:0008270	zinc ion binding	molecular_function	1	14	295	5733	0.160041	0.171357	1.38814	circRNA_0911|Chr1:155761449_155773033_+(MYCBP2);
GO:0005794	Golgi apparatus	cellular_component	1	14	357	5733	0.215455	0.228382	1.14706	circRNA_2289|Chr2:422898_520897_-(GIMAP8L1);
GO:0046872	metal ion binding	molecular_function	1	14	772	5733	0.580662	0.609408	0.53044	circRNA_1591|Chr12:16579296_16607346_-(FOXP1);
GO:0005634	nucleus	cellular_component	3	14	1696	5733	0.632219	0.657012	0.724351	circRNA_0911|Chr1:155761449_155773033_+(MYCBP2);circRNA_1591|Chr12:16579296_16607346_-(FOXP1);circRNA_6530|ChrZ:38536561_38537174_+(TLE4Z1);
GO:0005654	nucleoplasm	cellular_component	1	14	911	5733	0.677096	0.696818	0.449506	circRNA_6530|ChrZ:38536561_38537174_+(TLE4Z1);
GO:0016021	integral component of membrane	cellular_component	1	14	974	5733	0.71521	0.728964	0.420431	circRNA_3606|Chr3:8577617_8597611_-(LCLAT1);
GO:0005829	cytosol	cellular_component	2	14	1622	5733	0.80369	0.811344	0.504932	circRNA_2289|Chr2:422898_520897_-(GIMAP8L1);circRNA_3606|Chr3:8577617_8597611_-(LCLAT1);
GO:0005737	cytoplasm	cellular_component	1	14	1653	5733	0.943176	0.943176	0.247731	circRNA_0911|Chr1:155761449_155773033_+(MYCBP2);

## Sheet: JS-vs-JC
id	Term	Category	ListHits	ListTotal	PopHits	PopTotal	pValue	qValue	Enrichment_score	Gene
GO:0032790	ribosome disassembly	biological_process	1	36	1	5733	0	0	159.25	circRNA_3565|Chr3:82552_86295_-(MTIF2);
GO:0043024	ribosomal small subunit binding	molecular_function	1	36	1	5733	0	0	159.25	circRNA_3565|Chr3:82552_86295_-(MTIF2);
GO:0070124	mitochondrial translational initiation	biological_process	1	36	1	5733	0	0	159.25	circRNA_3565|Chr3:82552_86295_-(MTIF2);
GO:0098993	anchored component of synaptic vesicle membrane	cellular_component	1	36	1	5733	0	0	159.25	circRNA_3845|Chr3:40052294_40060908_+(RAB4A);
GO:2000271	positive regulation of fibroblast apoptotic process	biological_process	1	36	1	5733	0	0	159.25	circRNA_5121|Chr5:22519022_22521651_+(PRDM11);
GO:0006931	substrate-dependent cell migration, cell attachment to substrate	biological_process	1	36	1	5733	0	0	159.25	circRNA_5571|Chr6:32295915_32360230_+(CUZD1);
GO:0032023	trypsinogen activation	biological_process	1	36	1	5733	0	0	159.25	circRNA_5571|Chr6:32295915_32360230_+(CUZD1);
GO:0044344	cellular response to fibroblast growth factor stimulus	biological_process	3	36	10	5733	2.67819e-07	1.25875e-05	47.775	circRNA_5108|Chr5:19233415_19234661_+(CD44);circRNA_6283|ChrW:272854_275574_+(LOC112530485);circRNA_6284|ChrW:272854_280340_+(LOC112530485);
GO:0003823	antigen binding	molecular_function	4	36	27	5733	5.3481e-07	2.23432e-05	23.5926	circRNA_1906|Chr15:8218348_8226517_-(IGLL1);circRNA_1909|Chr15:8218348_8230982_-(IGLL1);circRNA_4340|Chr31:2362269_2405166_-(VH26L10);circRNA_4350|Chr31:2362269_2439389_-(VH26L10);
GO:0050860	negative regulation of T cell receptor signaling pathway	biological_process	2	36	5	5733	2.25513e-06	8.47928e-05	63.7	circRNA_5072|Chr5:13059844_13062303_+(PTPRJ);circRNA_5073|Chr5:13060666_13062303_+(PTPRJ);
GO:0043407	negative regulation of MAP kinase activity	biological_process	2	36	6	5733	4.49078e-06	0.000153503	53.0833	circRNA_5072|Chr5:13059844_13062303_+(PTPRJ);circRNA_5073|Chr5:13060666_13062303_+(PTPRJ);
GO:0050731	positive regulation of peptidyl-tyrosine phosphorylation	biological_process	3	36	20	5733	5.90846e-06	0.000185132	23.8875	circRNA_5108|Chr5:19233415_19234661_+(CD44);circRNA_6283|ChrW:272854_275574_+(LOC112530485);circRNA_6284|ChrW:272854_280340_+(LOC112530485);
GO:0043422	protein kinase B binding	molecular_function	2	36	7	5733	7.82494e-06	0.000226321	45.5	circRNA_6283|ChrW:272854_275574_+(LOC112530485);circRNA_6284|ChrW:272854_280340_+(LOC112530485);
GO:0045785	positive regulation of cell adhesion	biological_process	2	36	9	5733	1.86181e-05	0.000400468	35.3889	circRNA_5072|Chr5:13059844_13062303_+(PTPRJ);circRNA_5073|Chr5:13060666_13062303_+(PTPRJ);
GO:0030539	male genitalia development	biological_process	2	36	9	5733	1.86181e-05	0.000400468	35.3889	circRNA_6283|ChrW:272854_275574_+(LOC112530485);circRNA_6284|ChrW:272854_280340_+(LOC112530485);
GO:0003964	RNA-directed DNA polymerase activity	molecular_function	1	36	2	5733	3.83427e-05	0.000400468	79.625	circRNA_0179|Chr1:32729478_32729664_-(LOC107052718);
GO:0004523	RNA-DNA hybrid ribonuclease activity	molecular_function	1	36	2	5733	3.83427e-05	0.000400468	79.625	circRNA_0179|Chr1:32729478_32729664_-(LOC107052718);
GO:0070232	regulation of T cell apoptotic process	biological_process	1	36	2	5733	3.83427e-05	0.000400468	79.625	circRNA_2289|Chr2:422898_520897_-(GIMAP8L1);
GO:0098837	postsynaptic recycling endosome	cellular_component	1	36	2	5733	3.83427e-05	0.000400468	79.625	circRNA_3845|Chr3:40052294_40060908_+(RAB4A);
GO:0001047	core promoter binding	molecular_function	1	36	2	5733	3.83427e-05	0.000400468	79.625	circRNA_5121|Chr5:22519022_22521651_+(PRDM11);
GO:0010918	positive regulation of mitochondrial membrane potential	biological_process	1	36	2	5733	3.83427e-05	0.000400468	79.625	circRNA_6296|ChrW:3649254_3649868_-(TERAL2);
GO:0032510	endosome to lysosome transport via multivesicular body sorting pathway	biological_process	1	36	2	5733	3.83427e-05	0.000400468	79.625	circRNA_6296|ChrW:3649254_3649868_-(TERAL2);
GO:0034214	protein hexamerization	biological_process	1	36	2	5733	3.83427e-05	0.000400468	79.625	circRNA_6296|ChrW:3649254_3649868_-(TERAL2);
GO:0035617	stress granule disassembly	biological_process	1	36	2	5733	3.83427e-05	0.000400468	79.625	circRNA_6296|ChrW:3649254_3649868_-(TERAL2);
GO:0051228	mitotic spindle disassembly	biological_process	1	36	2	5733	3.83427e-05	0.000400468	79.625	circRNA_6296|ChrW:3649254_3649868_-(TERAL2);
GO:0061857	endoplasmic reticulum stress-induced pre-emptive quality control	biological_process	1	36	2	5733	3.83427e-05	0.000400468	79.625	circRNA_6296|ChrW:3649254_3649868_-(TERAL2);
GO:0070842	aggresome assembly	biological_process	1	36	2	5733	3.83427e-05	0.000400468	79.625	circRNA_6296|ChrW:3649254_3649868_-(TERAL2);
GO:0072389	flavin adenine dinucleotide catabolic process	biological_process	1	36	2	5733	3.83427e-05	0.000400468	79.625	circRNA_6296|ChrW:3649254_3649868_-(TERAL2);
GO:1903007	positive regulation of Lys63-specific deubiquitinase activity	biological_process	1	36	2	5733	3.83427e-05	0.000400468	79.625	circRNA_6296|ChrW:3649254_3649868_-(TERAL2);
GO:1903715	regulation of aerobic respiration	biological_process	1	36	2	5733	3.83427e-05	0.000400468	79.625	circRNA_6296|ChrW:3649254_3649868_-(TERAL2);
GO:1903843	cellular response to arsenite ion	biological_process	1	36	2	5733	3.83427e-05	0.000400468	79.625	circRNA_6296|ChrW:3649254_3649868_-(TERAL2);
GO:1903862	positive regulation of oxidative phosphorylation	biological_process	1	36	2	5733	3.83427e-05	0.000400468	79.625	circRNA_6296|ChrW:3649254_3649868_-(TERAL2);
GO:1904288	BAT3 complex binding	molecular_function	1	36	2	5733	3.83427e-05	0.000400468	79.625	circRNA_6296|ChrW:3649254_3649868_-(TERAL2);
GO:1904949	ATPase complex	cellular_component	1	36	2	5733	3.83427e-05	0.000400468	79.625	circRNA_6296|ChrW:3649254_3649868_-(TERAL2);
GO:1990730	VCP-NSFL1C complex	cellular_component	1	36	2	5733	3.83427e-05	0.000400468	79.625	circRNA_6296|ChrW:3649254_3649868_-(TERAL2);
GO:2001171	positive regulation of ATP biosynthetic process	biological_process	1	36	2	5733	3.83427e-05	0.000400468	79.625	circRNA_6296|ChrW:3649254_3649868_-(TERAL2);
GO:0016791	phosphatase activity	molecular_function	2	36	12	5733	4.81332e-05	0.000464053	26.5417	circRNA_5072|Chr5:13059844_13062303_+(PTPRJ);circRNA_5073|Chr5:13060666_13062303_+(PTPRJ);
GO:0001953	negative regulation of cell-matrix adhesion	biological_process	2	36	12	5733	4.81332e-05	0.000464053	26.5417	circRNA_6283|ChrW:272854_275574_+(LOC112530485);circRNA_6284|ChrW:272854_280340_+(LOC112530485);
GO:0005161	platelet-derived growth factor receptor binding	molecular_function	2	36	12	5733	4.81332e-05	0.000464053	26.5417	circRNA_6283|ChrW:272854_275574_+(LOC112530485);circRNA_6284|ChrW:272854_280340_+(LOC112530485);
GO:0036120	cellular response to platelet-derived growth factor stimulus	biological_process	2	36	14	5733	7.8953e-05	0.000727444	22.75	circRNA_6283|ChrW:272854_275574_+(LOC112530485);circRNA_6284|ChrW:272854_280340_+(LOC112530485);
GO:0015074	DNA integration	biological_process	1	36	3	5733	0.000114573	0.000727444	53.0833	circRNA_0179|Chr1:32729478_32729664_-(LOC107052718);
GO:0051537	2 iron, 2 sulfur cluster binding	molecular_function	1	36	3	5733	0.000114573	0.000727444	53.0833	circRNA_1064|Chr1:180908356_180912265_-(FDX1);
GO:0004126	cytidine deaminase activity	molecular_function	1	36	3	5733	0.000114573	0.000727444	53.0833	circRNA_2202|Chr19:386486_393543_-(ANGPTRL2);
GO:0047844	deoxycytidine deaminase activity	molecular_function	1	36	3	5733	0.000114573	0.000727444	53.0833	circRNA_2202|Chr19:386486_393543_-(ANGPTRL2);
GO:0005761	mitochondrial ribosome	cellular_component	1	36	3	5733	0.000114573	0.000727444	53.0833	circRNA_3063|Chr2:136923357_136934084_-(MRPL13);
GO:2000059	negative regulation of ubiquitin-dependent protein catabolic process	biological_process	1	36	3	5733	0.000114573	0.000727444	53.0833	circRNA_4384|Chr31:5311868_5397897_-(LOC107055470);
GO:0002246	wound healing involved in inflammatory response	biological_process	1	36	3	5733	0.000114573	0.000727444	53.0833	circRNA_5108|Chr5:19233415_19234661_+(CD44);
GO:0002906	negative regulation of mature B cell apoptotic process	biological_process	1	36	3	5733	0.000114573	0.000727444	53.0833	circRNA_5108|Chr5:19233415_19234661_+(CD44);
GO:0005114	type II transforming growth factor beta receptor binding	molecular_function	1	36	3	5733	0.000114573	0.000727444	53.0833	circRNA_5108|Chr5:19233415_19234661_+(CD44);
GO:0034238	macrophage fusion	biological_process	1	36	3	5733	0.000114573	0.000727444	53.0833	circRNA_5108|Chr5:19233415_19234661_+(CD44);
GO:0035692	macrophage migration inhibitory factor receptor complex	cellular_component	1	36	3	5733	0.000114573	0.000727444	53.0833	circRNA_5108|Chr5:19233415_19234661_+(CD44);
GO:0045590	negative regulation of regulatory T cell differentiation	biological_process	1	36	3	5733	0.000114573	0.000727444	53.0833	circRNA_5108|Chr5:19233415_19234661_+(CD44);
GO:0060442	branching involved in prostate gland morphogenesis	biological_process	1	36	3	5733	0.000114573	0.000727444	53.0833	circRNA_5108|Chr5:19233415_19234661_+(CD44);
GO:0070487	monocyte aggregation	biological_process	1	36	3	5733	0.000114573	0.000727444	53.0833	circRNA_5108|Chr5:19233415_19234661_+(CD44);
GO:1900625	positive regulation of monocyte aggregation	biological_process	1	36	3	5733	0.000114573	0.000727444	53.0833	circRNA_5108|Chr5:19233415_19234661_+(CD44);
GO:2000392	regulation of lamellipodium morphogenesis	biological_process	1	36	3	5733	0.000114573	0.000727444	53.0833	circRNA_5108|Chr5:19233415_19234661_+(CD44);
GO:2000562	negative regulation of CD4-positive, alpha-beta T cell proliferation	biological_process	1	36	3	5733	0.000114573	0.000727444	53.0833	circRNA_5108|Chr5:19233415_19234661_+(CD44);
GO:0035800	deubiquitinase activator activity	molecular_function	1	36	3	5733	0.000114573	0.000727444	53.0833	circRNA_6296|ChrW:3649254_3649868_-(TERAL2);
GO:0051898	negative regulation of protein kinase B signaling	biological_process	2	36	16	5733	0.000120421	0.000727444	19.9062	circRNA_5072|Chr5:13059844_13062303_+(PTPRJ);circRNA_5073|Chr5:13060666_13062303_+(PTPRJ);
GO:0000281	mitotic cytokinesis	biological_process	2	36	16	5733	0.000120421	0.000727444	19.9062	circRNA_6283|ChrW:272854_275574_+(LOC112530485);circRNA_6284|ChrW:272854_280340_+(LOC112530485);
GO:0016740	transferase activity	molecular_function	3	36	42	5733	0.000123705	0.000727444	11.375	circRNA_0824|Chr1:137697048_137768926_+(LOC776067);circRNA_4384|Chr31:5311868_5397897_-(LOC107055470);circRNA_6310|ChrW:6430833_6437400_+(LOC431003);
GO:0006911	phagocytosis, engulfment	biological_process	3	36	42	5733	0.000123705	0.000727444	11.375	circRNA_2596|Chr2:46394013_46401368_+(ELMO1);circRNA_4340|Chr31:2362269_2405166_-(VH26L10);circRNA_4350|Chr31:2362269_2439389_-(VH26L10);
GO:0038096	Fc-gamma receptor signaling pathway involved in phagocytosis	biological_process	3	36	42	5733	0.000123705	0.000727444	11.375	circRNA_2596|Chr2:46394013_46401368_+(ELMO1);circRNA_4340|Chr31:2362269_2405166_-(VH26L10);circRNA_4350|Chr31:2362269_2439389_-(VH26L10);
GO:0009897	external side of plasma membrane	cellular_component	5	36	128	5733	0.00012382	0.000727444	6.2207	circRNA_0759|Chr1:130466378_130493459_-(CSF2RA);circRNA_1988|Chr16:2287393_2330798_+(MOGL4);circRNA_4340|Chr31:2362269_2405166_-(VH26L10);circRNA_4350|Chr31:2362269_2439389_-(VH26L10);circRNA_5108|Chr5:19233415_19234661_+(CD44);
GO:0030971	receptor tyrosine kinase binding	molecular_function	2	36	17	5733	0.000145595	0.000829451	18.7353	circRNA_6283|ChrW:272854_275574_+(LOC112530485);circRNA_6284|ChrW:272854_280340_+(LOC112530485);
GO:1990782	protein tyrosine kinase binding	molecular_function	2	36	17	5733	0.000145595	0.000829451	18.7353	circRNA_6283|ChrW:272854_275574_+(LOC112530485);circRNA_6284|ChrW:272854_280340_+(LOC112530485);
GO:0006956	complement activation	biological_process	2	36	18	5733	0.000173961	0.00088391	17.6944	circRNA_4340|Chr31:2362269_2405166_-(VH26L10);circRNA_4350|Chr31:2362269_2439389_-(VH26L10);
GO:0006958	complement activation, classical pathway	biological_process	2	36	18	5733	0.000173961	0.00088391	17.6944	circRNA_4340|Chr31:2362269_2405166_-(VH26L10);circRNA_4350|Chr31:2362269_2439389_-(VH26L10);
GO:0030449	regulation of complement activation	biological_process	2	36	18	5733	0.000173961	0.00088391	17.6944	circRNA_4340|Chr31:2362269_2405166_-(VH26L10);circRNA_4350|Chr31:2362269_2439389_-(VH26L10);
GO:0042571	immunoglobulin complex, circulating	cellular_component	2	36	18	5733	0.000173961	0.00088391	17.6944	circRNA_4340|Chr31:2362269_2405166_-(VH26L10);circRNA_4350|Chr31:2362269_2439389_-(VH26L10);
GO:0050871	positive regulation of B cell activation	biological_process	2	36	18	5733	0.000173961	0.00088391	17.6944	circRNA_4340|Chr31:2362269_2405166_-(VH26L10);circRNA_4350|Chr31:2362269_2439389_-(VH26L10);
GO:0072562	blood microparticle	cellular_component	2	36	18	5733	0.000173961	0.00088391	17.6944	circRNA_4340|Chr31:2362269_2405166_-(VH26L10);circRNA_4350|Chr31:2362269_2439389_-(VH26L10);
GO:0042059	negative regulation of epidermal growth factor receptor signaling pathway	biological_process	2	36	18	5733	0.000173961	0.00088391	17.6944	circRNA_5072|Chr5:13059844_13062303_+(PTPRJ);circRNA_5073|Chr5:13060666_13062303_+(PTPRJ);
GO:0030833	regulation of actin filament polymerization	biological_process	2	36	18	5733	0.000173961	0.00088391	17.6944	circRNA_6283|ChrW:272854_275574_+(LOC112530485);circRNA_6284|ChrW:272854_280340_+(LOC112530485);
GO:0034987	immunoglobulin receptor binding	molecular_function	2	36	19	5733	0.000205688	0.000991524	16.7632	circRNA_4340|Chr31:2362269_2405166_-(VH26L10);circRNA_4350|Chr31:2362269_2439389_-(VH26L10);
GO:0035861	site of double-strand break	cellular_component	2	36	19	5733	0.000205688	0.000991524	16.7632	circRNA_5852|Chr7:35146972_35148450_+(RIF1);circRNA_6296|ChrW:3649254_3649868_-(TERAL2);
GO:0032868	response to insulin	biological_process	2	36	19	5733	0.000205688	0.000991524	16.7632	circRNA_6283|ChrW:272854_275574_+(LOC112530485);circRNA_6284|ChrW:272854_280340_+(LOC112530485);
GO:0046326	positive regulation of glucose import	biological_process	2	36	19	5733	0.000205688	0.000991524	16.7632	circRNA_6283|ChrW:272854_275574_+(LOC112530485);circRNA_6284|ChrW:272854_280340_+(LOC112530485);
GO:0005840	ribosome	cellular_component	1	36	4	5733	0.00022824	0.00103396	39.8125	circRNA_3063|Chr2:136923357_136934084_-(MRPL13);
GO:0070125	mitochondrial translational elongation	biological_process	1	36	4	5733	0.00022824	0.00103396	39.8125	circRNA_3063|Chr2:136923357_136934084_-(MRPL13);
GO:0033031	positive regulation of neutrophil apoptotic process	biological_process	1	36	4	5733	0.00022824	0.00103396	39.8125	circRNA_5108|Chr5:19233415_19234661_+(CD44);
GO:0033674	positive regulation of kinase activity	biological_process	1	36	4	5733	0.00022824	0.00103396	39.8125	circRNA_5108|Chr5:19233415_19234661_+(CD44);
GO:0036435	K48-linked polyubiquitin modification-dependent protein binding	molecular_function	1	36	4	5733	0.00022824	0.00103396	39.8125	circRNA_6296|ChrW:3649254_3649868_-(TERAL2);
GO:0006910	phagocytosis, recognition	biological_process	2	36	20	5733	0.000240944	0.00104132	15.925	circRNA_4340|Chr31:2362269_2405166_-(VH26L10);circRNA_4350|Chr31:2362269_2439389_-(VH26L10);
GO:0019900	kinase binding	molecular_function	2	36	20	5733	0.000240944	0.00104132	15.925	circRNA_6283|ChrW:272854_275574_+(LOC112530485);circRNA_6284|ChrW:272854_280340_+(LOC112530485);
GO:0046580	negative regulation of Ras protein signal transduction	biological_process	2	36	20	5733	0.000240944	0.00104132	15.925	circRNA_6283|ChrW:272854_275574_+(LOC112530485);circRNA_6284|ChrW:272854_280340_+(LOC112530485);
GO:0048146	positive regulation of fibroblast proliferation	biological_process	2	36	20	5733	0.000240944	0.00104132	15.925	circRNA_6283|ChrW:272854_275574_+(LOC112530485);circRNA_6284|ChrW:272854_280340_+(LOC112530485);
GO:0050853	B cell receptor signaling pathway	biological_process	2	36	23	5733	0.000369492	0.00154165	13.8478	circRNA_4340|Chr31:2362269_2405166_-(VH26L10);circRNA_4350|Chr31:2362269_2439389_-(VH26L10);
GO:0070126	mitochondrial translational termination	biological_process	1	36	5	5733	0.000378897	0.00154165	31.85	circRNA_3063|Chr2:136923357_136934084_-(MRPL13);
GO:0001671	ATPase activator activity	molecular_function	1	36	5	5733	0.000378897	0.00154165	31.85	circRNA_3845|Chr3:40052294_40060908_+(RAB4A);
GO:0036513	Derlin-1 retrotranslocation complex	cellular_component	1	36	5	5733	0.000378897	0.00154165	31.85	circRNA_6296|ChrW:3649254_3649868_-(TERAL2);
GO:1990381	ubiquitin-specific protease binding	molecular_function	1	36	5	5733	0.000378897	0.00154165	31.85	circRNA_6296|ChrW:3649254_3649868_-(TERAL2);
GO:0002250	adaptive immune response	biological_process	3	36	56	5733	0.000381311	0.00154165	8.53125	circRNA_1906|Chr15:8218348_8226517_-(IGLL1);circRNA_1909|Chr15:8218348_8230982_-(IGLL1);circRNA_1988|Chr16:2287393_2330798_+(MOGL4);
GO:0006955	immune response	biological_process	3	36	59	5733	0.000466211	0.00184521	8.09746	circRNA_1961|Chr16:1963869_2057383_-(LOC107050538);circRNA_4340|Chr31:2362269_2405166_-(VH26L10);circRNA_4350|Chr31:2362269_2439389_-(VH26L10);
GO:0050776	regulation of immune response	biological_process	3	36	59	5733	0.000466211	0.00184521	8.09746	circRNA_1988|Chr16:2287393_2330798_+(MOGL4);circRNA_4340|Chr31:2362269_2405166_-(VH26L10);circRNA_4350|Chr31:2362269_2439389_-(VH26L10);
GO:0007162	negative regulation of cell adhesion	biological_process	2	36	25	5733	0.000475737	0.0018633	12.74	circRNA_6283|ChrW:272854_275574_+(LOC112530485);circRNA_6284|ChrW:272854_280340_+(LOC112530485);
GO:0042742	defense response to bacterium	biological_process	2	36	26	5733	0.000535474	0.00186714	12.25	circRNA_4340|Chr31:2362269_2405166_-(VH26L10);circRNA_4350|Chr31:2362269_2439389_-(VH26L10);
GO:0006302	double-strand break repair	biological_process	2	36	26	5733	0.000535474	0.00186714	12.25	circRNA_6296|ChrW:3649254_3649868_-(TERAL2);circRNA_6300|ChrW:4831150_4838596_+(NIPBLL);
GO:0048870	cell motility	biological_process	1	36	6	5733	0.0005661	0.00186714	26.5417	circRNA_2596|Chr2:46394013_46401368_+(ELMO1);
GO:0019882	antigen processing and presentation	biological_process	1	36	6	5733	0.0005661	0.00186714	26.5417	circRNA_3845|Chr3:40052294_40060908_+(RAB4A);
GO:2001235	positive regulation of apoptotic signaling pathway	biological_process	1	36	6	5733	0.0005661	0.00186714	26.5417	circRNA_4384|Chr31:5311868_5397897_-(LOC107055470);
GO:0001658	branching involved in ureteric bud morphogenesis	biological_process	1	36	6	5733	0.0005661	0.00186714	26.5417	circRNA_5108|Chr5:19233415_19234661_+(CD44);
GO:0002821	positive regulation of adaptive immune response	biological_process	1	36	6	5733	0.0005661	0.00186714	26.5417	circRNA_5108|Chr5:19233415_19234661_+(CD44);
GO:0030214	hyaluronan catabolic process	biological_process	1	36	6	5733	0.0005661	0.00186714	26.5417	circRNA_5108|Chr5:19233415_19234661_+(CD44);
GO:0034116	positive regulation of heterotypic cell-cell adhesion	biological_process	1	36	6	5733	0.0005661	0.00186714	26.5417	circRNA_5108|Chr5:19233415_19234661_+(CD44);
GO:0001940	male pronucleus	cellular_component	1	36	6	5733	0.0005661	0.00186714	26.5417	circRNA_5852|Chr7:35146972_35148450_+(RIF1);
GO:0043247	telomere maintenance in response to DNA damage	biological_process	1	36	6	5733	0.0005661	0.00186714	26.5417	circRNA_5852|Chr7:35146972_35148450_+(RIF1);
GO:0051574	positive regulation of histone H3-K9 methylation	biological_process	1	36	6	5733	0.0005661	0.00186714	26.5417	circRNA_5852|Chr7:35146972_35148450_+(RIF1);
GO:0006734	NADH metabolic process	biological_process	1	36	6	5733	0.0005661	0.00186714	26.5417	circRNA_6296|ChrW:3649254_3649868_-(TERAL2);
GO:0019079	viral genome replication	biological_process	1	36	6	5733	0.0005661	0.00186714	26.5417	circRNA_6296|ChrW:3649254_3649868_-(TERAL2);
GO:0019985	translesion synthesis	biological_process	1	36	6	5733	0.0005661	0.00186714	26.5417	circRNA_6296|ChrW:3649254_3649868_-(TERAL2);
GO:0042288	MHC class I protein binding	molecular_function	1	36	6	5733	0.0005661	0.00186714	26.5417	circRNA_6296|ChrW:3649254_3649868_-(TERAL2);
GO:0046034	ATP metabolic process	biological_process	1	36	6	5733	0.0005661	0.00186714	26.5417	circRNA_6296|ChrW:3649254_3649868_-(TERAL2);
GO:0097352	autophagosome maturation	biological_process	1	36	6	5733	0.0005661	0.00186714	26.5417	circRNA_6296|ChrW:3649254_3649868_-(TERAL2);
GO:0051894	positive regulation of focal adhesion assembly	biological_process	2	36	27	5733	0.000599816	0.00196114	11.7963	circRNA_5072|Chr5:13059844_13062303_+(PTPRJ);circRNA_5073|Chr5:13060666_13062303_+(PTPRJ);
GO:0071364	cellular response to epidermal growth factor stimulus	biological_process	2	36	28	5733	0.000668903	0.00216817	11.375	circRNA_6283|ChrW:272854_275574_+(LOC112530485);circRNA_6284|ChrW:272854_280340_+(LOC112530485);
GO:0005762	mitochondrial large ribosomal subunit	cellular_component	1	36	7	5733	0.00078941	0.00228322	22.75	circRNA_3063|Chr2:136923357_136934084_-(MRPL13);
GO:0032593	insulin-responsive compartment	cellular_component	1	36	7	5733	0.00078941	0.00228322	22.75	circRNA_3845|Chr3:40052294_40060908_+(RAB4A);
GO:0043518	negative regulation of DNA damage response, signal transduction by p53 class mediator	biological_process	1	36	7	5733	0.00078941	0.00228322	22.75	circRNA_5108|Chr5:19233415_19234661_+(CD44);
GO:0050728	negative regulation of inflammatory response	biological_process	1	36	7	5733	0.00078941	0.00228322	22.75	circRNA_5108|Chr5:19233415_19234661_+(CD44);
GO:1902166	negative regulation of intrinsic apoptotic signaling pathway in response to DNA damage by p53 class mediator	biological_process	1	36	7	5733	0.00078941	0.00228322	22.75	circRNA_5108|Chr5:19233415_19234661_+(CD44);
GO:0042589	zymogen granule membrane	cellular_component	1	36	7	5733	0.00078941	0.00228322	22.75	circRNA_5571|Chr6:32295915_32360230_+(CUZD1);
GO:0000793	condensed chromosome	cellular_component	1	36	7	5733	0.00078941	0.00228322	22.75	circRNA_5852|Chr7:35146972_35148450_+(RIF1);
GO:0001939	female pronucleus	cellular_component	1	36	7	5733	0.00078941	0.00228322	22.75	circRNA_5852|Chr7:35146972_35148450_+(RIF1);
GO:0045830	positive regulation of isotype switching	biological_process	1	36	7	5733	0.00078941	0.00228322	22.75	circRNA_5852|Chr7:35146972_35148450_+(RIF1);
GO:2001034	positive regulation of double-strand break repair via nonhomologous end joining	biological_process	1	36	7	5733	0.00078941	0.00228322	22.75	circRNA_5852|Chr7:35146972_35148450_+(RIF1);
GO:0000502	proteasome complex	cellular_component	1	36	7	5733	0.00078941	0.00228322	22.75	circRNA_6296|ChrW:3649254_3649868_-(TERAL2);
GO:0030970	retrograde protein transport, ER to cytosol	biological_process	1	36	7	5733	0.00078941	0.00228322	22.75	circRNA_6296|ChrW:3649254_3649868_-(TERAL2);
GO:0036503	ERAD pathway	biological_process	1	36	7	5733	0.00078941	0.00228322	22.75	circRNA_6296|ChrW:3649254_3649868_-(TERAL2);
GO:0050807	regulation of synapse organization	biological_process	1	36	7	5733	0.00078941	0.00228322	22.75	circRNA_6296|ChrW:3649254_3649868_-(TERAL2);
GO:0050900	leukocyte migration	biological_process	2	36	30	5733	0.000821864	0.00234107	10.6167	circRNA_4340|Chr31:2362269_2405166_-(VH26L10);circRNA_4350|Chr31:2362269_2439389_-(VH26L10);
GO:0042493	response to drug	biological_process	2	36	30	5733	0.000821864	0.00234107	10.6167	circRNA_6283|ChrW:272854_275574_+(LOC112530485);circRNA_6284|ChrW:272854_280340_+(LOC112530485);
GO:0019221	cytokine-mediated signaling pathway	biological_process	2	36	31	5733	0.000906007	0.00256134	10.2742	circRNA_0759|Chr1:130466378_130493459_-(CSF2RA);circRNA_5108|Chr5:19233415_19234661_+(CD44);
GO:0004252	serine-type endopeptidase activity	molecular_function	2	36	32	5733	0.000995433	0.00277246	9.95312	circRNA_4340|Chr31:2362269_2405166_-(VH26L10);circRNA_4350|Chr31:2362269_2439389_-(VH26L10);
GO:1990830	cellular response to leukemia inhibitory factor	biological_process	2	36	32	5733	0.000995433	0.00277246	9.95312	circRNA_5852|Chr7:35146972_35148450_+(RIF1);circRNA_6530|ChrZ:38536561_38537174_+(TLE4Z1);
GO:0008135	translation factor activity, RNA binding	molecular_function	1	36	8	5733	0.00104839	0.00281568	19.9062	circRNA_3565|Chr3:82552_86295_-(MTIF2);
GO:0005540	hyaluronic acid binding	molecular_function	1	36	8	5733	0.00104839	0.00281568	19.9062	circRNA_5108|Chr5:19233415_19234661_+(CD44);
GO:0006919	activation of cysteine-type endopeptidase activity involved in apoptotic process	biological_process	1	36	8	5733	0.00104839	0.00281568	19.9062	circRNA_6296|ChrW:3649254_3649868_-(TERAL2);
GO:0010498	proteasomal protein catabolic process	biological_process	1	36	8	5733	0.00104839	0.00281568	19.9062	circRNA_6296|ChrW:3649254_3649868_-(TERAL2);
GO:1904837	beta-catenin-TCF complex assembly	biological_process	1	36	8	5733	0.00104839	0.00281568	19.9062	circRNA_6530|ChrZ:38536561_38537174_+(TLE4Z1);
GO:0031965	nuclear membrane	cellular_component	4	36	128	5733	0.00110981	0.00295948	4.97656	circRNA_0824|Chr1:137697048_137768926_+(LOC776067);circRNA_5852|Chr7:35146972_35148450_+(RIF1);circRNA_6283|ChrW:272854_275574_+(LOC112530485);circRNA_6284|ChrW:272854_280340_+(LOC112530485);
GO:0006898	receptor-mediated endocytosis	biological_process	2	36	34	5733	0.00119064	0.00315267	9.36765	circRNA_4340|Chr31:2362269_2405166_-(VH26L10);circRNA_4350|Chr31:2362269_2439389_-(VH26L10);
GO:0048008	platelet-derived growth factor receptor signaling pathway	biological_process	2	36	35	5733	0.00129666	0.00317498	9.1	circRNA_5072|Chr5:13059844_13062303_+(PTPRJ);circRNA_5073|Chr5:13060666_13062303_+(PTPRJ);
GO:0001934	positive regulation of protein phosphorylation	biological_process	2	36	35	5733	0.00129666	0.00317498	9.1	circRNA_6283|ChrW:272854_275574_+(LOC112530485);circRNA_6284|ChrW:272854_280340_+(LOC112530485);
GO:0030100	regulation of endocytosis	biological_process	1	36	9	5733	0.00134261	0.00317498	17.6944	circRNA_3845|Chr3:40052294_40060908_+(RAB4A);
GO:0071712	ER-associated misfolded protein catabolic process	biological_process	1	36	9	5733	0.00134261	0.00317498	17.6944	circRNA_6296|ChrW:3649254_3649868_-(TERAL2);
GO:0032116	SMC loading complex	cellular_component	1	36	9	5733	0.00134261	0.00317498	17.6944	circRNA_6300|ChrW:4831150_4838596_+(NIPBLL);
GO:0034088	maintenance of mitotic sister chromatid cohesion	biological_process	1	36	9	5733	0.00134261	0.00317498	17.6944	circRNA_6300|ChrW:4831150_4838596_+(NIPBLL);
GO:0035136	forelimb morphogenesis	biological_process	1	36	9	5733	0.00134261	0.00317498	17.6944	circRNA_6300|ChrW:4831150_4838596_+(NIPBLL);
GO:0036033	mediator complex binding	molecular_function	1	36	9	5733	0.00134261	0.00317498	17.6944	circRNA_6300|ChrW:4831150_4838596_+(NIPBLL);
GO:0042471	ear morphogenesis	biological_process	1	36	9	5733	0.00134261	0.00317498	17.6944	circRNA_6300|ChrW:4831150_4838596_+(NIPBLL);
GO:0048638	regulation of developmental growth	biological_process	1	36	9	5733	0.00134261	0.00317498	17.6944	circRNA_6300|ChrW:4831150_4838596_+(NIPBLL);
GO:0061010	gall bladder development	biological_process	1	36	9	5733	0.00134261	0.00317498	17.6944	circRNA_6300|ChrW:4831150_4838596_+(NIPBLL);
GO:0061038	uterus morphogenesis	biological_process	1	36	9	5733	0.00134261	0.00317498	17.6944	circRNA_6300|ChrW:4831150_4838596_+(NIPBLL);
GO:0070087	chromo shadow domain binding	molecular_function	1	36	9	5733	0.00134261	0.00317498	17.6944	circRNA_6300|ChrW:4831150_4838596_+(NIPBLL);
GO:0070550	rDNA condensation	biological_process	1	36	9	5733	0.00134261	0.00317498	17.6944	circRNA_6300|ChrW:4831150_4838596_+(NIPBLL);
GO:0071921	cohesin loading	biological_process	1	36	9	5733	0.00134261	0.00317498	17.6944	circRNA_6300|ChrW:4831150_4838596_+(NIPBLL);
GO:0090694	Scc2-Scc4 cohesin loading complex	cellular_component	1	36	9	5733	0.00134261	0.00317498	17.6944	circRNA_6300|ChrW:4831150_4838596_+(NIPBLL);
GO:1905406	positive regulation of mitotic cohesin loading	biological_process	1	36	9	5733	0.00134261	0.00317498	17.6944	circRNA_6300|ChrW:4831150_4838596_+(NIPBLL);
GO:0005886	plasma membrane	cellular_component	15	36	1212	5733	0.00139295	0.00327343	1.97092	circRNA_0759|Chr1:130466378_130493459_-(CSF2RA);circRNA_1906|Chr15:8218348_8226517_-(IGLL1);circRNA_1909|Chr15:8218348_8230982_-(IGLL1);circRNA_1961|Chr16:1963869_2057383_-(LOC107050538);circRNA_1988|Chr16:2287393_2330798_+(MOGL4);circRNA_2596|Chr2:46394013_46401368_+(ELMO1);circRNA_3845|Chr3:40052294_40060908_+(RAB4A);circRNA_4340|Chr31:2362269_2405166_-(VH26L10);circRNA_4350|Chr31:2362269_24393…
GO:0043524	negative regulation of neuron apoptotic process	biological_process	2	36	38	5733	0.00164984	0.00351139	8.38158	circRNA_6283|ChrW:272854_275574_+(LOC112530485);circRNA_6284|ChrW:272854_280340_+(LOC112530485);
GO:0006310	DNA recombination	biological_process	1	36	10	5733	0.00167164	0.00351139	15.925	circRNA_0179|Chr1:32729478_32729664_-(LOC107052718);
GO:0006694	steroid biosynthetic process	biological_process	1	36	10	5733	0.00167164	0.00351139	15.925	circRNA_1064|Chr1:180908356_180912265_-(FDX1);
GO:0050690	regulation of defense response to virus by virus	biological_process	1	36	10	5733	0.00167164	0.00351139	15.925	circRNA_2596|Chr2:46394013_46401368_+(ELMO1);
GO:0006446	regulation of translational initiation	biological_process	1	36	10	5733	0.00167164	0.00351139	15.925	circRNA_3565|Chr3:82552_86295_-(MTIF2);
GO:0000723	telomere maintenance	biological_process	1	36	10	5733	0.00167164	0.00351139	15.925	circRNA_5852|Chr7:35146972_35148450_+(RIF1);
GO:0006348	chromatin silencing at telomere	biological_process	1	36	10	5733	0.00167164	0.00351139	15.925	circRNA_5852|Chr7:35146972_35148450_+(RIF1);
GO:0018279	protein N-linked glycosylation via asparagine	biological_process	1	36	10	5733	0.00167164	0.00351139	15.925	circRNA_6296|ChrW:3649254_3649868_-(TERAL2);
GO:0034098	VCP-NPL4-UFD1 AAA ATPase complex	cellular_component	1	36	10	5733	0.00167164	0.00351139	15.925	circRNA_6296|ChrW:3649254_3649868_-(TERAL2);
GO:0034087	establishment of mitotic sister chromatid cohesion	biological_process	1	36	10	5733	0.00167164	0.00351139	15.925	circRNA_6300|ChrW:4831150_4838596_+(NIPBLL);
GO:0042634	regulation of hair cycle	biological_process	1	36	10	5733	0.00167164	0.00351139	15.925	circRNA_6300|ChrW:4831150_4838596_+(NIPBLL);
GO:0045778	positive regulation of ossification	biological_process	1	36	10	5733	0.00167164	0.00351139	15.925	circRNA_6300|ChrW:4831150_4838596_+(NIPBLL);
GO:0048592	eye morphogenesis	biological_process	1	36	10	5733	0.00167164	0.00351139	15.925	circRNA_6300|ChrW:4831150_4838596_+(NIPBLL);
GO:0048703	embryonic viscerocranium morphogenesis	biological_process	1	36	10	5733	0.00167164	0.00351139	15.925	circRNA_6300|ChrW:4831150_4838596_+(NIPBLL);
GO:0071169	establishment of protein localization to chromatin	biological_process	1	36	10	5733	0.00167164	0.00351139	15.925	circRNA_6300|ChrW:4831150_4838596_+(NIPBLL);
GO:0071481	cellular response to X-ray	biological_process	1	36	10	5733	0.00167164	0.00351139	15.925	circRNA_6300|ChrW:4831150_4838596_+(NIPBLL);
GO:0071733	transcriptional activation by promoter-enhancer looping	biological_process	1	36	10	5733	0.00167164	0.00351139	15.925	circRNA_6300|ChrW:4831150_4838596_+(NIPBLL);
GO:1990414	replication-born double-strand break repair via sister chromatid exchange	biological_process	1	36	10	5733	0.00167164	0.00351139	15.925	circRNA_6300|ChrW:4831150_4838596_+(NIPBLL);
GO:1990907	beta-catenin-TCF complex	cellular_component	1	36	10	5733	0.00167164	0.00351139	15.925	circRNA_6530|ChrZ:38536561_38537174_+(TLE4Z1);
GO:0038095	Fc-epsilon receptor signaling pathway	biological_process	2	36	39	5733	0.00177965	0.0037175	8.16667	circRNA_4340|Chr31:2362269_2405166_-(VH26L10);circRNA_4350|Chr31:2362269_2439389_-(VH26L10);
GO:0019827	stem cell population maintenance	biological_process	2	36	40	5733	0.00191569	0.00397955	7.9625	circRNA_5852|Chr7:35146972_35148450_+(RIF1);circRNA_6300|ChrW:4831150_4838596_+(NIPBLL);
GO:0005576	extracellular region	cellular_component	5	36	216	5733	0.00201421	0.00413613	3.68634	circRNA_0759|Chr1:130466378_130493459_-(CSF2RA);circRNA_1906|Chr15:8218348_8226517_-(IGLL1);circRNA_1909|Chr15:8218348_8230982_-(IGLL1);circRNA_4340|Chr31:2362269_2405166_-(VH26L10);circRNA_4350|Chr31:2362269_2439389_-(VH26L10);
GO:0019955	cytokine binding	molecular_function	1	36	11	5733	0.00203506	0.00413613	14.4773	circRNA_0759|Chr1:130466378_130493459_-(CSF2RA);
GO:0031258	lamellipodium membrane	cellular_component	1	36	11	5733	0.00203506	0.00413613	14.4773	circRNA_5108|Chr5:19233415_19234661_+(CD44);
GO:0003151	outflow tract morphogenesis	biological_process	1	36	11	5733	0.00203506	0.00413613	14.4773	circRNA_6300|ChrW:4831150_4838596_+(NIPBLL);
GO:0001570	vasculogenesis	biological_process	2	36	41	5733	0.00205805	0.00416036	7.76829	circRNA_6283|ChrW:272854_275574_+(LOC112530485);circRNA_6284|ChrW:272854_280340_+(LOC112530485);
GO:0044325	ion channel binding	molecular_function	2	36	43	5733	0.00236217	0.00474961	7.40698	circRNA_6283|ChrW:272854_275574_+(LOC112530485);circRNA_6284|ChrW:272854_280340_+(LOC112530485);
GO:0043154	negative regulation of cysteine-type endopeptidase activity involved in apoptotic process	biological_process	1	36	12	5733	0.00243245	0.00476355	13.2708	circRNA_5108|Chr5:19233415_19234661_+(CD44);
GO:0007076	mitotic chromosome condensation	biological_process	1	36	12	5733	0.00243245	0.00476355	13.2708	circRNA_6300|ChrW:4831150_4838596_+(NIPBLL);
GO:0035261	external genitalia morphogenesis	biological_process	1	36	12	5733	0.00243245	0.00476355	13.2708	circRNA_6300|ChrW:4831150_4838596_+(NIPBLL);
GO:0048557	embryonic digestive tract morphogenesis	biological_process	1	36	12	5733	0.00243245	0.00476355	13.2708	circRNA_6300|ChrW:4831150_4838596_+(NIPBLL);
GO:0070491	repressing transcription factor binding	molecular_function	1	36	12	5733	0.00243245	0.00476355	13.2708	circRNA_6530|ChrZ:38536561_38537174_+(TLE4Z1);
GO:0030036	actin cytoskeleton organization	biological_process	3	36	92	5733	0.00247032	0.00481265	5.19293	circRNA_2596|Chr2:46394013_46401368_+(ELMO1);circRNA_6283|ChrW:272854_275574_+(LOC112530485);circRNA_6284|ChrW:272854_280340_+(LOC112530485);
GO:0032587	ruffle membrane	cellular_component	2	36	44	5733	0.00252414	0.00489214	7.23864	circRNA_5072|Chr5:13059844_13062303_+(PTPRJ);circRNA_5073|Chr5:13060666_13062303_+(PTPRJ);
GO:0006633	fatty acid biosynthetic process	biological_process	1	36	13	5733	0.00286339	0.00541022	12.25	circRNA_1429|Chr11:11151431_11175541_-(CES1L1);
GO:0003743	translation initiation factor activity	molecular_function	1	36	13	5733	0.00286339	0.00541022	12.25	circRNA_3565|Chr3:82552_86295_-(MTIF2);
GO:0030433	ubiquitin-dependent ERAD pathway	biological_process	1	36	13	5733	0.00286339	0.00541022	12.25	circRNA_6296|ChrW:3649254_3649868_-(TERAL2);
GO:0031593	polyubiquitin modification-dependent protein binding	molecular_function	1	36	13	5733	0.00286339	0.00541022	12.25	circRNA_6296|ChrW:3649254_3649868_-(TERAL2);
GO:0003007	heart morphogenesis	biological_process	1	36	13	5733	0.00286339	0.00541022	12.25	circRNA_6300|ChrW:4831150_4838596_+(NIPBLL);
GO:0008203	cholesterol metabolic process	biological_process	1	36	14	5733	0.00332746	0.00601502	11.375	circRNA_1064|Chr1:180908356_180912265_-(FDX1);
GO:0008565	protein transporter activity	molecular_function	1	36	14	5733	0.00332746	0.00601502	11.375	circRNA_3845|Chr3:40052294_40060908_+(RAB4A);
GO:0030658	transport vesicle membrane	cellular_component	1	36	14	5733	0.00332746	0.00601502	11.375	circRNA_5571|Chr6:32295915_32360230_+(CUZD1);
GO:2000042	negative regulation of double-strand break repair via homologous recombination	biological_process	1	36	14	5733	0.00332746	0.00601502	11.375	circRNA_5852|Chr7:35146972_35148450_+(RIF1);
GO:0043531	ADP binding	molecular_function	1	36	14	5733	0.00332746	0.00601502	11.375	circRNA_6296|ChrW:3649254_3649868_-(TERAL2);
GO:0001656	metanephros development	biological_process	1	36	14	5733	0.00332746	0.00601502	11.375	circRNA_6300|ChrW:4831150_4838596_+(NIPBLL);
GO:0007064	mitotic sister chromatid cohesion	biological_process	1	36	14	5733	0.00332746	0.00601502	11.375	circRNA_6300|ChrW:4831150_4838596_+(NIPBLL);
GO:0045995	regulation of embryonic development	biological_process	1	36	14	5733	0.00332746	0.00601502	11.375	circRNA_6300|ChrW:4831150_4838596_+(NIPBLL);
GO:0048589	developmental growth	biological_process	1	36	14	5733	0.00332746	0.00601502	11.375	circRNA_6300|ChrW:4831150_4838596_+(NIPBLL);
GO:0019905	syntaxin binding	molecular_function	1	36	15	5733	0.00382426	0.00684724	10.6167	circRNA_3845|Chr3:40052294_40060908_+(RAB4A);
GO:0035255	ionotropic glutamate receptor binding	molecular_function	1	36	15	5733	0.00382426	0.00684724	10.6167	circRNA_3845|Chr3:40052294_40060908_+(RAB4A);
GO:0009055	electron transfer activity	molecular_function	1	36	16	5733	0.00435338	0.00754318	9.95312	circRNA_1064|Chr1:180908356_180912265_-(FDX1);
GO:0005902	microvillus	cellular_component	1	36	16	5733	0.00435338	0.00754318	9.95312	circRNA_5108|Chr5:19233415_19234661_+(CD44);
GO:0008168	methyltransferase activity	molecular_function	1	36	16	5733	0.00435338	0.00754318	9.95312	circRNA_5121|Chr5:22519022_22521651_+(PRDM11);
GO:0043408	regulation of MAPK cascade	biological_process	1	36	16	5733	0.00435338	0.00754318	9.95312	circRNA_5121|Chr5:22519022_22521651_+(PRDM11);
GO:0005811	lipid droplet	cellular_component	1	36	16	5733	0.00435338	0.00754318	9.95312	circRNA_6296|ChrW:3649254_3649868_-(TERAL2);
GO:0031065	positive regulation of histone deacetylation	biological_process	1	36	16	5733	0.00435338	0.00754318	9.95312	circRNA_6300|ChrW:4831150_4838596_+(NIPBLL);
GO:0035115	embryonic forelimb morphogenesis	biological_process	1	36	16	5733	0.00435338	0.00754318	9.95312	circRNA_6300|ChrW:4831150_4838596_+(NIPBLL);
GO:0006974	cellular response to DNA damage stimulus	biological_process	3	36	110	5733	0.00471083	0.0081251	4.34318	circRNA_5852|Chr7:35146972_35148450_+(RIF1);circRNA_6296|ChrW:3649254_3649868_-(TERAL2);circRNA_6300|ChrW:4831150_4838596_+(NIPBLL);
GO:0004725	protein tyrosine phosphatase activity	molecular_function	2	36	55	5733	0.00476922	0.00818826	5.79091	circRNA_5072|Chr5:13059844_13062303_+(PTPRJ);circRNA_5073|Chr5:13060666_13062303_+(PTPRJ);
GO:0072643	interferon-gamma secretion	biological_process	1	36	17	5733	0.00491442	0.00832351	9.36765	circRNA_1988|Chr16:2287393_2330798_+(MOGL4);
GO:0032045	guanyl-nucleotide exchange factor complex	cellular_component	1	36	17	5733	0.00491442	0.00832351	9.36765	circRNA_2596|Chr2:46394013_46401368_+(ELMO1);
GO:0032482	Rab protein signal transduction	biological_process	1	36	17	5733	0.00491442	0.00832351	9.36765	circRNA_3845|Chr3:40052294_40060908_+(RAB4A);
GO:0043547	positive regulation of GTPase activity	biological_process	3	36	113	5733	0.00518422	0.0087411	4.22788	circRNA_0824|Chr1:137697048_137768926_+(LOC776067);circRNA_6283|ChrW:272854_275574_+(LOC112530485);circRNA_6284|ChrW:272854_280340_+(LOC112530485);
GO:0004896	cytokine receptor activity	molecular_function	1	36	18	5733	0.00550697	0.00920276	8.84722	circRNA_0759|Chr1:130466378_130493459_-(CSF2RA);
GO:2001224	positive regulation of neuron migration	biological_process	1	36	18	5733	0.00550697	0.00920276	8.84722	circRNA_6300|ChrW:4831150_4838596_+(NIPBLL);
GO:0050663	cytokine secretion	biological_process	1	36	19	5733	0.00613065	0.010066	8.38158	circRNA_1988|Chr16:2287393_2330798_+(MOGL4);
GO:0050798	activated T cell proliferation	biological_process	1	36	19	5733	0.00613065	0.010066	8.38158	circRNA_1988|Chr16:2287393_2330798_+(MOGL4);
GO:0051117	ATPase binding	molecular_function	1	36	19	5733	0.00613065	0.010066	8.38158	circRNA_3845|Chr3:40052294_40060908_+(RAB4A);
GO:0000228	nuclear chromosome	cellular_component	1	36	19	5733	0.00613065	0.010066	8.38158	circRNA_6300|ChrW:4831150_4838596_+(NIPBLL);
GO:0044877	protein-containing complex binding	molecular_function	3	36	120	5733	0.00641122	0.010481	3.98125	circRNA_6283|ChrW:272854_275574_+(LOC112530485);circRNA_6284|ChrW:272854_280340_+(LOC112530485);circRNA_6296|ChrW:3649254_3649868_-(TERAL2);
GO:0005525	GTP binding	molecular_function	3	36	121	5733	0.00660098	0.0107445	3.94835	circRNA_2289|Chr2:422898_520897_-(GIMAP8L1);circRNA_3565|Chr3:82552_86295_-(MTIF2);circRNA_3845|Chr3:40052294_40060908_+(RAB4A);
GO:0005088	Ras guanyl-nucleotide exchange factor activity	molecular_function	1	36	20	5733	0.00678506	0.0108101	7.9625	circRNA_0759|Chr1:130466378_130493459_-(CSF2RA);
GO:0044319	wound healing, spreading of cells	biological_process	1	36	20	5733	0.00678506	0.0108101	7.9625	circRNA_5108|Chr5:19233415_19234661_+(CD44);
GO:0051233	spindle midzone	cellular_component	1	36	20	5733	0.00678506	0.0108101	7.9625	circRNA_5852|Chr7:35146972_35148450_+(RIF1);
GO:0034613	cellular protein localization	biological_process	1	36	20	5733	0.00678506	0.0108101	7.9625	circRNA_6300|ChrW:4831150_4838596_+(NIPBLL);
GO:0045444	fat cell differentiation	biological_process	1	36	20	5733	0.00678506	0.0108101	7.9625	circRNA_6300|ChrW:4831150_4838596_+(NIPBLL);
GO:0005642	annulate lamellae	cellular_component	1	36	21	5733	0.00746982	0.0116542	7.58333	circRNA_0824|Chr1:137697048_137768926_+(LOC776067);
GO:0016787	hydrolase activity	molecular_function	1	36	21	5733	0.00746982	0.0116542	7.58333	circRNA_1429|Chr11:11151431_11175541_-(CES1L1);
GO:0055038	recycling endosome membrane	cellular_component	1	36	21	5733	0.00746982	0.0116542	7.58333	circRNA_3845|Chr3:40052294_40060908_+(RAB4A);
GO:0051219	phosphoprotein binding	molecular_function	1	36	21	5733	0.00746982	0.0116542	7.58333	circRNA_5108|Chr5:19233415_19234661_+(CD44);
GO:0050890	cognition	biological_process	1	36	21	5733	0.00746982	0.0116542	7.58333	circRNA_6300|ChrW:4831150_4838596_+(NIPBLL);
GO:0006412	translation	biological_process	1	36	22	5733	0.00818453	0.0125097	7.23864	circRNA_3063|Chr2:136923357_136934084_-(MRPL13);
GO:0017148	negative regulation of translation	biological_process	1	36	22	5733	0.00818453	0.0125097	7.23864	circRNA_3063|Chr2:136923357_136934084_-(MRPL13);
GO:0051726	regulation of cell cycle	biological_process	1	36	22	5733	0.00818453	0.0125097	7.23864	circRNA_5121|Chr5:22519022_22521651_+(PRDM11);
GO:0032039	integrator complex	cellular_component	1	36	22	5733	0.00818453	0.0125097	7.23864	circRNA_6300|ChrW:4831150_4838596_+(NIPBLL);
GO:0060325	face morphogenesis	biological_process	1	36	22	5733	0.00818453	0.0125097	7.23864	circRNA_6300|ChrW:4831150_4838596_+(NIPBLL);
GO:0045087	innate immune response	biological_process	2	36	68	5733	0.00861658	0.0131167	4.68382	circRNA_4340|Chr31:2362269_2405166_-(VH26L10);circRNA_4350|Chr31:2362269_2439389_-(VH26L10);
GO:0048010	vascular endothelial growth factor receptor signaling pathway	biological_process	1	36	23	5733	0.00892882	0.0133754	6.92391	circRNA_2596|Chr2:46394013_46401368_+(ELMO1);
GO:0019722	calcium-mediated signaling	biological_process	1	36	23	5733	0.00892882	0.0133754	6.92391	circRNA_3753|Chr3:27253381_27254468_-(CALM2);
GO:0005154	epidermal growth factor receptor binding	molecular_function	1	36	23	5733	0.00892882	0.0133754	6.92391	circRNA_5108|Chr5:19233415_19234661_+(CD44);
GO:0032436	positive regulation of proteasomal ubiquitin-dependent protein catabolic process	biological_process	1	36	23	5733	0.00892882	0.0133754	6.92391	circRNA_6296|ChrW:3649254_3649868_-(TERAL2);
GO:0000781	chromosome, telomeric region	cellular_component	1	36	24	5733	0.00970231	0.0143625	6.63542	circRNA_5852|Chr7:35146972_35148450_+(RIF1);
GO:0034605	cellular response to heat	biological_process	1	36	24	5733	0.00970231	0.0143625	6.63542	circRNA_6296|ChrW:3649254_3649868_-(TERAL2);
GO:0040018	positive regulation of multicellular organism growth	biological_process	1	36	24	5733	0.00970231	0.0143625	6.63542	circRNA_6300|ChrW:4831150_4838596_+(NIPBLL);
GO:0070062	extracellular exosome	cellular_component	5	36	299	5733	0.00990729	0.0146084	2.66304	circRNA_0458|Chr1:71312966_71343721_+(TTC38L);circRNA_3845|Chr3:40052294_40060908_+(RAB4A);circRNA_4340|Chr31:2362269_2405166_-(VH26L10);circRNA_4350|Chr31:2362269_2439389_-(VH26L10);circRNA_6300|ChrW:4831150_4838596_+(NIPBLL);
GO:0042612	MHC class I protein complex	cellular_component	1	36	25	5733	0.0105046	0.0153091	6.37	circRNA_1961|Chr16:1963869_2057383_-(LOC107050538);
GO:0019003	GDP binding	molecular_function	1	36	25	5733	0.0105046	0.0153091	6.37	circRNA_3845|Chr3:40052294_40060908_+(RAB4A);
GO:0030308	negative regulation of cell growth	biological_process	1	36	25	5733	0.0105046	0.0153091	6.37	circRNA_5121|Chr5:22519022_22521651_+(PRDM11);
GO:0003755	peptidyl-prolyl cis-trans isomerase activity	molecular_function	1	36	26	5733	0.0113354	0.0163299	6.125	circRNA_0824|Chr1:137697048_137768926_+(LOC776067);
GO:0016601	Rac protein signal transduction	biological_process	1	36	26	5733	0.0113354	0.0163299	6.125	circRNA_2596|Chr2:46394013_46401368_+(ELMO1);
GO:0003735	structural constituent of ribosome	molecular_function	1	36	26	5733	0.0113354	0.0163299	6.125	circRNA_3063|Chr2:136923357_136934084_-(MRPL13);
GO:0000790	nuclear chromatin	cellular_component	2	36	76	5733	0.01168	0.0166985	4.19079	circRNA_5852|Chr7:35146972_35148450_+(RIF1);circRNA_6300|ChrW:4831150_4838596_+(NIPBLL);
GO:0090630	activation of GTPase activity	biological_process	2	36	76	5733	0.01168	0.0166985	4.19079	circRNA_6283|ChrW:272854_275574_+(LOC112530485);circRNA_6284|ChrW:272854_280340_+(LOC112530485);
GO:0002474	antigen processing and presentation of peptide antigen via MHC class I	biological_process	1	36	27	5733	0.0121942	0.017237	5.89815	circRNA_1961|Chr16:1963869_2057383_-(LOC107050538);
GO:0031490	chromatin DNA binding	molecular_function	1	36	27	5733	0.0121942	0.017237	5.89815	circRNA_5121|Chr5:22519022_22521651_+(PRDM11);
GO:0031334	positive regulation of protein complex assembly	biological_process	1	36	27	5733	0.0121942	0.017237	5.89815	circRNA_6296|ChrW:3649254_3649868_-(TERAL2);
GO:0010494	cytoplasmic stress granule	cellular_component	1	36	28	5733	0.0130808	0.0184209	5.6875	circRNA_6296|ChrW:3649254_3649868_-(TERAL2);
GO:0043066	negative regulation of apoptotic process	biological_process	3	36	149	5733	0.0135302	0.0189827	3.20638	circRNA_5108|Chr5:19233415_19234661_+(CD44);circRNA_6283|ChrW:272854_275574_+(LOC112530485);circRNA_6284|ChrW:272854_280340_+(LOC112530485);
GO:0016236	macroautophagy	biological_process	1	36	30	5733	0.0149356	0.0208766	5.30833	circRNA_6296|ChrW:3649254_3649868_-(TERAL2);
GO:0006661	phosphatidylinositol biosynthetic process	biological_process	1	36	31	5733	0.0159032	0.0220649	5.1371	circRNA_3845|Chr3:40052294_40060908_+(RAB4A);
GO:0003705	transcription factor activity, RNA polymerase II distal enhancer sequence-specific binding	molecular_function	1	36	31	5733	0.0159032	0.0220649	5.1371	circRNA_6530|ChrZ:38536561_38537174_+(TLE4Z1);
GO:0003924	GTPase activity	molecular_function	2	36	87	5733	0.0168022	0.0231029	3.66092	circRNA_3565|Chr3:82552_86295_-(MTIF2);circRNA_3845|Chr3:40052294_40060908_+(RAB4A);
GO:0006607	NLS-bearing protein import into nucleus	biological_process	1	36	32	5733	0.016897	0.0231029	4.97656	circRNA_0824|Chr1:137697048_137768926_+(LOC776067);
GO:0016925	protein sumoylation	biological_process	1	36	32	5733	0.016897	0.0231029	4.97656	circRNA_0824|Chr1:137697048_137768926_+(LOC776067);
GO:0001558	regulation of cell growth	biological_process	1	36	32	5733	0.016897	0.0231029	4.97656	circRNA_5108|Chr5:19233415_19234661_+(CD44);
GO:0044267	cellular protein metabolic process	biological_process	1	36	33	5733	0.0179168	0.0242328	4.82576	circRNA_0759|Chr1:130466378_130493459_-(CSF2RA);
GO:0043209	myelin sheath	cellular_component	1	36	33	5733	0.0179168	0.0242328	4.82576	circRNA_6296|ChrW:3649254_3649868_-(TERAL2);
GO:0000775	chromosome, centromeric region	cellular_component	1	36	33	5733	0.0179168	0.0242328	4.82576	circRNA_6304|ChrW:5012970_5020183_-(CHDB1);
GO:0006954	inflammatory response	biological_process	1	36	34	5733	0.0189622	0.0254636	4.68382	circRNA_5108|Chr5:19233415_19234661_+(CD44);
GO:0006888	ER to Golgi vesicle-mediated transport	biological_process	1	36	34	5733	0.0189622	0.0254636	4.68382	circRNA_6296|ChrW:3649254_3649868_-(TERAL2);
GO:0016055	Wnt signaling pathway	biological_process	2	36	92	5733	0.0194867	0.0260747	3.46196	circRNA_5108|Chr5:19233415_19234661_+(CD44);circRNA_6530|ChrZ:38536561_38537174_+(TLE4Z1);
GO:0007155	cell adhesion	biological_process	3	36	168	5733	0.0201938	0.026925	2.84375	circRNA_5108|Chr5:19233415_19234661_+(CD44);circRNA_6283|ChrW:272854_275574_+(LOC112530485);circRNA_6284|ChrW:272854_280340_+(LOC112530485);
GO:0004713	protein tyrosine kinase activity	molecular_function	1	36	36	5733	0.0211284	0.0279728	4.42361	circRNA_0759|Chr1:130466378_130493459_-(CSF2RA);
GO:0007605	sensory perception of sound	biological_process	1	36	36	5733	0.0211284	0.0279728	4.42361	circRNA_6300|ChrW:4831150_4838596_+(NIPBLL);
GO:0003682	chromatin binding	molecular_function	3	36	172	5733	0.0218155	0.0287812	2.77762	circRNA_5121|Chr5:22519022_22521651_+(PRDM11);circRNA_6300|ChrW:4831150_4838596_+(NIPBLL);circRNA_6530|ChrZ:38536561_38537174_+(TLE4Z1);
GO:0005911	cell-cell junction	cellular_component	2	36	98	5733	0.0230055	0.030245	3.25	circRNA_5072|Chr5:13059844_13062303_+(PTPRJ);circRNA_5073|Chr5:13060666_13062303_+(PTPRJ);
GO:0031901	early endosome membrane	cellular_component	1	36	38	5733	0.0233929	0.0305407	4.19079	circRNA_3845|Chr3:40052294_40060908_+(RAB4A);
GO:0042826	histone deacetylase binding	molecular_function	1	36	38	5733	0.0233929	0.0305407	4.19079	circRNA_6300|ChrW:4831150_4838596_+(NIPBLL);
GO:0005643	nuclear pore	cellular_component	1	36	39	5733	0.0245612	0.0317354	4.08333	circRNA_0824|Chr1:137697048_137768926_+(LOC776067);
GO:0008536	Ran GTPase binding	molecular_function	1	36	39	5733	0.0245612	0.0317354	4.08333	circRNA_0824|Chr1:137697048_137768926_+(LOC776067);
GO:0033138	positive regulation of peptidyl-serine phosphorylation	biological_process	1	36	39	5733	0.0245612	0.0317354	4.08333	circRNA_5108|Chr5:19233415_19234661_+(CD44);
GO:0006457	protein folding	biological_process	1	36	40	5733	0.0257531	0.0331615	3.98125	circRNA_0824|Chr1:137697048_137768926_+(LOC776067);
GO:0051028	mRNA transport	biological_process	1	36	41	5733	0.0269682	0.0344899	3.88415	circRNA_0824|Chr1:137697048_137768926_+(LOC776067);
GO:0004888	transmembrane signaling receptor activity	molecular_function	1	36	41	5733	0.0269682	0.0344899	3.88415	circRNA_5108|Chr5:19233415_19234661_+(CD44);
GO:0090090	negative regulation of canonical Wnt signaling pathway	biological_process	1	36	42	5733	0.0282063	0.035951	3.79167	circRNA_6530|ChrZ:38536561_38537174_+(TLE4Z1);
GO:0031982	vesicle	cellular_component	1	36	43	5733	0.0294669	0.037431	3.70349	circRNA_3845|Chr3:40052294_40060908_+(RAB4A);
GO:0008134	transcription factor binding	molecular_function	2	36	109	5733	0.0303022	0.0383624	2.92202	circRNA_6283|ChrW:272854_275574_+(LOC112530485);circRNA_6284|ChrW:272854_280340_+(LOC112530485);
GO:0006914	autophagy	biological_process	1	36	44	5733	0.0307499	0.0387986	3.61932	circRNA_6296|ChrW:3649254_3649868_-(TERAL2);
GO:0005739	mitochondrion	cellular_component	4	36	291	5733	0.0337348	0.0424224	2.189	circRNA_2289|Chr2:422898_520897_-(GIMAP8L1);circRNA_3063|Chr2:136923357_136934084_-(MRPL13);circRNA_3565|Chr3:82552_86295_-(MTIF2);circRNA_4384|Chr31:5311868_5397897_-(LOC107055470);
GO:0090263	positive regulation of canonical Wnt signaling pathway	biological_process	1	36	47	5733	0.0347296	0.0433987	3.3883	circRNA_6296|ChrW:3649254_3649868_-(TERAL2);
GO:0005102	signaling receptor binding	molecular_function	2	36	115	5733	0.034742	0.0433987	2.76957	circRNA_1988|Chr16:2287393_2330798_+(MOGL4);circRNA_6296|ChrW:3649254_3649868_-(TERAL2);
GO:0005759	mitochondrial matrix	cellular_component	1	36	49	5733	0.0374886	0.0465205	3.25	circRNA_1064|Chr1:180908356_180912265_-(FDX1);
GO:0008289	lipid binding	molecular_function	1	36	49	5733	0.0374886	0.0465205	3.25	circRNA_6296|ChrW:3649254_3649868_-(TERAL2);
GO:0047485	protein N-terminus binding	molecular_function	1	36	50	5733	0.0388989	0.0481119	3.185	circRNA_6300|ChrW:4831150_4838596_+(NIPBLL);
GO:0000977	RNA polymerase II regulatory region sequence-specific DNA binding	molecular_function	1	36	52	5733	0.0417799	0.0513373	3.0625	circRNA_5121|Chr5:22519022_22521651_+(PRDM11);
GO:0004386	helicase activity	molecular_function	1	36	52	5733	0.0417799	0.0513373	3.0625	circRNA_6304|ChrW:5012970_5020183_-(CHDB1);
GO:0016477	cell migration	biological_process	2	36	124	5733	0.0420037	0.0514443	2.56855	circRNA_2596|Chr2:46394013_46401368_+(ELMO1);circRNA_5108|Chr5:19233415_19234661_+(CD44);
GO:0000165	MAPK cascade	biological_process	1	36	55	5733	0.0462474	0.0564579	2.89545	circRNA_0759|Chr1:130466378_130493459_-(CSF2RA);
GO:0051260	protein homooligomerization	biological_process	1	36	56	5733	0.0477744	0.0581333	2.84375	circRNA_6296|ChrW:3649254_3649868_-(TERAL2);
GO:0003729	mRNA binding	molecular_function	1	36	58	5733	0.0508836	0.0617169	2.74569	circRNA_3063|Chr2:136923357_136934084_-(MRPL13);
GO:0042995	cell projection	cellular_component	1	36	59	5733	0.0524651	0.0632272	2.69915	circRNA_5108|Chr5:19233415_19234661_+(CD44);
GO:0019903	protein phosphatase binding	molecular_function	1	36	59	5733	0.0524651	0.0632272	2.69915	circRNA_6296|ChrW:3649254_3649868_-(TERAL2);
GO:0005622	intracellular	cellular_component	2	36	136	5733	0.0527873	0.0634122	2.34191	circRNA_0759|Chr1:130466378_130493459_-(CSF2RA);circRNA_3753|Chr3:27253381_27254468_-(CALM2);
GO:0016567	protein ubiquitination	biological_process	2	36	137	5733	0.0537416	0.0643297	2.32482	circRNA_4384|Chr31:5311868_5397897_-(LOC107055470);circRNA_6296|ChrW:3649254_3649868_-(TERAL2);
GO:0031175	neuron projection development	biological_process	1	36	60	5733	0.0540643	0.0643297	2.65417	circRNA_5108|Chr5:19233415_19234661_+(CD44);
GO:0007420	brain development	biological_process	1	36	60	5733	0.0540643	0.0643297	2.65417	circRNA_6300|ChrW:4831150_4838596_+(NIPBLL);
GO:0005635	nuclear envelope	cellular_component	1	36	61	5733	0.0556809	0.0658365	2.61066	circRNA_0824|Chr1:137697048_137768926_+(LOC776067);
GO:0005743	mitochondrial inner membrane	cellular_component	1	36	61	5733	0.0556809	0.0658365	2.61066	circRNA_3063|Chr2:136923357_136934084_-(MRPL13);
GO:0038023	signaling receptor activity	molecular_function	1	36	64	5733	0.060632	0.0712426	2.48828	circRNA_0759|Chr1:130466378_130493459_-(CSF2RA);
GO:0043235	receptor complex	cellular_component	1	36	64	5733	0.060632	0.0712426	2.48828	circRNA_0759|Chr1:130466378_130493459_-(CSF2RA);
GO:0045892	negative regulation of transcription, DNA-templated	biological_process	2	36	147	5733	0.0637425	0.0745187	2.16667	circRNA_5121|Chr5:22519022_22521651_+(PRDM11);circRNA_6300|ChrW:4831150_4838596_+(NIPBLL);
GO:0016887	ATPase activity	molecular_function	1	36	66	5733	0.0640147	0.0745187	2.41288	circRNA_6296|ChrW:3649254_3649868_-(TERAL2);
GO:0007507	heart development	biological_process	1	36	66	5733	0.0640147	0.0745187	2.41288	circRNA_6300|ChrW:4831150_4838596_+(NIPBLL);
GO:0008283	cell proliferation	biological_process	1	36	67	5733	0.0657299	0.0762791	2.37687	circRNA_5571|Chr6:32295915_32360230_+(CUZD1);
GO:0000785	chromatin	cellular_component	1	36	68	5733	0.0674606	0.0780467	2.34191	circRNA_6300|ChrW:4831150_4838596_+(NIPBLL);
GO:0000122	negative regulation of transcription by RNA polymerase II	biological_process	3	36	248	5733	0.0681661	0.078621	1.92641	circRNA_5852|Chr7:35146972_35148450_+(RIF1);circRNA_6300|ChrW:4831150_4838596_+(NIPBLL);circRNA_6530|ChrZ:38536561_38537174_+(TLE4Z1);
GO:0050852	T cell receptor signaling pathway	biological_process	1	36	71	5733	0.0727434	0.0833888	2.24296	circRNA_1988|Chr16:2287393_2330798_+(MOGL4);
GO:0003714	transcription corepressor activity	molecular_function	1	36	71	5733	0.0727434	0.0833888	2.24296	circRNA_6530|ChrZ:38536561_38537174_+(TLE4Z1);
GO:0030659	cytoplasmic vesicle membrane	cellular_component	1	36	72	5733	0.0745338	0.0849234	2.21181	circRNA_3845|Chr3:40052294_40060908_+(RAB4A);
GO:0006281	DNA repair	biological_process	1	36	72	5733	0.0745338	0.0849234	2.21181	circRNA_5852|Chr7:35146972_35148450_+(RIF1);
GO:0070374	positive regulation of ERK1 and ERK2 cascade	biological_process	1	36	74	5733	0.0781573	0.0885155	2.15203	circRNA_5108|Chr5:19233415_19234661_+(CD44);
GO:0003676	nucleic acid binding	molecular_function	1	36	74	5733	0.0781573	0.0885155	2.15203	circRNA_6310|ChrW:6430833_6437400_+(LOC431003);
GO:0008022	protein C-terminus binding	molecular_function	1	36	75	5733	0.0799899	0.0903189	2.12333	circRNA_6300|ChrW:4831150_4838596_+(NIPBLL);
GO:0016323	basolateral plasma membrane	cellular_component	1	36	79	5733	0.0874541	0.0984513	2.01582	circRNA_5108|Chr5:19233415_19234661_+(CD44);
GO:0043161	proteasome-mediated ubiquitin-dependent protein catabolic process	biological_process	1	36	86	5733	0.100997	0.113357	1.85174	circRNA_6296|ChrW:3649254_3649868_-(TERAL2);
GO:0007049	cell cycle	biological_process	2	36	182	5733	0.104858	0.117341	1.75	circRNA_5571|Chr6:32295915_32360230_+(CUZD1);circRNA_5852|Chr7:35146972_35148450_+(RIF1);
GO:0006915	apoptotic process	biological_process	2	36	184	5733	0.10747	0.119907	1.73098	circRNA_2596|Chr2:46394013_46401368_+(ELMO1);circRNA_4384|Chr31:5311868_5397897_-(LOC107055470);
GO:0008270	zinc ion binding	molecular_function	3	36	295	5733	0.111524	0.124062	1.61949	circRNA_0179|Chr1:32729478_32729664_-(LOC107052718);circRNA_4384|Chr31:5311868_5397897_-(LOC107055470);circRNA_6310|ChrW:6430833_6437400_+(LOC431003);
GO:0010628	positive regulation of gene expression	biological_process	1	36	92	5733	0.113043	0.125381	1.73098	circRNA_5108|Chr5:19233415_19234661_+(CD44);
GO:0016604	nuclear body	cellular_component	1	36	96	5733	0.121276	0.134117	1.65885	circRNA_5852|Chr7:35146972_35148450_+(RIF1);
GO:0005768	endosome	cellular_component	1	36	97	5733	0.123358	0.136019	1.64175	circRNA_3845|Chr3:40052294_40060908_+(RAB4A);
GO:0005667	transcription factor complex	cellular_component	1	36	98	5733	0.125449	0.13792	1.625	circRNA_6530|ChrZ:38536561_38537174_+(TLE4Z1);
GO:0032991	protein-containing complex	cellular_component	2	36	199	5733	0.127867	0.140169	1.6005	circRNA_5108|Chr5:19233415_19234661_+(CD44);circRNA_6297|ChrW:4216775_4217450_-(MIER3L);
GO:0016021	integral component of membrane	cellular_component	8	36	974	5733	0.144665	0.158122	1.30801	circRNA_1961|Chr16:1963869_2057383_-(LOC107050538);circRNA_1988|Chr16:2287393_2330798_+(MOGL4);circRNA_4375|Chr31:5251588_5267684_-(LOC112531049);circRNA_5072|Chr5:13059844_13062303_+(PTPRJ);circRNA_5073|Chr5:13060666_13062303_+(PTPRJ);circRNA_5108|Chr5:19233415_19234661_+(CD44);circRNA_5571|Chr6:32295915_32360230_+(CUZD1);circRNA_6505|ChrZ:34225077_34231686_+(FOCAD);
GO:0017124	SH3 domain binding	molecular_function	1	36	110	5733	0.151172	0.164756	1.44773	circRNA_2596|Chr2:46394013_46401368_+(ELMO1);
GO:0043231	intracellular membrane-bounded organelle	cellular_component	2	36	217	5733	0.154048	0.167405	1.46774	circRNA_3845|Chr3:40052294_40060908_+(RAB4A);circRNA_6296|ChrW:3649254_3649868_-(TERAL2);
GO:0019904	protein domain specific binding	molecular_function	1	36	112	5733	0.155561	0.168562	1.42188	circRNA_6296|ChrW:3649254_3649868_-(TERAL2);
GO:0016324	apical plasma membrane	cellular_component	1	36	114	5733	0.159976	0.171984	1.39693	circRNA_5108|Chr5:19233415_19234661_+(CD44);
GO:0043565	sequence-specific DNA binding	molecular_function	1	36	114	5733	0.159976	0.171984	1.39693	circRNA_5121|Chr5:22519022_22521651_+(PRDM11);
GO:0005096	GTPase activator activity	molecular_function	2	36	221	5733	0.160091	0.171984	1.44118	circRNA_6283|ChrW:272854_275574_+(LOC112530485);circRNA_6284|ChrW:272854_280340_+(LOC112530485);
GO:0005615	extracellular space	cellular_component	2	36	222	5733	0.161614	0.173125	1.43468	circRNA_4340|Chr31:2362269_2405166_-(VH26L10);circRNA_4350|Chr31:2362269_2439389_-(VH26L10);
GO:0098978	glutamatergic synapse	cellular_component	1	36	123	5733	0.180125	0.192406	1.29472	circRNA_6296|ChrW:3649254_3649868_-(TERAL2);
GO:0003723	RNA binding	molecular_function	3	36	357	5733	0.183373	0.195321	1.33824	circRNA_0824|Chr1:137697048_137768926_+(LOC776067);circRNA_3063|Chr2:136923357_136934084_-(MRPL13);circRNA_3565|Chr3:82552_86295_-(MTIF2);
GO:0006886	intracellular protein transport	biological_process	1	36	125	5733	0.184658	0.196134	1.274	circRNA_3845|Chr3:40052294_40060908_+(RAB4A);
GO:0009986	cell surface	cellular_component	1	36	126	5733	0.186931	0.197989	1.26389	circRNA_5108|Chr5:19233415_19234661_+(CD44);
GO:0031625	ubiquitin protein ligase binding	molecular_function	1	36	129	5733	0.193776	0.204663	1.2345	circRNA_6296|ChrW:3649254_3649868_-(TERAL2);
GO:0048471	perinuclear region of cytoplasm	cellular_component	2	36	258	5733	0.219138	0.230801	1.2345	circRNA_3845|Chr3:40052294_40060908_+(RAB4A);circRNA_6296|ChrW:3649254_3649868_-(TERAL2);
GO:0007165	signal transduction	biological_process	2	36	268	5733	0.235877	0.247736	1.18843	circRNA_6283|ChrW:272854_275574_+(LOC112530485);circRNA_6284|ChrW:272854_280340_+(LOC112530485);
GO:0005783	endoplasmic reticulum	cellular_component	2	36	282	5733	0.259706	0.271249	1.12943	circRNA_2289|Chr2:422898_520897_-(GIMAP8L1);circRNA_6296|ChrW:3649254_3649868_-(TERAL2);
GO:0042802	identical protein binding	molecular_function	2	36	282	5733	0.259706	0.271249	1.12943	circRNA_4384|Chr31:5311868_5397897_-(LOC107055470);circRNA_6296|ChrW:3649254_3649868_-(TERAL2);
GO:0051301	cell division	biological_process	1	36	161	5733	0.268296	0.279444	0.98913	circRNA_5571|Chr6:32295915_32360230_+(CUZD1);
GO:0003677	DNA binding	molecular_function	3	36	423	5733	0.27291	0.283465	1.12943	circRNA_0179|Chr1:32729478_32729664_-(LOC107052718);circRNA_6297|ChrW:4216775_4217450_-(MIER3L);circRNA_6304|ChrW:5012970_5020183_-(CHDB1);
GO:0005925	focal adhesion	cellular_component	1	36	168	5733	0.28475	0.294948	0.947917	circRNA_6505|ChrZ:34225077_34231686_+(FOCAD);
GO:0045893	positive regulation of transcription, DNA-templated	biological_process	1	36	194	5733	0.345492	0.356882	0.820876	circRNA_5121|Chr5:22519022_22521651_+(PRDM11);
GO:0019901	protein kinase binding	molecular_function	1	36	201	5733	0.361631	0.372529	0.792289	circRNA_5108|Chr5:19233415_19234661_+(CD44);
GO:0005794	Golgi apparatus	cellular_component	2	36	357	5733	0.390642	0.401315	0.892157	circRNA_2289|Chr2:422898_520897_-(GIMAP8L1);circRNA_5108|Chr5:19233415_19234661_+(CD44);
GO:0005813	centrosome	cellular_component	1	36	243	5733	0.455098	0.466258	0.65535	circRNA_0824|Chr1:137697048_137768926_+(LOC776067);
GO:0005509	calcium ion binding	molecular_function	1	36	247	5733	0.463629	0.473708	0.644737	circRNA_3753|Chr3:27253381_27254468_-(CALM2);
GO:0005887	integral component of plasma membrane	cellular_component	1	36	248	5733	0.465751	0.474586	0.642137	circRNA_0759|Chr1:130466378_130493459_-(CSF2RA);
GO:0016020	membrane	cellular_component	3	36	577	5733	0.497069	0.50513	0.82799	circRNA_2596|Chr2:46394013_46401368_+(ELMO1);circRNA_6283|ChrW:272854_275574_+(LOC112530485);circRNA_6284|ChrW:272854_280340_+(LOC112530485);
GO:0005654	nucleoplasm	cellular_component	5	36	911	5733	0.519257	0.526255	0.87404	circRNA_3565|Chr3:82552_86295_-(MTIF2);circRNA_6296|ChrW:3649254_3649868_-(TERAL2);circRNA_6297|ChrW:4216775_4217450_-(MIER3L);circRNA_6300|ChrW:4831150_4838596_+(NIPBLL);circRNA_6530|ChrZ:38536561_38537174_+(TLE4Z1);
GO:0005829	cytosol	cellular_component	9	36	1622	5733	0.590325	0.596673	0.883631	circRNA_2289|Chr2:422898_520897_-(GIMAP8L1);circRNA_2596|Chr2:46394013_46401368_+(ELMO1);circRNA_3845|Chr3:40052294_40060908_+(RAB4A);circRNA_4384|Chr31:5311868_5397897_-(LOC107055470);circRNA_5108|Chr5:19233415_19234661_+(CD44);circRNA_5121|Chr5:22519022_22521651_+(PRDM11);circRNA_6283|ChrW:272854_275574_+(LOC112530485);circRNA_6284|ChrW:272854_280340_+(LOC112530485);circRNA_6296|ChrW:3649254_36…
GO:0005634	nucleus	cellular_component	8	36	1696	5733	0.781506	0.787792	0.751179	circRNA_0824|Chr1:137697048_137768926_+(LOC776067);circRNA_5108|Chr5:19233415_19234661_+(CD44);circRNA_5121|Chr5:22519022_22521651_+(PRDM11);circRNA_5852|Chr7:35146972_35148450_+(RIF1);circRNA_6296|ChrW:3649254_3649868_-(TERAL2);circRNA_6300|ChrW:4831150_4838596_+(NIPBLL);circRNA_6304|ChrW:5012970_5020183_-(CHDB1);circRNA_6530|ChrZ:38536561_38537174_+(TLE4Z1);
GO:0005524	ATP binding	molecular_function	2	36	712	5733	0.842275	0.84678	0.447331	circRNA_6296|ChrW:3649254_3649868_-(TERAL2);circRNA_6304|ChrW:5012970_5020183_-(CHDB1);
GO:0046872	metal ion binding	molecular_function	2	36	772	5733	0.881007	0.883357	0.412565	circRNA_0824|Chr1:137697048_137768926_+(LOC776067);circRNA_1064|Chr1:180908356_180912265_-(FDX1);
GO:0005737	cytoplasm	cellular_component	4	36	1653	5733	0.989695	0.989695	0.38536	circRNA_0824|Chr1:137697048_137768926_+(LOC776067);circRNA_2596|Chr2:46394013_46401368_+(ELMO1);circRNA_5852|Chr7:35146972_35148450_+(RIF1);circRNA_6296|ChrW:3649254_3649868_-(TERAL2);

## Sheet: JR-vs-JS
id	Term	Category	ListHits	ListTotal	PopHits	PopTotal	pValue	qValue	Enrichment_score	Gene
GO:0034056	estrogen response element binding	molecular_function	1	29	1	5733	0	0	197.69	circRNA_1391|Chr11:5318333_5322550_+(TOX3);
GO:0006931	substrate-dependent cell migration, cell attachment to substrate	biological_process	1	29	1	5733	0	0	197.69	circRNA_5571|Chr6:32295915_32360230_+(CUZD1);
GO:0032023	trypsinogen activation	biological_process	1	29	1	5733	0	0	197.69	circRNA_5571|Chr6:32295915_32360230_+(CUZD1);
GO:0003823	antigen binding	molecular_function	4	29	27	5733	1.72298e-07	1.16301e-05	29.2874	circRNA_1907|Chr15:8218348_8228063_-(IGLL1);circRNA_1909|Chr15:8218348_8230982_-(IGLL1);circRNA_1912|Chr15:8218348_8238157_-(IGLL1);circRNA_4337|Chr31:2362269_2393712_-(VH26L10);
GO:0050860	negative regulation of T cell receptor signaling pathway	biological_process	2	29	5	5733	1.15622e-06	6.24359e-05	79.0759	circRNA_5072|Chr5:13059844_13062303_+(PTPRJ);circRNA_5073|Chr5:13060666_13062303_+(PTPRJ);
GO:0043407	negative regulation of MAP kinase activity	biological_process	2	29	6	5733	2.30457e-06	0.000103706	65.8966	circRNA_5072|Chr5:13059844_13062303_+(PTPRJ);circRNA_5073|Chr5:13060666_13062303_+(PTPRJ);
GO:0002250	adaptive immune response	biological_process	4	29	56	5733	7.36478e-06	0.00028407	14.1207	circRNA_1907|Chr15:8218348_8228063_-(IGLL1);circRNA_1909|Chr15:8218348_8230982_-(IGLL1);circRNA_1912|Chr15:8218348_8238157_-(IGLL1);circRNA_1988|Chr16:2287393_2330798_+(MOGL4);
GO:0045785	positive regulation of cell adhesion	biological_process	2	29	9	5733	9.58075e-06	0.00032335	43.931	circRNA_5072|Chr5:13059844_13062303_+(PTPRJ);circRNA_5073|Chr5:13060666_13062303_+(PTPRJ);
GO:0034448	EGO complex	cellular_component	1	29	2	5733	2.47097e-05	0.000479005	98.8448	circRNA_4026|Chr3:75659731_75661787_+(RRAGD);
GO:1904263	positive regulation of TORC1 signaling	biological_process	1	29	2	5733	2.47097e-05	0.000479005	98.8448	circRNA_4026|Chr3:75659731_75661787_+(RRAGD);
GO:1990131	Gtr1-Gtr2 GTPase complex	cellular_component	1	29	2	5733	2.47097e-05	0.000479005	98.8448	circRNA_4026|Chr3:75659731_75661787_+(RRAGD);
GO:0030735	carnosine N-methyltransferase activity	molecular_function	1	29	2	5733	2.47097e-05	0.000479005	98.8448	circRNA_6520|ChrZ:36839948_36841327_-(CARNMT1);
GO:0035498	carnosine metabolic process	biological_process	1	29	2	5733	2.47097e-05	0.000479005	98.8448	circRNA_6520|ChrZ:36839948_36841327_-(CARNMT1);
GO:0016791	phosphatase activity	molecular_function	2	29	12	5733	2.48373e-05	0.000479005	32.9483	circRNA_5072|Chr5:13059844_13062303_+(PTPRJ);circRNA_5073|Chr5:13060666_13062303_+(PTPRJ);
GO:0032587	ruffle membrane	cellular_component	3	29	44	5733	6.2347e-05	0.0006235	13.4788	circRNA_2586|Chr2:44724800_44729969_-(CLASP2);circRNA_5072|Chr5:13059844_13062303_+(PTPRJ);circRNA_5073|Chr5:13060666_13062303_+(PTPRJ);
GO:0051898	negative regulation of protein kinase B signaling	biological_process	2	29	16	5733	6.23668e-05	0.0006235	24.7112	circRNA_5072|Chr5:13059844_13062303_+(PTPRJ);circRNA_5073|Chr5:13060666_13062303_+(PTPRJ);
GO:0051537	2 iron, 2 sulfur cluster binding	molecular_function	1	29	3	5733	7.38963e-05	0.0006235	65.8966	circRNA_1064|Chr1:180908356_180912265_-(FDX1);
GO:0004126	cytidine deaminase activity	molecular_function	1	29	3	5733	7.38963e-05	0.0006235	65.8966	circRNA_2202|Chr19:386486_393543_-(ANGPTRL2);
GO:0047844	deoxycytidine deaminase activity	molecular_function	1	29	3	5733	7.38963e-05	0.0006235	65.8966	circRNA_2202|Chr19:386486_393543_-(ANGPTRL2);
GO:0005761	mitochondrial ribosome	cellular_component	1	29	3	5733	7.38963e-05	0.0006235	65.8966	circRNA_3063|Chr2:136923357_136934084_-(MRPL13);
GO:2000059	negative regulation of ubiquitin-dependent protein catabolic process	biological_process	1	29	3	5733	7.38963e-05	0.0006235	65.8966	circRNA_4384|Chr31:5311868_5397897_-(LOC107055470);
GO:0002246	wound healing involved in inflammatory response	biological_process	1	29	3	5733	7.38963e-05	0.0006235	65.8966	circRNA_5108|Chr5:19233415_19234661_+(CD44);
GO:0002906	negative regulation of mature B cell apoptotic process	biological_process	1	29	3	5733	7.38963e-05	0.0006235	65.8966	circRNA_5108|Chr5:19233415_19234661_+(CD44);
GO:0005114	type II transforming growth factor beta receptor binding	molecular_function	1	29	3	5733	7.38963e-05	0.0006235	65.8966	circRNA_5108|Chr5:19233415_19234661_+(CD44);
GO:0034238	macrophage fusion	biological_process	1	29	3	5733	7.38963e-05	0.0006235	65.8966	circRNA_5108|Chr5:19233415_19234661_+(CD44);
GO:0035692	macrophage migration inhibitory factor receptor complex	cellular_component	1	29	3	5733	7.38963e-05	0.0006235	65.8966	circRNA_5108|Chr5:19233415_19234661_+(CD44);
GO:0045590	negative regulation of regulatory T cell differentiation	biological_process	1	29	3	5733	7.38963e-05	0.0006235	65.8966	circRNA_5108|Chr5:19233415_19234661_+(CD44);
GO:0060442	branching involved in prostate gland morphogenesis	biological_process	1	29	3	5733	7.38963e-05	0.0006235	65.8966	circRNA_5108|Chr5:19233415_19234661_+(CD44);
GO:0070487	monocyte aggregation	biological_process	1	29	3	5733	7.38963e-05	0.0006235	65.8966	circRNA_5108|Chr5:19233415_19234661_+(CD44);
GO:1900625	positive regulation of monocyte aggregation	biological_process	1	29	3	5733	7.38963e-05	0.0006235	65.8966	circRNA_5108|Chr5:19233415_19234661_+(CD44);
GO:2000392	regulation of lamellipodium morphogenesis	biological_process	1	29	3	5733	7.38963e-05	0.0006235	65.8966	circRNA_5108|Chr5:19233415_19234661_+(CD44);
GO:2000562	negative regulation of CD4-positive, alpha-beta T cell proliferation	biological_process	1	29	3	5733	7.38963e-05	0.0006235	65.8966	circRNA_5108|Chr5:19233415_19234661_+(CD44);
GO:0042059	negative regulation of epidermal growth factor receptor signaling pathway	biological_process	2	29	18	5733	9.02606e-05	0.000738496	21.9655	circRNA_5072|Chr5:13059844_13062303_+(PTPRJ);circRNA_5073|Chr5:13060666_13062303_+(PTPRJ);
GO:0051219	phosphoprotein binding	molecular_function	2	29	21	5733	0.000145621	0.000970213	18.8276	circRNA_1391|Chr11:5318333_5322550_+(TOX3);circRNA_5108|Chr5:19233415_19234661_+(CD44);
GO:0015085	calcium ion transmembrane transporter activity	molecular_function	1	29	4	5733	0.000147329	0.000970213	49.4224	circRNA_0417|Chr1:67873290_67884340_-(ITPR2);
GO:0031095	platelet dense tubular network membrane	cellular_component	1	29	4	5733	0.000147329	0.000970213	49.4224	circRNA_0417|Chr1:67873290_67884340_-(ITPR2);
GO:0005840	ribosome	cellular_component	1	29	4	5733	0.000147329	0.000970213	49.4224	circRNA_3063|Chr2:136923357_136934084_-(MRPL13);
GO:0070125	mitochondrial translational elongation	biological_process	1	29	4	5733	0.000147329	0.000970213	49.4224	circRNA_3063|Chr2:136923357_136934084_-(MRPL13);
GO:0033031	positive regulation of neutrophil apoptotic process	biological_process	1	29	4	5733	0.000147329	0.000970213	49.4224	circRNA_5108|Chr5:19233415_19234661_+(CD44);
GO:0033674	positive regulation of kinase activity	biological_process	1	29	4	5733	0.000147329	0.000970213	49.4224	circRNA_5108|Chr5:19233415_19234661_+(CD44);
GO:0008757	S-adenosylmethionine-dependent methyltransferase activity	molecular_function	1	29	4	5733	0.000147329	0.000970213	49.4224	circRNA_6520|ChrZ:36839948_36841327_-(CARNMT1);
GO:0070126	mitochondrial translational termination	biological_process	1	29	5	5733	0.000244777	0.00150204	39.5379	circRNA_3063|Chr2:136923357_136934084_-(MRPL13);
GO:0010369	chromocenter	cellular_component	1	29	5	5733	0.000244777	0.00150204	39.5379	circRNA_3317|Chr23:1350010_1355534_+(SCMH1);
GO:0016458	gene silencing	biological_process	1	29	5	5733	0.000244777	0.00150204	39.5379	circRNA_3317|Chr23:1350010_1355534_+(SCMH1);
GO:0051894	positive regulation of focal adhesion assembly	biological_process	2	29	27	5733	0.000313785	0.00188271	14.6437	circRNA_5072|Chr5:13059844_13062303_+(PTPRJ);circRNA_5073|Chr5:13060666_13062303_+(PTPRJ);
GO:0016266	O-glycan processing	biological_process	1	29	6	5733	0.000366013	0.00190045	32.9483	circRNA_1669|Chr13:12898081_12903053_-(GALNT10);
GO:0048870	cell motility	biological_process	1	29	6	5733	0.000366013	0.00190045	32.9483	circRNA_2596|Chr2:46394013_46401368_+(ELMO1);
GO:2001235	positive regulation of apoptotic signaling pathway	biological_process	1	29	6	5733	0.000366013	0.00190045	32.9483	circRNA_4384|Chr31:5311868_5397897_-(LOC107055470);
GO:0001658	branching involved in ureteric bud morphogenesis	biological_process	1	29	6	5733	0.000366013	0.00190045	32.9483	circRNA_5108|Chr5:19233415_19234661_+(CD44);
GO:0002821	positive regulation of adaptive immune response	biological_process	1	29	6	5733	0.000366013	0.00190045	32.9483	circRNA_5108|Chr5:19233415_19234661_+(CD44);
GO:0030214	hyaluronan catabolic process	biological_process	1	29	6	5733	0.000366013	0.00190045	32.9483	circRNA_5108|Chr5:19233415_19234661_+(CD44);
GO:0034116	positive regulation of heterotypic cell-cell adhesion	biological_process	1	29	6	5733	0.000366013	0.00190045	32.9483	circRNA_5108|Chr5:19233415_19234661_+(CD44);
GO:0007050	cell cycle arrest	biological_process	2	29	31	5733	0.000475695	0.00226096	12.7542	circRNA_0993|Chr1:170474632_170501794_-(CAB39L);circRNA_4026|Chr3:75659731_75661787_+(RRAGD);
GO:0005220	inositol 1,4,5-trisphosphate-sensitive calcium-release channel activity	molecular_function	1	29	7	5733	0.000510811	0.00226096	28.2414	circRNA_0417|Chr1:67873290_67884340_-(ITPR2);
GO:1903779	regulation of cardiac conduction	biological_process	1	29	7	5733	0.000510811	0.00226096	28.2414	circRNA_0417|Chr1:67873290_67884340_-(ITPR2);
GO:0005762	mitochondrial large ribosomal subunit	cellular_component	1	29	7	5733	0.000510811	0.00226096	28.2414	circRNA_3063|Chr2:136923357_136934084_-(MRPL13);
GO:0043518	negative regulation of DNA damage response, signal transduction by p53 class mediator	biological_process	1	29	7	5733	0.000510811	0.00226096	28.2414	circRNA_5108|Chr5:19233415_19234661_+(CD44);
GO:0050728	negative regulation of inflammatory response	biological_process	1	29	7	5733	0.000510811	0.00226096	28.2414	circRNA_5108|Chr5:19233415_19234661_+(CD44);
GO:1902166	negative regulation of intrinsic apoptotic signaling pathway in response to DNA damage by p53 class mediator	biological_process	1	29	7	5733	0.000510811	0.00226096	28.2414	circRNA_5108|Chr5:19233415_19234661_+(CD44);
GO:0042589	zymogen granule membrane	cellular_component	1	29	7	5733	0.000510811	0.00226096	28.2414	circRNA_5571|Chr6:32295915_32360230_+(CUZD1);
GO:0033119	negative regulation of RNA splicing	biological_process	1	29	7	5733	0.000510811	0.00226096	28.2414	circRNA_5970|Chr8:13362100_13371960_-(PTBP2);
GO:0071361	cellular response to ethanol	biological_process	1	29	8	5733	0.000678944	0.00279526	24.7112	circRNA_0417|Chr1:67873290_67884340_-(ITPR2);
GO:0016241	regulation of macroautophagy	biological_process	1	29	8	5733	0.000678944	0.00279526	24.7112	circRNA_4026|Chr3:75659731_75661787_+(RRAGD);
GO:0005540	hyaluronic acid binding	molecular_function	1	29	8	5733	0.000678944	0.00279526	24.7112	circRNA_5108|Chr5:19233415_19234661_+(CD44);
GO:2000177	regulation of neural precursor cell proliferation	biological_process	1	29	8	5733	0.000678944	0.00279526	24.7112	circRNA_5970|Chr8:13362100_13371960_-(PTBP2);
GO:0048008	platelet-derived growth factor receptor signaling pathway	biological_process	2	29	35	5733	0.000683286	0.00279526	11.2966	circRNA_5072|Chr5:13059844_13062303_+(PTPRJ);circRNA_5073|Chr5:13060666_13062303_+(PTPRJ);
GO:0004653	polypeptide N-acetylgalactosaminyltransferase activity	molecular_function	1	29	9	5733	0.000870191	0.00326322	21.9655	circRNA_1669|Chr13:12898081_12903053_-(GALNT10);
GO:0010506	regulation of autophagy	biological_process	1	29	9	5733	0.000870191	0.00326322	21.9655	circRNA_4026|Chr3:75659731_75661787_+(RRAGD);
GO:0032008	positive regulation of TOR signaling	biological_process	1	29	9	5733	0.000870191	0.00326322	21.9655	circRNA_4026|Chr3:75659731_75661787_+(RRAGD);
GO:0071233	cellular response to leucine	biological_process	1	29	9	5733	0.000870191	0.00326322	21.9655	circRNA_4026|Chr3:75659731_75661787_+(RRAGD);
GO:1990253	cellular response to leucine starvation	biological_process	1	29	9	5733	0.000870191	0.00326322	21.9655	circRNA_4026|Chr3:75659731_75661787_+(RRAGD);
GO:0021510	spinal cord development	biological_process	1	29	9	5733	0.000870191	0.00326322	21.9655	circRNA_5970|Chr8:13362100_13371960_-(PTBP2);
GO:0006694	steroid biosynthetic process	biological_process	1	29	10	5733	0.00108433	0.00385222	19.769	circRNA_1064|Chr1:180908356_180912265_-(FDX1);
GO:0050690	regulation of defense response to virus by virus	biological_process	1	29	10	5733	0.00108433	0.00385222	19.769	circRNA_2596|Chr2:46394013_46401368_+(ELMO1);
GO:0036149	phosphatidylinositol acyl-chain remodeling	biological_process	1	29	10	5733	0.00108433	0.00385222	19.769	circRNA_3606|Chr3:8577617_8597611_-(LCLAT1);
GO:0044344	cellular response to fibroblast growth factor stimulus	biological_process	1	29	10	5733	0.00108433	0.00385222	19.769	circRNA_5108|Chr5:19233415_19234661_+(CD44);
GO:0016740	transferase activity	molecular_function	2	29	42	5733	0.00117032	0.00399983	9.41379	circRNA_0824|Chr1:137697048_137768926_+(LOC776067);circRNA_4384|Chr31:5311868_5397897_-(LOC107055470);
GO:0006911	phagocytosis, engulfment	biological_process	2	29	42	5733	0.00117032	0.00399983	9.41379	circRNA_2596|Chr2:46394013_46401368_+(ELMO1);circRNA_4337|Chr31:2362269_2393712_-(VH26L10);
GO:0038096	Fc-gamma receptor signaling pathway involved in phagocytosis	biological_process	2	29	42	5733	0.00117032	0.00399983	9.41379	circRNA_2596|Chr2:46394013_46401368_+(ELMO1);circRNA_4337|Chr31:2362269_2393712_-(VH26L10);
GO:0016529	sarcoplasmic reticulum	cellular_component	1	29	11	5733	0.00132114	0.00435009	17.9718	circRNA_0417|Chr1:67873290_67884340_-(ITPR2);
GO:0070679	inositol 1,4,5 trisphosphate binding	molecular_function	1	29	11	5733	0.00132114	0.00435009	17.9718	circRNA_0417|Chr1:67873290_67884340_-(ITPR2);
GO:0031258	lamellipodium membrane	cellular_component	1	29	11	5733	0.00132114	0.00435009	17.9718	circRNA_5108|Chr5:19233415_19234661_+(CD44);
GO:0043154	negative regulation of cysteine-type endopeptidase activity involved in apoptotic process	biological_process	1	29	12	5733	0.0015804	0.00514105	16.4741	circRNA_5108|Chr5:19233415_19234661_+(CD44);
GO:0016021	integral component of membrane	cellular_component	11	29	974	5733	0.00165579	0.0053222	2.23263	circRNA_0417|Chr1:67873290_67884340_-(ITPR2);circRNA_1669|Chr13:12898081_12903053_-(GALNT10);circRNA_1988|Chr16:2287393_2330798_+(MOGL4);circRNA_3606|Chr3:8577617_8597611_-(LCLAT1);circRNA_4107|Chr3:89904853_89943419_+(CSMD1);circRNA_4375|Chr31:5251588_5267684_-(LOC112531049);circRNA_5072|Chr5:13059844_13062303_+(PTPRJ);circRNA_5073|Chr5:13060666_13062303_+(PTPRJ);circRNA_5108|Chr5:19233415_19234…
GO:0034453	microtubule anchoring	biological_process	1	29	13	5733	0.00186189	0.00584547	15.2069	circRNA_2586|Chr2:44724800_44729969_-(CLASP2);
GO:0021549	cerebellum development	biological_process	1	29	13	5733	0.00186189	0.00584547	15.2069	circRNA_5970|Chr8:13362100_13371960_-(PTBP2);
GO:0008203	cholesterol metabolic process	biological_process	1	29	14	5733	0.0021654	0.00649621	14.1207	circRNA_1064|Chr1:180908356_180912265_-(FDX1);
GO:0031023	microtubule organizing center organization	biological_process	1	29	14	5733	0.0021654	0.00649621	14.1207	circRNA_2586|Chr2:44724800_44729969_-(CLASP2);
GO:0001964	startle response	biological_process	1	29	14	5733	0.0021654	0.00649621	14.1207	circRNA_4107|Chr3:89904853_89943419_+(CSMD1);
GO:0030658	transport vesicle membrane	cellular_component	1	29	14	5733	0.0021654	0.00649621	14.1207	circRNA_5571|Chr6:32295915_32360230_+(CUZD1);
GO:0051209	release of sequestered calcium ion into cytosol	biological_process	1	29	15	5733	0.00249072	0.00730972	13.1793	circRNA_0417|Chr1:67873290_67884340_-(ITPR2);
GO:0032886	regulation of microtubule-based process	biological_process	1	29	15	5733	0.00249072	0.00730972	13.1793	circRNA_2586|Chr2:44724800_44729969_-(CLASP2);
GO:0004725	protein tyrosine phosphatase activity	molecular_function	2	29	55	5733	0.00255906	0.00742952	7.18871	circRNA_5072|Chr5:13059844_13062303_+(PTPRJ);circRNA_5073|Chr5:13060666_13062303_+(PTPRJ);
GO:0009055	electron transfer activity	molecular_function	1	29	16	5733	0.00283763	0.00789855	12.3556	circRNA_1064|Chr1:180908356_180912265_-(FDX1);
GO:0007020	microtubule nucleation	biological_process	1	29	16	5733	0.00283763	0.00789855	12.3556	circRNA_2586|Chr2:44724800_44729969_-(CLASP2);
GO:0005902	microvillus	cellular_component	1	29	16	5733	0.00283763	0.00789855	12.3556	circRNA_5108|Chr5:19233415_19234661_+(CD44);
GO:0030277	maintenance of gastrointestinal epithelium	biological_process	1	29	16	5733	0.00283763	0.00789855	12.3556	circRNA_5820|Chr7:27935655_27936049_-(MUC13);
GO:0003729	mRNA binding	molecular_function	2	29	58	5733	0.00297934	0.00820838	6.81688	circRNA_3063|Chr2:136923357_136934084_-(MRPL13);circRNA_5970|Chr8:13362100_13371960_-(PTBP2);
GO:0050776	regulation of immune response	biological_process	2	29	59	5733	0.00312832	0.0082267	6.70134	circRNA_1988|Chr16:2287393_2330798_+(MOGL4);circRNA_4337|Chr31:2362269_2393712_-(VH26L10);
GO:0030667	secretory granule membrane	cellular_component	1	29	17	5733	0.00320592	0.0082267	11.6288	circRNA_0417|Chr1:67873290_67884340_-(ITPR2);
GO:0033017	sarcoplasmic reticulum membrane	cellular_component	1	29	17	5733	0.00320592	0.0082267	11.6288	circRNA_0417|Chr1:67873290_67884340_-(ITPR2);
GO:0072643	interferon-gamma secretion	biological_process	1	29	17	5733	0.00320592	0.0082267	11.6288	circRNA_1988|Chr16:2287393_2330798_+(MOGL4);
GO:0032045	guanyl-nucleotide exchange factor complex	cellular_component	1	29	17	5733	0.00320592	0.0082267	11.6288	circRNA_2596|Chr2:46394013_46401368_+(ELMO1);
GO:0016024	CDP-diacylglycerol biosynthetic process	biological_process	1	29	17	5733	0.00320592	0.0082267	11.6288	circRNA_3606|Chr3:8577617_8597611_-(LCLAT1);
GO:0002639	positive regulation of immunoglobulin production	biological_process	1	29	18	5733	0.00359537	0.0082267	10.9828	circRNA_1591|Chr12:16579296_16607346_-(FOXP1);
GO:0048745	smooth muscle tissue development	biological_process	1	29	18	5733	0.00359537	0.0082267	10.9828	circRNA_1591|Chr12:16579296_16607346_-(FOXP1);
GO:0061140	lung secretory cell differentiation	biological_process	1	29	18	5733	0.00359537	0.0082267	10.9828	circRNA_1591|Chr12:16579296_16607346_-(FOXP1);
GO:0061470	T follicular helper cell differentiation	biological_process	1	29	18	5733	0.00359537	0.0082267	10.9828	circRNA_1591|Chr12:16579296_16607346_-(FOXP1);
GO:0072619	interleukin-21 secretion	biological_process	1	29	18	5733	0.00359537	0.0082267	10.9828	circRNA_1591|Chr12:16579296_16607346_-(FOXP1);
GO:0098900	regulation of action potential	biological_process	1	29	18	5733	0.00359537	0.0082267	10.9828	circRNA_1591|Chr12:16579296_16607346_-(FOXP1);
GO:1901250	negative regulation of lung goblet cell differentiation	biological_process	1	29	18	5733	0.00359537	0.0082267	10.9828	circRNA_1591|Chr12:16579296_16607346_-(FOXP1);
GO:0010458	exit from mitosis	biological_process	1	29	18	5733	0.00359537	0.0082267	10.9828	circRNA_2586|Chr2:44724800_44729969_-(CLASP2);
GO:0006956	complement activation	biological_process	1	29	18	5733	0.00359537	0.0082267	10.9828	circRNA_4337|Chr31:2362269_2393712_-(VH26L10);
GO:0006958	complement activation, classical pathway	biological_process	1	29	18	5733	0.00359537	0.0082267	10.9828	circRNA_4337|Chr31:2362269_2393712_-(VH26L10);
GO:0030449	regulation of complement activation	biological_process	1	29	18	5733	0.00359537	0.0082267	10.9828	circRNA_4337|Chr31:2362269_2393712_-(VH26L10);
GO:0042571	immunoglobulin complex, circulating	cellular_component	1	29	18	5733	0.00359537	0.0082267	10.9828	circRNA_4337|Chr31:2362269_2393712_-(VH26L10);
GO:0050871	positive regulation of B cell activation	biological_process	1	29	18	5733	0.00359537	0.0082267	10.9828	circRNA_4337|Chr31:2362269_2393712_-(VH26L10);
GO:0072562	blood microparticle	cellular_component	1	29	18	5733	0.00359537	0.0082267	10.9828	circRNA_4337|Chr31:2362269_2393712_-(VH26L10);
GO:0009897	external side of plasma membrane	cellular_component	3	29	128	5733	0.00365315	0.00828867	4.63335	circRNA_1988|Chr16:2287393_2330798_+(MOGL4);circRNA_4337|Chr31:2362269_2393712_-(VH26L10);circRNA_5108|Chr5:19233415_19234661_+(CD44);
GO:0001666	response to hypoxia	biological_process	1	29	19	5733	0.00400579	0.00858384	10.4047	circRNA_0417|Chr1:67873290_67884340_-(ITPR2);
GO:0002329	pre-B cell differentiation	biological_process	1	29	19	5733	0.00400579	0.00858384	10.4047	circRNA_1591|Chr12:16579296_16607346_-(FOXP1);
GO:0021517	ventral spinal cord development	biological_process	1	29	19	5733	0.00400579	0.00858384	10.4047	circRNA_1591|Chr12:16579296_16607346_-(FOXP1);
GO:0033152	immunoglobulin V(D)J recombination	biological_process	1	29	19	5733	0.00400579	0.00858384	10.4047	circRNA_1591|Chr12:16579296_16607346_-(FOXP1);
GO:0050663	cytokine secretion	biological_process	1	29	19	5733	0.00400579	0.00858384	10.4047	circRNA_1988|Chr16:2287393_2330798_+(MOGL4);
GO:0050798	activated T cell proliferation	biological_process	1	29	19	5733	0.00400579	0.00858384	10.4047	circRNA_1988|Chr16:2287393_2330798_+(MOGL4);
GO:0034987	immunoglobulin receptor binding	molecular_function	1	29	19	5733	0.00400579	0.00858384	10.4047	circRNA_4337|Chr31:2362269_2393712_-(VH26L10);
GO:0005576	extracellular region	cellular_component	4	29	216	5733	0.00410772	0.00873295	3.66092	circRNA_1907|Chr15:8218348_8228063_-(IGLL1);circRNA_1909|Chr15:8218348_8230982_-(IGLL1);circRNA_1912|Chr15:8218348_8238157_-(IGLL1);circRNA_4337|Chr31:2362269_2393712_-(VH26L10);
GO:0050796	regulation of insulin secretion	biological_process	1	29	20	5733	0.00443696	0.00880868	9.88448	circRNA_0417|Chr1:67873290_67884340_-(ITPR2);
GO:0060043	regulation of cardiac muscle cell proliferation	biological_process	1	29	20	5733	0.00443696	0.00880868	9.88448	circRNA_1591|Chr12:16579296_16607346_-(FOXP1);
GO:2000727	positive regulation of cardiac muscle cell differentiation	biological_process	1	29	20	5733	0.00443696	0.00880868	9.88448	circRNA_1591|Chr12:16579296_16607346_-(FOXP1);
GO:0034613	cellular protein localization	biological_process	1	29	20	5733	0.00443696	0.00880868	9.88448	circRNA_4026|Chr3:75659731_75661787_+(RRAGD);
GO:0071230	cellular response to amino acid stimulus	biological_process	1	29	20	5733	0.00443696	0.00880868	9.88448	circRNA_4026|Chr3:75659731_75661787_+(RRAGD);
GO:0006910	phagocytosis, recognition	biological_process	1	29	20	5733	0.00443696	0.00880868	9.88448	circRNA_4337|Chr31:2362269_2393712_-(VH26L10);
GO:0044319	wound healing, spreading of cells	biological_process	1	29	20	5733	0.00443696	0.00880868	9.88448	circRNA_5108|Chr5:19233415_19234661_+(CD44);
GO:0050731	positive regulation of peptidyl-tyrosine phosphorylation	biological_process	1	29	20	5733	0.00443696	0.00880868	9.88448	circRNA_5108|Chr5:19233415_19234661_+(CD44);
GO:0006376	mRNA splice site selection	biological_process	1	29	20	5733	0.00443696	0.00880868	9.88448	circRNA_5970|Chr8:13362100_13371960_-(PTBP2);
GO:0005642	annulate lamellae	cellular_component	1	29	21	5733	0.00488868	0.00942817	9.41379	circRNA_0824|Chr1:137697048_137768926_+(LOC776067);
GO:0002053	positive regulation of mesenchymal cell proliferation	biological_process	1	29	21	5733	0.00488868	0.00942817	9.41379	circRNA_1591|Chr12:16579296_16607346_-(FOXP1);
GO:0005881	cytoplasmic microtubule	cellular_component	1	29	21	5733	0.00488868	0.00942817	9.41379	circRNA_2586|Chr2:44724800_44729969_-(CLASP2);
GO:0009952	anterior/posterior pattern specification	biological_process	1	29	21	5733	0.00488868	0.00942817	9.41379	circRNA_3317|Chr23:1350010_1355534_+(SCMH1);
GO:0098582	innate vocalization behavior	biological_process	1	29	22	5733	0.00536075	0.00998208	8.98589	circRNA_1591|Chr12:16579296_16607346_-(FOXP1);
GO:0006412	translation	biological_process	1	29	22	5733	0.00536075	0.00998208	8.98589	circRNA_3063|Chr2:136923357_136934084_-(MRPL13);
GO:0017148	negative regulation of translation	biological_process	1	29	22	5733	0.00536075	0.00998208	8.98589	circRNA_3063|Chr2:136923357_136934084_-(MRPL13);
GO:0016746	transferase activity, transferring acyl groups	molecular_function	1	29	22	5733	0.00536075	0.00998208	8.98589	circRNA_3606|Chr3:8577617_8597611_-(LCLAT1);
GO:0051020	GTPase binding	molecular_function	1	29	22	5733	0.00536075	0.00998208	8.98589	circRNA_4026|Chr3:75659731_75661787_+(RRAGD);
GO:0042981	regulation of apoptotic process	biological_process	1	29	23	5733	0.00585295	0.0103967	8.5952	circRNA_1391|Chr11:5318333_5322550_+(TOX3);
GO:0072358	cardiovascular system development	biological_process	1	29	23	5733	0.00585295	0.0103967	8.5952	circRNA_1591|Chr12:16579296_16607346_-(FOXP1);
GO:0051010	microtubule plus-end binding	molecular_function	1	29	23	5733	0.00585295	0.0103967	8.5952	circRNA_2586|Chr2:44724800_44729969_-(CLASP2);
GO:0048010	vascular endothelial growth factor receptor signaling pathway	biological_process	1	29	23	5733	0.00585295	0.0103967	8.5952	circRNA_2596|Chr2:46394013_46401368_+(ELMO1);
GO:0003841	1-acylglycerol-3-phosphate O-acyltransferase activity	molecular_function	1	29	23	5733	0.00585295	0.0103967	8.5952	circRNA_3606|Chr3:8577617_8597611_-(LCLAT1);
GO:0050853	B cell receptor signaling pathway	biological_process	1	29	23	5733	0.00585295	0.0103967	8.5952	circRNA_4337|Chr31:2362269_2393712_-(VH26L10);
GO:0005154	epidermal growth factor receptor binding	molecular_function	1	29	23	5733	0.00585295	0.0103967	8.5952	circRNA_5108|Chr5:19233415_19234661_+(CD44);
GO:0071320	cellular response to cAMP	biological_process	1	29	24	5733	0.0063651	0.0110165	8.23707	circRNA_0417|Chr1:67873290_67884340_-(ITPR2);
GO:0045214	sarcomere organization	biological_process	1	29	24	5733	0.0063651	0.0110165	8.23707	circRNA_1591|Chr12:16579296_16607346_-(FOXP1);
GO:0050679	positive regulation of epithelial cell proliferation	biological_process	1	29	24	5733	0.0063651	0.0110165	8.23707	circRNA_1591|Chr12:16579296_16607346_-(FOXP1);
GO:0007026	negative regulation of microtubule depolymerization	biological_process	1	29	24	5733	0.0063651	0.0110165	8.23707	circRNA_2586|Chr2:44724800_44729969_-(CLASP2);
GO:0019003	GDP binding	molecular_function	1	29	25	5733	0.00689698	0.0118611	7.90759	circRNA_4026|Chr3:75659731_75661787_+(RRAGD);
GO:0003755	peptidyl-prolyl cis-trans isomerase activity	molecular_function	1	29	26	5733	0.00744841	0.0124911	7.60345	circRNA_0824|Chr1:137697048_137768926_+(LOC776067);
GO:0016601	Rac protein signal transduction	biological_process	1	29	26	5733	0.00744841	0.0124911	7.60345	circRNA_2596|Chr2:46394013_46401368_+(ELMO1);
GO:0003735	structural constituent of ribosome	molecular_function	1	29	26	5733	0.00744841	0.0124911	7.60345	circRNA_3063|Chr2:136923357_136934084_-(MRPL13);
GO:0042742	defense response to bacterium	biological_process	1	29	26	5733	0.00744841	0.0124911	7.60345	circRNA_4337|Chr31:2362269_2393712_-(VH26L10);
GO:0030168	platelet activation	biological_process	1	29	29	5733	0.00921797	0.0153633	6.81688	circRNA_0417|Chr1:67873290_67884340_-(ITPR2);
GO:0009267	cellular response to starvation	biological_process	1	29	30	5733	0.0098456	0.016111	6.58966	circRNA_4026|Chr3:75659731_75661787_+(RRAGD);
GO:0042593	glucose homeostasis	biological_process	1	29	30	5733	0.0098456	0.016111	6.58966	circRNA_4107|Chr3:89904853_89943419_+(CSMD1);
GO:0050900	leukocyte migration	biological_process	1	29	30	5733	0.0098456	0.016111	6.58966	circRNA_4337|Chr31:2362269_2393712_-(VH26L10);
GO:0003705	transcription factor activity, RNA polymerase II distal enhancer sequence-specific binding	molecular_function	1	29	31	5733	0.0104918	0.0168618	6.37709	circRNA_1591|Chr12:16579296_16607346_-(FOXP1);
GO:0007519	skeletal muscle tissue development	biological_process	1	29	31	5733	0.0104918	0.0168618	6.37709	circRNA_1591|Chr12:16579296_16607346_-(FOXP1);
GO:0019221	cytokine-mediated signaling pathway	biological_process	1	29	31	5733	0.0104918	0.0168618	6.37709	circRNA_5108|Chr5:19233415_19234661_+(CD44);
GO:0005886	plasma membrane	cellular_component	11	29	1212	5733	0.0107257	0.0171358	1.79421	circRNA_0417|Chr1:67873290_67884340_-(ITPR2);circRNA_1907|Chr15:8218348_8228063_-(IGLL1);circRNA_1909|Chr15:8218348_8230982_-(IGLL1);circRNA_1912|Chr15:8218348_8238157_-(IGLL1);circRNA_1988|Chr16:2287393_2330798_+(MOGL4);circRNA_2586|Chr2:44724800_44729969_-(CLASP2);circRNA_2596|Chr2:46394013_46401368_+(ELMO1);circRNA_4337|Chr31:2362269_2393712_-(VH26L10);circRNA_5072|Chr5:13059844_13062303_+(PTP…
GO:0006607	NLS-bearing protein import into nucleus	biological_process	1	29	32	5733	0.0111564	0.0172127	6.1778	circRNA_0824|Chr1:137697048_137768926_+(LOC776067);
GO:0016925	protein sumoylation	biological_process	1	29	32	5733	0.0111564	0.0172127	6.1778	circRNA_0824|Chr1:137697048_137768926_+(LOC776067);
GO:0008045	motor neuron axon guidance	biological_process	1	29	32	5733	0.0111564	0.0172127	6.1778	circRNA_1591|Chr12:16579296_16607346_-(FOXP1);
GO:0055007	cardiac muscle cell differentiation	biological_process	1	29	32	5733	0.0111564	0.0172127	6.1778	circRNA_1591|Chr12:16579296_16607346_-(FOXP1);
GO:0004252	serine-type endopeptidase activity	molecular_function	1	29	32	5733	0.0111564	0.0172127	6.1778	circRNA_4337|Chr31:2362269_2393712_-(VH26L10);
GO:0001558	regulation of cell growth	biological_process	1	29	32	5733	0.0111564	0.0172127	6.1778	circRNA_5108|Chr5:19233415_19234661_+(CD44);
GO:0007052	mitotic spindle organization	biological_process	1	29	33	5733	0.0118391	0.0181623	5.9906	circRNA_2586|Chr2:44724800_44729969_-(CLASP2);
GO:0097110	scaffold protein binding	molecular_function	1	29	34	5733	0.0125399	0.0188099	5.8144	circRNA_0417|Chr1:67873290_67884340_-(ITPR2);
GO:0006898	receptor-mediated endocytosis	biological_process	1	29	34	5733	0.0125399	0.0188099	5.8144	circRNA_4337|Chr31:2362269_2393712_-(VH26L10);
GO:0006954	inflammatory response	biological_process	1	29	34	5733	0.0125399	0.0188099	5.8144	circRNA_5108|Chr5:19233415_19234661_+(CD44);
GO:0005681	spliceosomal complex	cellular_component	1	29	34	5733	0.0125399	0.0188099	5.8144	circRNA_5970|Chr8:13362100_13371960_-(PTBP2);
GO:0005911	cell-cell junction	cellular_component	2	29	98	5733	0.0128268	0.0191339	4.03448	circRNA_5072|Chr5:13059844_13062303_+(PTPRJ);circRNA_5073|Chr5:13060666_13062303_+(PTPRJ);
GO:0006915	apoptotic process	biological_process	3	29	184	5733	0.0130177	0.019312	3.2232	circRNA_1391|Chr11:5318333_5322550_+(TOX3);circRNA_2596|Chr2:46394013_46401368_+(ELMO1);circRNA_4384|Chr31:5311868_5397897_-(LOC107055470);
GO:0043524	negative regulation of neuron apoptotic process	biological_process	1	29	38	5733	0.0155193	0.0228973	5.20236	circRNA_1391|Chr11:5318333_5322550_+(TOX3);
GO:0005643	nuclear pore	cellular_component	1	29	39	5733	0.0163073	0.0234201	5.06897	circRNA_0824|Chr1:137697048_137768926_+(LOC776067);
GO:0008536	Ran GTPase binding	molecular_function	1	29	39	5733	0.0163073	0.0234201	5.06897	circRNA_0824|Chr1:137697048_137768926_+(LOC776067);
GO:0030246	carbohydrate binding	molecular_function	1	29	39	5733	0.0163073	0.0234201	5.06897	circRNA_1669|Chr13:12898081_12903053_-(GALNT10);
GO:0038095	Fc-epsilon receptor signaling pathway	biological_process	1	29	39	5733	0.0163073	0.0234201	5.06897	circRNA_4337|Chr31:2362269_2393712_-(VH26L10);
GO:0033138	positive regulation of peptidyl-serine phosphorylation	biological_process	1	29	39	5733	0.0163073	0.0234201	5.06897	circRNA_5108|Chr5:19233415_19234661_+(CD44);
GO:0006457	protein folding	biological_process	1	29	40	5733	0.0171122	0.024446	4.94224	circRNA_0824|Chr1:137697048_137768926_+(LOC776067);
GO:0051028	mRNA transport	biological_process	1	29	41	5733	0.0179338	0.0253515	4.8217	circRNA_0824|Chr1:137697048_137768926_+(LOC776067);
GO:0004888	transmembrane signaling receptor activity	molecular_function	1	29	41	5733	0.0179338	0.0253515	4.8217	circRNA_5108|Chr5:19233415_19234661_+(CD44);
GO:0016324	apical plasma membrane	cellular_component	2	29	114	5733	0.0192138	0.0270195	3.46824	circRNA_5108|Chr5:19233415_19234661_+(CD44);circRNA_5820|Chr7:27935655_27936049_-(MUC13);
GO:0023014	signal transduction by protein phosphorylation	biological_process	1	29	45	5733	0.0213841	0.0299155	4.3931	circRNA_0993|Chr1:170474632_170501794_-(CAB39L);
GO:0000777	condensed chromosome kinetochore	cellular_component	1	29	46	5733	0.0222867	0.0310175	4.2976	circRNA_2586|Chr2:44724800_44729969_-(CLASP2);
GO:0016477	cell migration	biological_process	2	29	124	5733	0.0239594	0.0331745	3.18854	circRNA_2596|Chr2:46394013_46401368_+(ELMO1);circRNA_5108|Chr5:19233415_19234661_+(CD44);
GO:0005759	mitochondrial matrix	cellular_component	1	29	49	5733	0.0250879	0.0345598	4.03448	circRNA_1064|Chr1:180908356_180912265_-(FDX1);
GO:0030426	growth cone	cellular_component	1	29	54	5733	0.0300578	0.041196	3.66092	circRNA_5970|Chr8:13362100_13371960_-(PTBP2);
GO:0006338	chromatin remodeling	biological_process	1	29	56	5733	0.0321474	0.0438373	3.53017	circRNA_3317|Chr23:1350010_1355534_+(SCMH1);
GO:0031252	cell leading edge	cellular_component	1	29	57	5733	0.0332133	0.0450633	3.46824	circRNA_2586|Chr2:44724800_44729969_-(CLASP2);
GO:0005819	spindle	cellular_component	1	29	58	5733	0.0342931	0.0462956	3.40844	circRNA_2586|Chr2:44724800_44729969_-(CLASP2);
GO:0006955	immune response	biological_process	1	29	59	5733	0.0353866	0.0472989	3.35067	circRNA_4337|Chr31:2362269_2393712_-(VH26L10);
GO:0042995	cell projection	cellular_component	1	29	59	5733	0.0353866	0.0472989	3.35067	circRNA_5108|Chr5:19233415_19234661_+(CD44);
GO:0031175	neuron projection development	biological_process	1	29	60	5733	0.0364936	0.0485383	3.29483	circRNA_5108|Chr5:19233415_19234661_+(CD44);
GO:0005635	nuclear envelope	cellular_component	1	29	61	5733	0.0376141	0.0494533	3.24081	circRNA_0824|Chr1:137697048_137768926_+(LOC776067);
GO:0005743	mitochondrial inner membrane	cellular_component	1	29	61	5733	0.0376141	0.0494533	3.24081	circRNA_3063|Chr2:136923357_136934084_-(MRPL13);
GO:0046982	protein heterodimerization activity	molecular_function	2	29	148	5733	0.0377311	0.0494533	2.67148	circRNA_1591|Chr12:16579296_16607346_-(FOXP1);circRNA_4026|Chr3:75659731_75661787_+(RRAGD);
GO:0007030	Golgi organization	biological_process	1	29	62	5733	0.0387478	0.0505406	3.18854	circRNA_2586|Chr2:44724800_44729969_-(CLASP2);
GO:0005764	lysosome	cellular_component	1	29	63	5733	0.0398946	0.0517863	3.13793	circRNA_4026|Chr3:75659731_75661787_+(RRAGD);
GO:0043235	receptor complex	cellular_component	1	29	64	5733	0.0410544	0.0530368	3.0889	circRNA_0417|Chr1:67873290_67884340_-(ITPR2);
GO:0008283	cell proliferation	biological_process	1	29	67	5733	0.0446099	0.0573556	2.95059	circRNA_5571|Chr6:32295915_32360230_+(CUZD1);
GO:0042803	protein homodimerization activity	molecular_function	3	29	271	5733	0.0457369	0.0583556	2.18845	circRNA_1391|Chr11:5318333_5322550_+(TOX3);circRNA_1591|Chr12:16579296_16607346_-(FOXP1);circRNA_5820|Chr7:27935655_27936049_-(MUC13);
GO:0045087	innate immune response	biological_process	1	29	68	5733	0.0458199	0.0583556	2.9072	circRNA_4337|Chr31:2362269_2393712_-(VH26L10);
GO:0051301	cell division	biological_process	2	29	161	5733	0.0465787	0.0590434	2.45577	circRNA_2586|Chr2:44724800_44729969_-(CLASP2);circRNA_5571|Chr6:32295915_32360230_+(CUZD1);
GO:0050852	T cell receptor signaling pathway	biological_process	1	29	71	5733	0.0495228	0.062482	2.78436	circRNA_1988|Chr16:2287393_2330798_+(MOGL4);
GO:0030659	cytoplasmic vesicle membrane	cellular_component	1	29	72	5733	0.0507808	0.0637713	2.74569	circRNA_0417|Chr1:67873290_67884340_-(ITPR2);
GO:0070374	positive regulation of ERK1 and ERK2 cascade	biological_process	1	29	74	5733	0.0533316	0.0666646	2.67148	circRNA_5108|Chr5:19233415_19234661_+(CD44);
GO:0003682	chromatin binding	molecular_function	2	29	172	5733	0.0548066	0.0681925	2.29872	circRNA_1391|Chr11:5318333_5322550_+(TOX3);circRNA_1591|Chr12:16579296_16607346_-(FOXP1);
GO:0005802	trans-Golgi network	cellular_component	1	29	76	5733	0.0559279	0.0689522	2.60118	circRNA_2586|Chr2:44724800_44729969_-(CLASP2);
GO:0007283	spermatogenesis	biological_process	1	29	76	5733	0.0559279	0.0689522	2.60118	circRNA_3317|Chr23:1350010_1355534_+(SCMH1);
GO:0016323	basolateral plasma membrane	cellular_component	1	29	79	5733	0.059905	0.0735197	2.5024	circRNA_5108|Chr5:19233415_19234661_+(CD44);
GO:0005938	cell cortex	cellular_component	1	29	82	5733	0.0639781	0.0781633	2.41085	circRNA_0417|Chr1:67873290_67884340_-(ITPR2);
GO:0003924	GTPase activity	molecular_function	1	29	87	5733	0.0709704	0.0863154	2.27229	circRNA_4026|Chr3:75659731_75661787_+(RRAGD);
GO:0045893	positive regulation of transcription, DNA-templated	biological_process	2	29	194	5733	0.0732194	0.0886513	2.03804	circRNA_1391|Chr11:5318333_5322550_+(TOX3);circRNA_1591|Chr12:16579296_16607346_-(FOXP1);
GO:0030036	actin cytoskeleton organization	biological_process	1	29	92	5733	0.0782035	0.093429	2.1488	circRNA_2596|Chr2:46394013_46401368_+(ELMO1);
GO:0010628	positive regulation of gene expression	biological_process	1	29	92	5733	0.0782035	0.093429	2.1488	circRNA_5108|Chr5:19233415_19234661_+(CD44);
GO:0016055	Wnt signaling pathway	biological_process	1	29	92	5733	0.0782035	0.093429	2.1488	circRNA_5108|Chr5:19233415_19234661_+(CD44);
GO:0035091	phosphatidylinositol binding	molecular_function	1	29	94	5733	0.0811607	0.0965348	2.10308	circRNA_0417|Chr1:67873290_67884340_-(ITPR2);
GO:0005815	microtubule organizing center	cellular_component	1	29	99	5733	0.0887051	0.105045	1.99687	circRNA_2586|Chr2:44724800_44729969_-(CLASP2);
GO:0008017	microtubule binding	molecular_function	1	29	104	5733	0.096454	0.113723	1.90086	circRNA_2586|Chr2:44724800_44729969_-(CLASP2);
GO:0005615	extracellular space	cellular_component	2	29	222	5733	0.100161	0.11758	1.78099	circRNA_4337|Chr31:2362269_2393712_-(VH26L10);circRNA_5820|Chr7:27935655_27936049_-(MUC13);
GO:0003723	RNA binding	molecular_function	3	29	357	5733	0.10282	0.119662	1.66126	circRNA_0824|Chr1:137697048_137768926_+(LOC776067);circRNA_3063|Chr2:136923357_136934084_-(MRPL13);circRNA_5970|Chr8:13362100_13371960_-(PTBP2);
GO:0005794	Golgi apparatus	cellular_component	3	29	357	5733	0.10282	0.119662	1.66126	circRNA_1669|Chr13:12898081_12903053_-(GALNT10);circRNA_2586|Chr2:44724800_44729969_-(CLASP2);circRNA_5108|Chr5:19233415_19234661_+(CD44);
GO:0017124	SH3 domain binding	molecular_function	1	29	110	5733	0.106003	0.122836	1.79718	circRNA_2596|Chr2:46394013_46401368_+(ELMO1);
GO:0000226	microtubule cytoskeleton organization	biological_process	1	29	111	5733	0.107619	0.124176	1.78099	circRNA_2586|Chr2:44724800_44729969_-(CLASP2);
GO:0043547	positive regulation of GTPase activity	biological_process	1	29	113	5733	0.110873	0.127386	1.74947	circRNA_0824|Chr1:137697048_137768926_+(LOC776067);
GO:0005102	signaling receptor binding	molecular_function	1	29	115	5733	0.114153	0.130599	1.71904	circRNA_1988|Chr16:2287393_2330798_+(MOGL4);
GO:0000978	RNA polymerase II proximal promoter sequence-specific DNA binding	molecular_function	1	29	116	5733	0.115803	0.131927	1.70422	circRNA_1591|Chr12:16579296_16607346_-(FOXP1);
GO:0043025	neuronal cell body	cellular_component	1	29	119	5733	0.12079	0.13703	1.66126	circRNA_5970|Chr8:13362100_13371960_-(PTBP2);
GO:0005813	centrosome	cellular_component	2	29	243	5733	0.122676	0.138588	1.62708	circRNA_0824|Chr1:137697048_137768926_+(LOC776067);circRNA_4026|Chr3:75659731_75661787_+(RRAGD);
GO:0005789	endoplasmic reticulum membrane	cellular_component	2	29	244	5733	0.123794	0.139083	1.62041	circRNA_0417|Chr1:67873290_67884340_-(ITPR2);circRNA_3606|Chr3:8577617_8597611_-(LCLAT1);
GO:0005525	GTP binding	molecular_function	1	29	121	5733	0.124145	0.139083	1.6338	circRNA_4026|Chr3:75659731_75661787_+(RRAGD);
GO:0009986	cell surface	cellular_component	1	29	126	5733	0.132633	0.147979	1.56897	circRNA_5108|Chr5:19233415_19234661_+(CD44);
GO:0031965	nuclear membrane	cellular_component	1	29	128	5733	0.136067	0.151185	1.54445	circRNA_0824|Chr1:137697048_137768926_+(LOC776067);
GO:0005874	microtubule	cellular_component	1	29	135	5733	0.148243	0.16404	1.46437	circRNA_2586|Chr2:44724800_44729969_-(CLASP2);
GO:0005622	intracellular	cellular_component	1	29	136	5733	0.150002	0.165308	1.4536	circRNA_0993|Chr1:170474632_170501794_-(CAB39L);
GO:0007275	multicellular organism development	biological_process	1	29	137	5733	0.151765	0.165897	1.44299	circRNA_3606|Chr3:8577617_8597611_-(LCLAT1);
GO:0016567	protein ubiquitination	biological_process	1	29	137	5733	0.151765	0.165897	1.44299	circRNA_4384|Chr31:5311868_5397897_-(LOC107055470);
GO:0005783	endoplasmic reticulum	cellular_component	2	29	282	5733	0.168899	0.183882	1.40205	circRNA_0417|Chr1:67873290_67884340_-(ITPR2);circRNA_3606|Chr3:8577617_8597611_-(LCLAT1);
GO:0045892	negative regulation of transcription, DNA-templated	biological_process	1	29	147	5733	0.169622	0.183928	1.34483	circRNA_3317|Chr23:1350010_1355534_+(SCMH1);
GO:0043066	negative regulation of apoptotic process	biological_process	1	29	149	5733	0.173239	0.187098	1.32678	circRNA_5108|Chr5:19233415_19234661_+(CD44);
GO:0005739	mitochondrion	cellular_component	2	29	291	5733	0.180252	0.193896	1.35869	circRNA_3063|Chr2:136923357_136934084_-(MRPL13);circRNA_4384|Chr31:5311868_5397897_-(LOC107055470);
GO:0007155	cell adhesion	biological_process	1	29	168	5733	0.208198	0.22307	1.17672	circRNA_5108|Chr5:19233415_19234661_+(CD44);
GO:0007049	cell cycle	biological_process	1	29	182	5733	0.234463	0.250217	1.08621	circRNA_5571|Chr6:32295915_32360230_+(CUZD1);
GO:0000139	Golgi membrane	cellular_component	1	29	199	5733	0.266658	0.282343	0.993415	circRNA_1669|Chr13:12898081_12903053_-(GALNT10);
GO:0032991	protein-containing complex	cellular_component	1	29	199	5733	0.266658	0.282343	0.993415	circRNA_5108|Chr5:19233415_19234661_+(CD44);
GO:0019901	protein kinase binding	molecular_function	1	29	201	5733	0.270455	0.285246	0.983531	circRNA_5108|Chr5:19233415_19234661_+(CD44);
GO:0000981	DNA-binding transcription factor activity, RNA polymerase II-specific	molecular_function	1	29	233	5733	0.331072	0.347819	0.848453	circRNA_1391|Chr11:5318333_5322550_+(TOX3);
GO:0046872	metal ion binding	molecular_function	4	29	772	5733	0.350771	0.367086	1.0243	circRNA_0824|Chr1:137697048_137768926_+(LOC776067);circRNA_1064|Chr1:180908356_180912265_-(FDX1);circRNA_1591|Chr12:16579296_16607346_-(FOXP1);circRNA_1669|Chr13:12898081_12903053_-(GALNT10);
GO:0005509	calcium ion binding	molecular_function	1	29	247	5733	0.357293	0.372468	0.800363	circRNA_0417|Chr1:67873290_67884340_-(ITPR2);
GO:0000122	negative regulation of transcription by RNA polymerase II	biological_process	1	29	248	5733	0.359155	0.372969	0.797136	circRNA_1591|Chr12:16579296_16607346_-(FOXP1);
GO:0007165	signal transduction	biological_process	1	29	268	5733	0.396002	0.409657	0.737648	circRNA_0417|Chr1:67873290_67884340_-(ITPR2);
GO:0042802	identical protein binding	molecular_function	1	29	282	5733	0.421281	0.434145	0.701027	circRNA_4384|Chr31:5311868_5397897_-(LOC107055470);
GO:0045944	positive regulation of transcription by RNA polymerase II	biological_process	1	29	285	5733	0.426636	0.437991	0.693648	circRNA_1591|Chr12:16579296_16607346_-(FOXP1);
GO:0005829	cytosol	cellular_component	8	29	1622	5733	0.439884	0.449881	0.975041	circRNA_0993|Chr1:170474632_170501794_-(CAB39L);circRNA_2596|Chr2:46394013_46401368_+(ELMO1);circRNA_3606|Chr3:8577617_8597611_-(LCLAT1);circRNA_4026|Chr3:75659731_75661787_+(RRAGD);circRNA_4384|Chr31:5311868_5397897_-(LOC107055470);circRNA_5108|Chr5:19233415_19234661_+(CD44);circRNA_5820|Chr7:27935655_27936049_-(MUC13);circRNA_6520|ChrZ:36839948_36841327_-(CARNMT1);
GO:0008270	zinc ion binding	molecular_function	1	29	295	5733	0.444313	0.452696	0.670134	circRNA_4384|Chr31:5311868_5397897_-(LOC107055470);
GO:0070062	extracellular exosome	cellular_component	1	29	299	5733	0.451307	0.458094	0.661169	circRNA_4337|Chr31:2362269_2393712_-(VH26L10);
GO:0016020	membrane	cellular_component	2	29	577	5733	0.570102	0.576507	0.685233	circRNA_0417|Chr1:67873290_67884340_-(ITPR2);circRNA_2596|Chr2:46394013_46401368_+(ELMO1);
GO:0005634	nucleus	cellular_component	7	29	1696	5733	0.661344	0.66628	0.815936	circRNA_0417|Chr1:67873290_67884340_-(ITPR2);circRNA_0824|Chr1:137697048_137768926_+(LOC776067);circRNA_1391|Chr11:5318333_5322550_+(TOX3);circRNA_1591|Chr12:16579296_16607346_-(FOXP1);circRNA_4026|Chr3:75659731_75661787_+(RRAGD);circRNA_5108|Chr5:19233415_19234661_+(CD44);circRNA_6520|ChrZ:36839948_36841327_-(CARNMT1);
GO:0005654	nucleoplasm	cellular_component	2	29	911	5733	0.861946	0.86515	0.434006	circRNA_3317|Chr23:1350010_1355534_+(SCMH1);circRNA_4026|Chr3:75659731_75661787_+(RRAGD);
GO:0005737	cytoplasm	cellular_component	3	29	1653	5733	0.983437	0.983437	0.358783	circRNA_0824|Chr1:137697048_137768926_+(LOC776067);circRNA_2596|Chr2:46394013_46401368_+(ELMO1);circRNA_4026|Chr3:75659731_75661787_+(RRAGD);
