# Supplementary material for: Comprehensive Analyses of circRNA Expression Profiles and Function Prediction in Chicken Cecums After Eimeria tenella Infection
Source: Front Cell Infect Microbiol. 2021 Mar 10;11:628667. doi: 10.3389/fcimb.2021.628667 (PMC7988198; doi:10.3389/fcimb.2021.628667)
Supplement: Supplementary file 1 [file DataSheet_1.zip › Supplementary Table 3.xlsx]

## Sheet: enrichment-kegg-JS-vs-JC-Total
id	Term	ListHits	ListTotal	PopHits	PopTotal	pValue	qValue	Enrichment_score	Gene
ko04640	Hematopoietic cell lineage	4	17	35	2265	3.55e-06	0.00018836	15.2269	circRNA_0759|Chr1:130466378_130493459_-(CSF2RA);circRNA_4340|Chr31:2362269_2405166_-(VH26L10);circRNA_4350|Chr31:2362269_2439389_-(VH26L10);circRNA_5108|Chr5:19233415_19234661_+(CD44);
ko00983	Drug metabolism - other enzymes	1	17	5	2265	0.000523426	0.0103536	26.6471	circRNA_1429|Chr11:11151431_11175541_-(CES1L1);
ko04145	Phagosome	3	17	55	2265	0.000586055	0.0103536	7.26738	circRNA_1961|Chr16:1963869_2057383_-(LOC107050538);circRNA_4340|Chr31:2362269_2405166_-(VH26L10);circRNA_4350|Chr31:2362269_2439389_-(VH26L10);
ko04672	Intestinal immune network for IgA production	2	17	27	2265	0.000919687	0.0115488	9.86928	circRNA_4340|Chr31:2362269_2405166_-(VH26L10);circRNA_4350|Chr31:2362269_2439389_-(VH26L10);
ko04744	Phototransduction	1	17	7	2265	0.00108951	0.0115488	19.0336	circRNA_3753|Chr3:27253381_27254468_-(CALM2);
ko04626	Plant-pathogen interaction	1	17	11	2265	0.00280345	0.0210857	12.1123	circRNA_3753|Chr3:27253381_27254468_-(CALM2);
ko04064	NF-kappa B signaling pathway	2	17	41	2265	0.00314017	0.0210857	6.49928	circRNA_4340|Chr31:2362269_2405166_-(VH26L10);circRNA_4350|Chr31:2362269_2439389_-(VH26L10);
ko04612	Antigen processing and presentation	1	17	12	2265	0.0033493	0.0210857	11.1029	circRNA_1961|Chr16:1963869_2057383_-(LOC107050538);
ko04650	Natural killer cell mediated cytotoxicity	3	17	89	2265	0.00358059	0.0210857	4.49108	circRNA_1961|Chr16:1963869_2057383_-(LOC107050538);circRNA_4340|Chr31:2362269_2405166_-(VH26L10);circRNA_4350|Chr31:2362269_2439389_-(VH26L10);
ko04020	Calcium signaling pathway	3	17	98	2265	0.00507898	0.0269186	4.07863	circRNA_3753|Chr3:27253381_27254468_-(CALM2);circRNA_4340|Chr31:2362269_2405166_-(VH26L10);circRNA_4350|Chr31:2362269_2439389_-(VH26L10);
ko04970	Salivary secretion	2	17	52	2265	0.00618492	0.0298001	5.12443	circRNA_3753|Chr3:27253381_27254468_-(CALM2);circRNA_5571|Chr6:32295915_32360230_+(CUZD1);
ko03010	Ribosome	1	17	20	2265	0.00930733	0.0411074	6.66176	circRNA_3063|Chr2:136923357_136934084_-(MRPL13);
ko04014	Ras signaling pathway	3	17	119	2265	0.0101184	0.0412519	3.35887	circRNA_3753|Chr3:27253381_27254468_-(CALM2);circRNA_6283|ChrW:272854_275574_+(LOC112530485);circRNA_6284|ChrW:272854_280340_+(LOC112530485);
ko04740	Olfactory transduction	1	17	22	2265	0.0112164	0.0424621	6.05615	circRNA_3753|Chr3:27253381_27254468_-(CALM2);
ko04666	Fc gamma R-mediated phagocytosis	2	17	70	2265	0.0140872	0.0497748	3.80672	circRNA_4340|Chr31:2362269_2405166_-(VH26L10);circRNA_4350|Chr31:2362269_2439389_-(VH26L10);
ko04664	Fc epsilon RI signaling pathway	2	17	73	2265	0.0157838	0.0522839	3.65028	circRNA_4340|Chr31:2362269_2405166_-(VH26L10);circRNA_4350|Chr31:2362269_2439389_-(VH26L10);
ko04745	Phototransduction - fly	1	17	28	2265	0.0178754	0.0557291	4.7584	circRNA_3753|Chr3:27253381_27254468_-(CALM2);
ko04662	B cell receptor signaling pathway	2	17	80	2265	0.0201811	0.0594222	3.33088	circRNA_4340|Chr31:2362269_2405166_-(VH26L10);circRNA_4350|Chr31:2362269_2439389_-(VH26L10);
ko04520	Adherens junction	2	17	86	2265	0.024445	0.0681888	3.0985	circRNA_5072|Chr5:13059844_13062303_+(PTPRJ);circRNA_5073|Chr5:13060666_13062303_+(PTPRJ);
ko04111	Cell cycle - yeast	1	17	35	2265	0.0272841	0.072303	3.80672	circRNA_6300|ChrW:4831150_4838596_+(NIPBLL);
ko04013	MAPK signaling pathway - fly	2	17	97	2265	0.0334585	0.084443	2.74712	circRNA_6283|ChrW:272854_275574_+(LOC112530485);circRNA_6284|ChrW:272854_280340_+(LOC112530485);
ko04512	ECM-receptor interaction	1	17	45	2265	0.0434482	0.099596	2.96078	circRNA_5108|Chr5:19233415_19234661_+(CD44);
ko04916	Melanogenesis	1	17	46	2265	0.0452246	0.099596	2.89642	circRNA_3753|Chr3:27253381_27254468_-(CALM2);
ko04072	Phospholipase D signaling pathway	2	17	110	2265	0.0460989	0.099596	2.42246	circRNA_4340|Chr31:2362269_2405166_-(VH26L10);circRNA_4350|Chr31:2362269_2439389_-(VH26L10);
ko04060	Cytokine-cytokine receptor interaction	1	17	47	2265	0.0470281	0.099596	2.83479	circRNA_0759|Chr1:130466378_130493459_-(CSF2RA);
ko04971	Gastric acid secretion	1	17	48	2265	0.0488584	0.099596	2.77574	circRNA_3753|Chr3:27253381_27254468_-(CALM2);
ko04514	Cell adhesion molecules (CAMs)	1	17	50	2265	0.0525974	0.103247	2.66471	circRNA_1961|Chr16:1963869_2057383_-(LOC107050538);
ko04630	Jak-STAT signaling pathway	1	17	54	2265	0.0603769	0.113792	2.46732	circRNA_0759|Chr1:130466378_130493459_-(CSF2RA);
ko04924	Renin secretion	1	17	56	2265	0.0644105	0.113792	2.3792	circRNA_3753|Chr3:27253381_27254468_-(CALM2);
ko04925	Aldosterone synthesis and secretion	1	17	56	2265	0.0644105	0.113792	2.3792	circRNA_3753|Chr3:27253381_27254468_-(CALM2);
ko04922	Glucagon signaling pathway	1	17	58	2265	0.0685355	0.117174	2.29716	circRNA_3753|Chr3:27253381_27254468_-(CALM2);
ko04720	Long-term potentiation	1	17	61	2265	0.0748873	0.123146	2.18419	circRNA_3753|Chr3:27253381_27254468_-(CALM2);
ko04713	Circadian entrainment	1	17	64	2265	0.0814268	0.123146	2.0818	circRNA_3753|Chr3:27253381_27254468_-(CALM2);
ko04915	Estrogen signaling pathway	1	17	64	2265	0.0814268	0.123146	2.0818	circRNA_3753|Chr3:27253381_27254468_-(CALM2);
ko04550	Signaling pathways regulating pluripotency of stem cells	1	17	64	2265	0.0814268	0.123146	2.0818	circRNA_5852|Chr7:35146972_35148450_+(RIF1);
ko04114	Oocyte meiosis	1	17	65	2265	0.0836465	0.123146	2.04977	circRNA_3753|Chr3:27253381_27254468_-(CALM2);
ko04360	Axon guidance	2	17	142	2265	0.0859838	0.123166	1.87655	circRNA_6283|ChrW:272854_275574_+(LOC112530485);circRNA_6284|ChrW:272854_280340_+(LOC112530485);
ko04144	Endocytosis	2	17	146	2265	0.0917885	0.128021	1.82514	circRNA_1961|Chr16:1963869_2057383_-(LOC107050538);circRNA_3845|Chr3:40052294_40060908_+(RAB4A);
ko04750	Inflammatory mediator regulation of TRP channels	1	17	78	2265	0.114128	0.153376	1.70814	circRNA_3753|Chr3:27253381_27254468_-(CALM2);
ko04151	PI3K-Akt signaling pathway	2	17	163	2265	0.118286	0.153376	1.63479	circRNA_4340|Chr31:2362269_2405166_-(VH26L10);circRNA_4350|Chr31:2362269_2439389_-(VH26L10);
ko04722	Neurotrophin signaling pathway	1	17	81	2265	0.121543	0.153376	1.64488	circRNA_3753|Chr3:27253381_27254468_-(CALM2);
ko04910	Insulin signaling pathway	1	17	81	2265	0.121543	0.153376	1.64488	circRNA_3753|Chr3:27253381_27254468_-(CALM2);
ko04010	MAPK signaling pathway	2	17	170	2265	0.129999	0.157546	1.56747	circRNA_6283|ChrW:272854_275574_+(LOC112530485);circRNA_6284|ChrW:272854_280340_+(LOC112530485);
ko04070	Phosphatidylinositol signaling system	1	17	86	2265	0.134174	0.157546	1.54925	circRNA_3753|Chr3:27253381_27254468_-(CALM2);
ko04270	Vascular smooth muscle contraction	1	17	86	2265	0.134174	0.157546	1.54925	circRNA_3753|Chr3:27253381_27254468_-(CALM2);
ko04912	GnRH signaling pathway	1	17	87	2265	0.136738	0.157546	1.53144	circRNA_3753|Chr3:27253381_27254468_-(CALM2);
ko04728	Dopaminergic synapse	1	17	91	2265	0.147111	0.165329	1.46412	circRNA_3753|Chr3:27253381_27254468_-(CALM2);
ko04261	Adrenergic signaling in cardiomyocytes	1	17	92	2265	0.149732	0.165329	1.44821	circRNA_3753|Chr3:27253381_27254468_-(CALM2);
ko04062	Chemokine signaling pathway	1	17	95	2265	0.157657	0.170527	1.40248	circRNA_2596|Chr2:46394013_46401368_+(ELMO1);
ko04015	Rap1 signaling pathway	1	17	127	2265	0.246272	0.256809	1.0491	circRNA_3753|Chr3:27253381_27254468_-(CALM2);
ko04921	Oxytocin signaling pathway	1	17	128	2265	0.249117	0.256809	1.0409	circRNA_3753|Chr3:27253381_27254468_-(CALM2);
ko04024	cAMP signaling pathway	1	17	129	2265	0.251964	0.256809	1.03283	circRNA_3753|Chr3:27253381_27254468_-(CALM2);
ko04022	cGMP-PKG signaling pathway	1	17	132	2265	0.260517	0.260517	1.00936	circRNA_3753|Chr3:27253381_27254468_-(CALM2);

## Sheet: enrichment-kegg-JR-vs-JC-Total
id	Term	ListHits	ListTotal	PopHits	PopTotal	pValue	qValue	Enrichment_score	Gene
ko04672	Intestinal immune network for IgA production	5	8	27	2265	4.38e-11	1.8e-09	52.4306	circRNA_4333|Chr31:2362269_2378017_-(VH26L10);circRNA_4334|Chr31:2362269_2381544_-(LOC101750160);circRNA_4338|Chr31:2362269_2396290_-(VH26L10);circRNA_4339|Chr31:2362269_2403380_-(VH26L10);circRNA_4340|Chr31:2362269_2405166_-(VH26L10);
ko04640	Hematopoietic cell lineage	5	8	35	2265	2.39e-10	4.89e-09	40.4464	circRNA_4333|Chr31:2362269_2378017_-(VH26L10);circRNA_4334|Chr31:2362269_2381544_-(LOC101750160);circRNA_4338|Chr31:2362269_2396290_-(VH26L10);circRNA_4339|Chr31:2362269_2403380_-(VH26L10);circRNA_4340|Chr31:2362269_2405166_-(VH26L10);
ko04064	NF-kappa B signaling pathway	5	8	41	2265	6.58e-10	8.99e-09	34.5274	circRNA_4333|Chr31:2362269_2378017_-(VH26L10);circRNA_4334|Chr31:2362269_2381544_-(LOC101750160);circRNA_4338|Chr31:2362269_2396290_-(VH26L10);circRNA_4339|Chr31:2362269_2403380_-(VH26L10);circRNA_4340|Chr31:2362269_2405166_-(VH26L10);
ko04020	Calcium signaling pathway	6	8	98	2265	1.78e-09	1.82e-08	17.3342	circRNA_3753|Chr3:27253381_27254468_-(CALM2);circRNA_4333|Chr31:2362269_2378017_-(VH26L10);circRNA_4334|Chr31:2362269_2381544_-(LOC101750160);circRNA_4338|Chr31:2362269_2396290_-(VH26L10);circRNA_4339|Chr31:2362269_2403380_-(VH26L10);circRNA_4340|Chr31:2362269_2405166_-(VH26L10);
ko04145	Phagosome	5	8	55	2265	4.2e-09	3.44e-08	25.7386	circRNA_4333|Chr31:2362269_2378017_-(VH26L10);circRNA_4334|Chr31:2362269_2381544_-(LOC101750160);circRNA_4338|Chr31:2362269_2396290_-(VH26L10);circRNA_4339|Chr31:2362269_2403380_-(VH26L10);circRNA_4340|Chr31:2362269_2405166_-(VH26L10);
ko04666	Fc gamma R-mediated phagocytosis	5	8	70	2265	1.88e-08	1.28e-07	20.2232	circRNA_4333|Chr31:2362269_2378017_-(VH26L10);circRNA_4334|Chr31:2362269_2381544_-(LOC101750160);circRNA_4338|Chr31:2362269_2396290_-(VH26L10);circRNA_4339|Chr31:2362269_2403380_-(VH26L10);circRNA_4340|Chr31:2362269_2405166_-(VH26L10);
ko04664	Fc epsilon RI signaling pathway	5	8	73	2265	2.43e-08	1.42e-07	19.3921	circRNA_4333|Chr31:2362269_2378017_-(VH26L10);circRNA_4334|Chr31:2362269_2381544_-(LOC101750160);circRNA_4338|Chr31:2362269_2396290_-(VH26L10);circRNA_4339|Chr31:2362269_2403380_-(VH26L10);circRNA_4340|Chr31:2362269_2405166_-(VH26L10);
ko04662	B cell receptor signaling pathway	5	8	80	2265	4.27e-08	2.19e-07	17.6953	circRNA_4333|Chr31:2362269_2378017_-(VH26L10);circRNA_4334|Chr31:2362269_2381544_-(LOC101750160);circRNA_4338|Chr31:2362269_2396290_-(VH26L10);circRNA_4339|Chr31:2362269_2403380_-(VH26L10);circRNA_4340|Chr31:2362269_2405166_-(VH26L10);
ko04650	Natural killer cell mediated cytotoxicity	5	8	89	2265	8.19e-08	3.73e-07	15.9059	circRNA_4333|Chr31:2362269_2378017_-(VH26L10);circRNA_4334|Chr31:2362269_2381544_-(LOC101750160);circRNA_4338|Chr31:2362269_2396290_-(VH26L10);circRNA_4339|Chr31:2362269_2403380_-(VH26L10);circRNA_4340|Chr31:2362269_2405166_-(VH26L10);
ko04072	Phospholipase D signaling pathway	5	8	110	2265	2.97e-07	1.22e-06	12.8693	circRNA_4333|Chr31:2362269_2378017_-(VH26L10);circRNA_4334|Chr31:2362269_2381544_-(LOC101750160);circRNA_4338|Chr31:2362269_2396290_-(VH26L10);circRNA_4339|Chr31:2362269_2403380_-(VH26L10);circRNA_4340|Chr31:2362269_2405166_-(VH26L10);
ko04151	PI3K-Akt signaling pathway	5	8	163	2265	3.16e-06	1.18e-05	8.68482	circRNA_4333|Chr31:2362269_2378017_-(VH26L10);circRNA_4334|Chr31:2362269_2381544_-(LOC101750160);circRNA_4338|Chr31:2362269_2396290_-(VH26L10);circRNA_4339|Chr31:2362269_2403380_-(VH26L10);circRNA_4340|Chr31:2362269_2405166_-(VH26L10);
ko03440	Homologous recombination	1	8	6	2265	0.000162653	0.00055573	47.1875	circRNA_5177|Chr5:28935661_28944418_-(RAD51B);
ko04744	Phototransduction	1	8	7	2265	0.000227311	0.000716904	40.4464	circRNA_3753|Chr3:27253381_27254468_-(CALM2);
ko04626	Plant-pathogen interaction	1	8	11	2265	0.000591137	0.00173119	25.7386	circRNA_3753|Chr3:27253381_27254468_-(CALM2);
ko04740	Olfactory transduction	1	8	22	2265	0.00243486	0.00665527	12.8693	circRNA_3753|Chr3:27253381_27254468_-(CALM2);
ko04745	Phototransduction - fly	1	8	28	2265	0.00394214	0.0101017	10.1116	circRNA_3753|Chr3:27253381_27254468_-(CALM2);
ko04916	Melanogenesis	1	8	46	2265	0.0104544	0.0244994	6.15489	circRNA_3753|Chr3:27253381_27254468_-(CALM2);
ko00561	Glycerolipid metabolism	1	8	48	2265	0.0113534	0.0244994	5.89844	circRNA_3606|Chr3:8577617_8597611_-(LCLAT1);
ko04971	Gastric acid secretion	1	8	48	2265	0.0113534	0.0244994	5.89844	circRNA_3753|Chr3:27253381_27254468_-(CALM2);
ko04970	Salivary secretion	1	8	52	2265	0.0132517	0.0271659	5.44471	circRNA_3753|Chr3:27253381_27254468_-(CALM2);
ko04924	Renin secretion	1	8	56	2265	0.0152812	0.0284786	5.0558	circRNA_3753|Chr3:27253381_27254468_-(CALM2);
ko04925	Aldosterone synthesis and secretion	1	8	56	2265	0.0152812	0.0284786	5.0558	circRNA_3753|Chr3:27253381_27254468_-(CALM2);
ko04922	Glucagon signaling pathway	1	8	58	2265	0.0163442	0.0291354	4.88147	circRNA_3753|Chr3:27253381_27254468_-(CALM2);
ko04720	Long-term potentiation	1	8	61	2265	0.017998	0.0307466	4.64139	circRNA_3753|Chr3:27253381_27254468_-(CALM2);
ko04713	Circadian entrainment	1	8	64	2265	0.0197217	0.0308435	4.42383	circRNA_3753|Chr3:27253381_27254468_-(CALM2);
ko04915	Estrogen signaling pathway	1	8	64	2265	0.0197217	0.0308435	4.42383	circRNA_3753|Chr3:27253381_27254468_-(CALM2);
ko04114	Oocyte meiosis	1	8	65	2265	0.0203116	0.0308435	4.35577	circRNA_3753|Chr3:27253381_27254468_-(CALM2);
ko00564	Glycerophospholipid metabolism	1	8	70	2265	0.0233738	0.034226	4.04464	circRNA_3606|Chr3:8577617_8597611_-(LCLAT1);
ko04750	Inflammatory mediator regulation of TRP channels	1	8	78	2265	0.0286534	0.04051	3.62981	circRNA_3753|Chr3:27253381_27254468_-(CALM2);
ko04722	Neurotrophin signaling pathway	1	8	81	2265	0.0307498	0.0406691	3.49537	circRNA_3753|Chr3:27253381_27254468_-(CALM2);
ko04910	Insulin signaling pathway	1	8	81	2265	0.0307498	0.0406691	3.49537	circRNA_3753|Chr3:27253381_27254468_-(CALM2);
ko04070	Phosphatidylinositol signaling system	1	8	86	2265	0.0343805	0.0423587	3.29215	circRNA_3753|Chr3:27253381_27254468_-(CALM2);
ko04270	Vascular smooth muscle contraction	1	8	86	2265	0.0343805	0.0423587	3.29215	circRNA_3753|Chr3:27253381_27254468_-(CALM2);
ko04912	GnRH signaling pathway	1	8	87	2265	0.0351267	0.0423587	3.25431	circRNA_3753|Chr3:27253381_27254468_-(CALM2);
ko04728	Dopaminergic synapse	1	8	91	2265	0.0381772	0.0443665	3.11126	circRNA_3753|Chr3:27253381_27254468_-(CALM2);
ko04261	Adrenergic signaling in cardiomyocytes	1	8	92	2265	0.0389559	0.0443665	3.07745	circRNA_3753|Chr3:27253381_27254468_-(CALM2);
ko04014	Ras signaling pathway	1	8	119	2265	0.0622611	0.068992	2.3792	circRNA_3753|Chr3:27253381_27254468_-(CALM2);
ko04015	Rap1 signaling pathway	1	8	127	2265	0.0699429	0.0737119	2.22933	circRNA_3753|Chr3:27253381_27254468_-(CALM2);
ko04921	Oxytocin signaling pathway	1	8	128	2265	0.070926	0.0737119	2.21191	circRNA_3753|Chr3:27253381_27254468_-(CALM2);
ko04024	cAMP signaling pathway	1	8	129	2265	0.0719141	0.0737119	2.19477	circRNA_3753|Chr3:27253381_27254468_-(CALM2);
ko04022	cGMP-PKG signaling pathway	1	8	132	2265	0.0749076	0.0749076	2.14489	circRNA_3753|Chr3:27253381_27254468_-(CALM2);

## Sheet: enrichment-kegg-JR-vs-JS-Total
id	Term	ListHits	ListTotal	PopHits	PopTotal	pValue	qValue	Enrichment_score	Gene
ko00340	Histidine metabolism	1	14	5	2265	0.000351167	0.0165048	32.3571	circRNA_6520|ChrZ:36839948_36841327_-(CARNMT1);
ko04640	Hematopoietic cell lineage	2	14	35	2265	0.00109565	0.0257477	9.2449	circRNA_4337|Chr31:2362269_2393712_-(VH26L10);circRNA_5108|Chr5:19233415_19234661_+(CD44);
ko04970	Salivary secretion	2	14	52	2265	0.00347589	0.0537839	6.22253	circRNA_0417|Chr1:67873290_67884340_-(ITPR2);circRNA_5571|Chr6:32295915_32360230_+(CUZD1);
ko00512	Mucin type O-Glycan biosynthesis	1	14	17	2265	0.00457735	0.0537839	9.51681	circRNA_1669|Chr13:12898081_12903053_-(GALNT10);
ko03010	Ribosome	1	14	20	2265	0.00632738	0.0594773	8.08929	circRNA_3063|Chr2:136923357_136934084_-(MRPL13);
ko04672	Intestinal immune network for IgA production	1	14	27	2265	0.0114035	0.0809887	5.99206	circRNA_4337|Chr31:2362269_2393712_-(VH26L10);
ko04150	mTOR signaling pathway	2	14	81	2265	0.0120621	0.0809887	3.99471	circRNA_0993|Chr1:170474632_170501794_-(CAB39L);circRNA_4026|Chr3:75659731_75661787_+(RRAGD);
ko04520	Adherens junction	2	14	86	2265	0.0142045	0.0834513	3.76246	circRNA_5072|Chr5:13059844_13062303_+(PTPRJ);circRNA_5073|Chr5:13060666_13062303_+(PTPRJ);
ko03040	Spliceosome	1	14	34	2265	0.0177814	0.086299	4.7584	circRNA_2335|Chr2:3915483_3916044_-(CCDC12);
ko04918	Thyroid hormone synthesis	1	14	36	2265	0.019828	0.086299	4.49405	circRNA_0417|Chr1:67873290_67884340_-(ITPR2);
ko04020	Calcium signaling pathway	2	14	98	2265	0.0201976	0.086299	3.30175	circRNA_0417|Chr1:67873290_67884340_-(ITPR2);circRNA_4337|Chr31:2362269_2393712_-(VH26L10);
ko04064	NF-kappa B signaling pathway	1	14	41	2265	0.025357	0.0942885	3.94599	circRNA_4337|Chr31:2362269_2393712_-(VH26L10);
ko04512	ECM-receptor interaction	1	14	45	2265	0.0301856	0.0942885	3.59524	circRNA_5108|Chr5:19233415_19234661_+(CD44);
ko04971	Gastric acid secretion	1	14	48	2265	0.0340319	0.0942885	3.37054	circRNA_0417|Chr1:67873290_67884340_-(ITPR2);
ko00561	Glycerolipid metabolism	1	14	48	2265	0.0340319	0.0942885	3.37054	circRNA_3606|Chr3:8577617_8597611_-(LCLAT1);
ko04730	Long-term depression	1	14	51	2265	0.0380628	0.0942885	3.17227	circRNA_0417|Chr1:67873290_67884340_-(ITPR2);
ko04540	Gap junction	1	14	53	2265	0.0408493	0.0942885	3.05256	circRNA_0417|Chr1:67873290_67884340_-(ITPR2);
ko04152	AMPK signaling pathway	1	14	53	2265	0.0408493	0.0942885	3.05256	circRNA_0993|Chr1:170474632_170501794_-(CAB39L);
ko04723	Retrograde endocannabinoid signaling	1	14	55	2265	0.0437126	0.0942885	2.94156	circRNA_0417|Chr1:67873290_67884340_-(ITPR2);
ko04145	Phagosome	1	14	55	2265	0.0437126	0.0942885	2.94156	circRNA_4337|Chr31:2362269_2393712_-(VH26L10);
ko04924	Renin secretion	1	14	56	2265	0.0451725	0.0942885	2.88903	circRNA_0417|Chr1:67873290_67884340_-(ITPR2);
ko04925	Aldosterone synthesis and secretion	1	14	56	2265	0.0451725	0.0942885	2.88903	circRNA_0417|Chr1:67873290_67884340_-(ITPR2);
ko04210	Apoptosis	1	14	58	2265	0.0481473	0.0942885	2.78941	circRNA_0417|Chr1:67873290_67884340_-(ITPR2);
ko04922	Glucagon signaling pathway	1	14	58	2265	0.0481473	0.0942885	2.78941	circRNA_0417|Chr1:67873290_67884340_-(ITPR2);
ko04720	Long-term potentiation	1	14	61	2265	0.0527439	0.0991585	2.65222	circRNA_0417|Chr1:67873290_67884340_-(ITPR2);
ko04915	Estrogen signaling pathway	1	14	64	2265	0.0574957	0.101125	2.5279	circRNA_0417|Chr1:67873290_67884340_-(ITPR2);
ko04114	Oocyte meiosis	1	14	65	2265	0.059113	0.101125	2.48901	circRNA_0417|Chr1:67873290_67884340_-(ITPR2);
ko04725	Cholinergic synapse	1	14	66	2265	0.0607467	0.101125	2.4513	circRNA_0417|Chr1:67873290_67884340_-(ITPR2);
ko04972	Pancreatic secretion	1	14	67	2265	0.0623964	0.101125	2.41471	circRNA_0417|Chr1:67873290_67884340_-(ITPR2);
ko00564	Glycerophospholipid metabolism	1	14	70	2265	0.0674398	0.102247	2.31122	circRNA_3606|Chr3:8577617_8597611_-(LCLAT1);
ko04666	Fc gamma R-mediated phagocytosis	1	14	70	2265	0.0674398	0.102247	2.31122	circRNA_4337|Chr31:2362269_2393712_-(VH26L10);
ko04664	Fc epsilon RI signaling pathway	1	14	73	2265	0.0726198	0.10666	2.21624	circRNA_4337|Chr31:2362269_2393712_-(VH26L10);
ko04724	Glutamatergic synapse	1	14	75	2265	0.0761461	0.108451	2.15714	circRNA_0417|Chr1:67873290_67884340_-(ITPR2);
ko04750	Inflammatory mediator regulation of TRP channels	1	14	78	2265	0.0815408	0.11124	2.07418	circRNA_0417|Chr1:67873290_67884340_-(ITPR2);
ko04726	Serotonergic synapse	1	14	79	2265	0.0833662	0.11124	2.04792	circRNA_0417|Chr1:67873290_67884340_-(ITPR2);
ko04662	B cell receptor signaling pathway	1	14	80	2265	0.0852049	0.11124	2.02232	circRNA_4337|Chr31:2362269_2393712_-(VH26L10);
ko04070	Phosphatidylinositol signaling system	1	14	86	2265	0.0965038	0.115655	1.88123	circRNA_0417|Chr1:67873290_67884340_-(ITPR2);
ko04270	Vascular smooth muscle contraction	1	14	86	2265	0.0965038	0.115655	1.88123	circRNA_0417|Chr1:67873290_67884340_-(ITPR2);
ko04611	Platelet activation	1	14	86	2265	0.0965038	0.115655	1.88123	circRNA_0417|Chr1:67873290_67884340_-(ITPR2);
ko04912	GnRH signaling pathway	1	14	87	2265	0.0984296	0.115655	1.85961	circRNA_0417|Chr1:67873290_67884340_-(ITPR2);
ko04650	Natural killer cell mediated cytotoxicity	1	14	89	2265	0.102316	0.117289	1.81782	circRNA_4337|Chr31:2362269_2393712_-(VH26L10);
ko04728	Dopaminergic synapse	1	14	91	2265	0.106247	0.118896	1.77786	circRNA_0417|Chr1:67873290_67884340_-(ITPR2);
ko04062	Chemokine signaling pathway	1	14	95	2265	0.11424	0.124867	1.70301	circRNA_2596|Chr2:46394013_46401368_+(ELMO1);
ko04072	Phospholipase D signaling pathway	1	14	110	2265	0.145569	0.155494	1.47078	circRNA_4337|Chr31:2362269_2393712_-(VH26L10);
ko04921	Oxytocin signaling pathway	1	14	128	2265	0.185395	0.193635	1.26395	circRNA_0417|Chr1:67873290_67884340_-(ITPR2);
ko04022	cGMP-PKG signaling pathway	1	14	132	2265	0.194494	0.198722	1.22565	circRNA_0417|Chr1:67873290_67884340_-(ITPR2);
ko04151	PI3K-Akt signaling pathway	1	14	163	2265	0.26686	0.26686	0.99255	circRNA_4337|Chr31:2362269_2393712_-(VH26L10);
