# Supplementary material for: Comprehensive Analyses of circRNA Expression Profiles and Function Prediction in Chicken Cecums After Eimeria tenella Infection
Source: Front Cell Infect Microbiol. 2021 Mar 10;11:628667. doi: 10.3389/fcimb.2021.628667 (PMC7988198; doi:10.3389/fcimb.2021.628667)
Supplement: Supplementary file 1 [file DataSheet_1.zip › Supplementary Table 4.xlsx]

## Sheet: Sheet1
gene_id	Regulation	circRNA_id	Regulation	CorrelationCoefficient	p-value
LOC769899	Up	circRNA_1906|Chr15:8218348_8226517_-	Down	1	0
LOC107050223	Down	circRNA_1906|Chr15:8218348_8226517_-	Down	1	1.84889e-32
SMAD2W	Down	circRNA_6296|ChrW:3649254_3649868_-	Down	0.999829	4.40791e-08
CHDB1	Down	circRNA_6296|ChrW:3649254_3649868_-	Down	0.999754	9.06219e-08
UBE2R2L	Down	circRNA_4400|Chr31:5347507_5405541_-	Down	0.999504	3.68949e-07
WDR36	Up	circRNA_2202|Chr19:386486_393543_-	Down	-0.999467	4.25757e-07
TERAL2	Down	circRNA_4400|Chr31:5347507_5405541_-	Down	0.999315	7.03421e-07
LOC425347	Down	circRNA_6296|ChrW:3649254_3649868_-	Down	0.999191	9.82639e-07
RPTC15L	Down	circRNA_4400|Chr31:5347507_5405541_-	Down	0.998846	1.9967e-06
GPT2	Up	circRNA_6505|ChrZ:34225077_34231686_+	Up	0.998822	2.08097e-06
LOC112530977	Down	circRNA_0759|Chr1:130466378_130493459_-	Down	0.998804	2.14439e-06
NDUFS4	Up	circRNA_5852|Chr7:35146972_35148450_+	Up	0.998639	2.77526e-06
BRIX1	Up	circRNA_0759|Chr1:130466378_130493459_-	Down	-0.998309	4.28497e-06
LOC107052718	Down	circRNA_5584|Chr6:33594726_33608800_-	Down	0.998229	4.70077e-06
TMPRSS4	Down	circRNA_4350|Chr31:2362269_2439389_-	Down	0.998117	5.31567e-06
LOC107049482	Down	circRNA_4400|Chr31:5347507_5405541_-	Down	0.998047	5.7162e-06
SLC4A5	Down	circRNA_4350|Chr31:2362269_2439389_-	Down	0.99795	6.30077e-06
LOC770705	Up	circRNA_1988|Chr16:2287393_2330798_+	Up	0.997887	6.69104e-06
LOC107049174	Down	circRNA_4400|Chr31:5347507_5405541_-	Down	0.99773	7.72435e-06
GR42LP4	Down	circRNA_4350|Chr31:2362269_2439389_-	Down	0.997679	8.07695e-06
BRIX1	Up	circRNA_4384|Chr31:5311868_5397897_-	Down	-0.997579	8.78759e-06
TXNL1	Up	circRNA_4384|Chr31:5311868_5397897_-	Down	-0.997497	9.39025e-06
SLC4A5	Down	circRNA_6283|ChrW:272854_275574_+	Down	0.997235	1.1461e-05
PHAX	Up	circRNA_4400|Chr31:5347507_5405541_-	Down	-0.997223	1.15592e-05
PLTGP6L1	Down	circRNA_6297|ChrW:4216775_4217450_-	Down	0.997112	1.25001e-05
LOC100859602	Down	circRNA_6296|ChrW:3649254_3649868_-	Down	0.996989	1.35822e-05
ST3GAL4	Up	circRNA_3753|Chr3:27253381_27254468_-	Up	0.996832	1.50428e-05
EMP1	Up	circRNA_4384|Chr31:5311868_5397897_-	Down	-0.996765	1.56808e-05
GPT2	Up	circRNA_5121|Chr5:22519022_22521651_+	Up	0.996714	1.61794e-05
TMPRSS4	Down	circRNA_6283|ChrW:272854_275574_+	Down	0.996618	1.71395e-05
ZFRL1	Down	circRNA_6296|ChrW:3649254_3649868_-	Down	0.996325	2.02302e-05
EDCH1	Up	circRNA_4404|Chr31:5361834_5401052_-	Up	0.996316	2.0329e-05
GPR157	Down	circRNA_6300|ChrW:4831150_4838596_+	Down	0.996248	2.10927e-05
LOC107049467	Up	circRNA_4406|Chr31:5365780_5401052_-	Up	0.996165	2.20351e-05
WDR36	Up	circRNA_0759|Chr1:130466378_130493459_-	Down	-0.99604	2.34862e-05
ST8SIA3W	Down	circRNA_4384|Chr31:5311868_5397897_-	Down	0.995945	2.46258e-05
SPIN1W	Down	circRNA_4400|Chr31:5347507_5405541_-	Down	0.99569	2.78179e-05
LOC100857794	Down	circRNA_1429|Chr11:11151431_11175541_-	Down	0.995658	2.82428e-05
PTCD2	Up	circRNA_3845|Chr3:40052294_40060908_+	Down	-0.995623	2.86952e-05
LOC107049467	Up	circRNA_5108|Chr5:19233415_19234661_+	Up	0.995602	2.89669e-05
UBAP2	Down	circRNA_6296|ChrW:3649254_3649868_-	Down	0.995597	2.9036e-05
LOC107049866	Down	circRNA_6296|ChrW:3649254_3649868_-	Down	0.995517	3.01041e-05
MIER3L	Down	circRNA_6296|ChrW:3649254_3649868_-	Down	0.9955	3.03264e-05
MIER3L	Down	circRNA_6300|ChrW:4831150_4838596_+	Down	0.995441	3.11229e-05
PTCD2	Up	circRNA_1429|Chr11:11151431_11175541_-	Down	-0.995414	3.15011e-05
IGSF1L8	Down	circRNA_2202|Chr19:386486_393543_-	Down	0.995348	3.24044e-05
LOC100858742	Down	circRNA_4400|Chr31:5347507_5405541_-	Down	0.995155	3.51496e-05
CFAP73	Down	circRNA_4350|Chr31:2362269_2439389_-	Down	0.995072	3.6367e-05
CFAP73	Down	circRNA_6283|ChrW:272854_275574_+	Down	0.995001	3.74241e-05
ZFRL1	Down	circRNA_6300|ChrW:4831150_4838596_+	Down	0.994883	3.92019e-05
WDR70	Up	circRNA_5852|Chr7:35146972_35148450_+	Up	0.994882	3.92306e-05
GR42LP4	Down	circRNA_6283|ChrW:272854_275574_+	Down	0.994816	4.02464e-05
MRPS30	Up	circRNA_5852|Chr7:35146972_35148450_+	Up	0.994787	4.06941e-05
NIPBLL	Down	circRNA_6300|ChrW:4831150_4838596_+	Down	0.994758	4.11468e-05
LMCD1	Down	circRNA_3845|Chr3:40052294_40060908_+	Down	0.994662	4.26724e-05
SLC4A5	Down	circRNA_6310|ChrW:6430833_6437400_+	Down	0.994626	4.32436e-05
TXNL1	Up	circRNA_0759|Chr1:130466378_130493459_-	Down	-0.994511	4.51051e-05
NUDT12	Up	circRNA_5852|Chr7:35146972_35148450_+	Up	0.994433	4.64089e-05
CFAP73	Down	circRNA_6310|ChrW:6430833_6437400_+	Down	0.994201	5.0343e-05
CNGA2	Down	circRNA_1961|Chr16:1963869_2057383_-	Down	0.994194	5.04723e-05
LOC107056280	Down	circRNA_5072|Chr5:13059844_13062303_+	Down	0.994184	5.06432e-05
NXPH4	Down	circRNA_4375|Chr31:5251588_5267684_-	Down	0.994176	5.07815e-05
RNF17	Down	circRNA_6297|ChrW:4216775_4217450_-	Down	0.994125	5.16713e-05
LOC112530488	Down	circRNA_2202|Chr19:386486_393543_-	Down	0.994051	5.29861e-05
UBAP2	Down	circRNA_6300|ChrW:4831150_4838596_+	Down	0.994002	5.38642e-05
EDCH1	Up	circRNA_0458|Chr1:71312966_71343721_+	Up	0.99397	5.44234e-05
IGSF1L8	Down	circRNA_4384|Chr31:5311868_5397897_-	Down	0.993961	5.45891e-05
REG4	Up	circRNA_4418|Chr31:5498994_5587824_-	Up	0.993954	5.47238e-05
ATP5A1W	Down	circRNA_4400|Chr31:5347507_5405541_-	Down	0.993894	5.58099e-05
INTS5	Down	circRNA_0007|Chr1:197150_259506_-	Down	0.993781	5.78964e-05
TMPRSS4	Down	circRNA_6310|ChrW:6430833_6437400_+	Down	0.993642	6.05041e-05
LOC107055450	Up	circRNA_0824|Chr1:137697048_137768926_+	Up	0.993552	6.22385e-05
DTX1	Down	circRNA_0759|Chr1:130466378_130493459_-	Down	0.993499	6.32517e-05
LOC431003	Down	circRNA_4400|Chr31:5347507_5405541_-	Down	0.993424	6.47139e-05
HOXD9	Down	circRNA_4375|Chr31:5251588_5267684_-	Down	0.993285	6.74812e-05
RPL17	Up	circRNA_4384|Chr31:5311868_5397897_-	Down	-0.993102	7.12074e-05
BTN3A3	Up	circRNA_6505|ChrZ:34225077_34231686_+	Up	0.993027	7.27624e-05
TXNL1	Up	circRNA_2202|Chr19:386486_393543_-	Down	-0.993005	7.32299e-05
LOC107049467	Up	circRNA_5571|Chr6:32295915_32360230_+	Up	0.992942	7.45382e-05
NDUFAF2	Up	circRNA_0759|Chr1:130466378_130493459_-	Down	-0.992941	7.45599e-05
LOC112530977	Down	circRNA_3845|Chr3:40052294_40060908_+	Down	0.992728	7.91363e-05
NIPBLL	Down	circRNA_6296|ChrW:3649254_3649868_-	Down	0.992695	7.98599e-05
DTX1	Down	circRNA_2202|Chr19:386486_393543_-	Down	0.99266	8.06097e-05
KIAA1683	Down	circRNA_6300|ChrW:4831150_4838596_+	Down	0.992572	8.25549e-05
BTN3A3	Up	circRNA_5121|Chr5:22519022_22521651_+	Up	0.992532	8.34491e-05
MTAP	Up	circRNA_6300|ChrW:4831150_4838596_+	Down	-0.992386	8.67452e-05
LOC107055431	Down	circRNA_4400|Chr31:5347507_5405541_-	Down	0.992377	8.69449e-05
MRPS36	Up	circRNA_1961|Chr16:1963869_2057383_-	Down	-0.992349	8.7579e-05
LHFPL2	Up	circRNA_5852|Chr7:35146972_35148450_+	Up	0.992259	8.96496e-05
TMC3	Up	circRNA_1359|Chr11:1059092_1064798_-	Up	0.992245	8.997e-05
LOC112530485	Down	circRNA_6296|ChrW:3649254_3649868_-	Down	0.992154	9.20901e-05
LOC100859467	Down	circRNA_4400|Chr31:5347507_5405541_-	Down	0.992146	9.2283e-05
WDR36	Up	circRNA_4384|Chr31:5311868_5397897_-	Down	-0.992085	9.3734e-05
LOC112530977	Down	circRNA_4384|Chr31:5311868_5397897_-	Down	0.991695	0.000103162
MRPL50	Up	circRNA_0759|Chr1:130466378_130493459_-	Down	-0.991558	0.000106608
NIPSNAP3L	Up	circRNA_5852|Chr7:35146972_35148450_+	Up	0.991548	0.000106852
EMP1	Up	circRNA_4400|Chr31:5347507_5405541_-	Down	-0.991502	0.000108023
CTSG	Up	circRNA_2596|Chr2:46394013_46401368_+	Up	0.991377	0.000111201
NXNL1	Down	circRNA_0759|Chr1:130466378_130493459_-	Down	0.991374	0.000111287
OTOGL	Down	circRNA_4350|Chr31:2362269_2439389_-	Down	0.991265	0.000114114
TULP1	Up	circRNA_1064|Chr1:180908356_180912265_-	Up	0.991233	0.000114942
KIF24	Up	circRNA_3845|Chr3:40052294_40060908_+	Down	-0.991175	0.000116469
BRIX1	Up	circRNA_2202|Chr19:386486_393543_-	Down	-0.99109	0.000118722
GR42LP4	Down	circRNA_6310|ChrW:6430833_6437400_+	Down	0.991029	0.000120365
MOV10L1	Down	circRNA_6297|ChrW:4216775_4217450_-	Down	0.990963	0.000122119
LOC107056280	Down	circRNA_5073|Chr5:13060666_13062303_+	Down	0.990913	0.000123496
ST8SIA3W	Down	circRNA_4400|Chr31:5347507_5405541_-	Down	0.990839	0.00012549
EMP1	Up	circRNA_0759|Chr1:130466378_130493459_-	Down	-0.99079	0.000126837
RPL17	Up	circRNA_4400|Chr31:5347507_5405541_-	Down	-0.990764	0.000127564
NIPSNAP3L	Up	circRNA_4400|Chr31:5347507_5405541_-	Down	-0.990748	0.000128005
ST8SIA3W	Down	circRNA_0759|Chr1:130466378_130493459_-	Down	0.990748	0.000128006
LOC112530489	Down	circRNA_6296|ChrW:3649254_3649868_-	Down	0.990708	0.0001291
LCA5L	Down	circRNA_5852|Chr7:35146972_35148450_+	Up	-0.990655	0.000130575
LOC112531135	Down	circRNA_1429|Chr11:11151431_11175541_-	Down	0.990577	0.000132767
SRP19	Up	circRNA_4384|Chr31:5311868_5397897_-	Down	-0.990494	0.000135122
SMAD7B	Down	circRNA_4400|Chr31:5347507_5405541_-	Down	0.990318	0.000140148
LOC100857794	Down	circRNA_3845|Chr3:40052294_40060908_+	Down	0.990041	0.000148293
TRIM36	Up	circRNA_6296|ChrW:3649254_3649868_-	Down	-0.989979	0.000150126
LOC112530977	Down	circRNA_2202|Chr19:386486_393543_-	Down	0.989973	0.000150302
CCNH	Up	circRNA_4400|Chr31:5347507_5405541_-	Down	-0.98997	0.000150398
ATP5I	Up	circRNA_2202|Chr19:386486_393543_-	Down	-0.989941	0.000151262
GLRX	Up	circRNA_4400|Chr31:5347507_5405541_-	Down	-0.9899	0.000152504
RGS16	Down	circRNA_5073|Chr5:13060666_13062303_+	Down	0.989894	0.000152672
LOC107049046	Down	circRNA_4400|Chr31:5347507_5405541_-	Down	0.989689	0.000158921
EMP1	Up	circRNA_2202|Chr19:386486_393543_-	Down	-0.989616	0.000161166
LOC107055450	Up	circRNA_0458|Chr1:71312966_71343721_+	Up	0.989429	0.000167035
PTCD2	Up	circRNA_0759|Chr1:130466378_130493459_-	Down	-0.989357	0.000169318
NIM1KZ	Down	circRNA_4375|Chr31:5251588_5267684_-	Down	0.989238	0.000173093
LOC112530977	Down	circRNA_1429|Chr11:11151431_11175541_-	Down	0.989152	0.000175872
PHAX	Up	circRNA_5852|Chr7:35146972_35148450_+	Up	0.988982	0.000181422
DMBT1L2	Down	circRNA_5073|Chr5:13060666_13062303_+	Down	0.988906	0.000183928
LOC107055450	Up	circRNA_5108|Chr5:19233415_19234661_+	Up	0.988899	0.000184166
NDUFAF2	Up	circRNA_4384|Chr31:5311868_5397897_-	Down	-0.988872	0.000185059
LOC107049482	Down	circRNA_4384|Chr31:5311868_5397897_-	Down	0.988826	0.000186603
LOC425347	Down	circRNA_6300|ChrW:4831150_4838596_+	Down	0.988777	0.000188231
C1H11ORF87	Down	circRNA_6300|ChrW:4831150_4838596_+	Down	0.988721	0.000190102
LOC101752152	Up	circRNA_5108|Chr5:19233415_19234661_+	Up	0.988712	0.000190415
IGSF1L8	Down	circRNA_4400|Chr31:5347507_5405541_-	Down	0.988592	0.000194467
UBE2R2L	Down	circRNA_4384|Chr31:5311868_5397897_-	Down	0.988467	0.00019874
SMC2	Up	circRNA_4384|Chr31:5311868_5397897_-	Down	-0.988467	0.000198742
LMCD1	Down	circRNA_1429|Chr11:11151431_11175541_-	Down	0.988406	0.000200841
MRPL50	Up	circRNA_4384|Chr31:5311868_5397897_-	Down	-0.988377	0.00020184
EREG	Up	circRNA_1961|Chr16:1963869_2057383_-	Down	-0.988372	0.000202017
ATP5I	Up	circRNA_4384|Chr31:5311868_5397897_-	Down	-0.988231	0.000206938
DRD1	Up	circRNA_1064|Chr1:180908356_180912265_-	Up	0.988065	0.000212819
TXNL1	Up	circRNA_4400|Chr31:5347507_5405541_-	Down	-0.98802	0.000214428
LOC426070	Down	circRNA_6296|ChrW:3649254_3649868_-	Down	0.987969	0.000216242
LOC107049174	Down	circRNA_5852|Chr7:35146972_35148450_+	Up	-0.987928	0.000217735
LOC101747868	Down	circRNA_2202|Chr19:386486_393543_-	Down	0.987902	0.000218667
ARHGEF39	Up	circRNA_4384|Chr31:5311868_5397897_-	Down	-0.987901	0.000218697
CCNH	Up	circRNA_5852|Chr7:35146972_35148450_+	Up	0.987824	0.000221471
LOC112531107	Down	circRNA_6296|ChrW:3649254_3649868_-	Down	0.987815	0.000221818
OTOGL	Down	circRNA_6283|ChrW:272854_275574_+	Down	0.987698	0.000226077
MRPS30	Up	circRNA_4400|Chr31:5347507_5405541_-	Down	-0.987691	0.000226322
LOC107055386	Down	circRNA_6284|ChrW:272854_280340_+	Down	0.987635	0.000228407
NXNL1	Down	circRNA_2202|Chr19:386486_393543_-	Down	0.987572	0.000230712
LOC431003	Down	circRNA_5852|Chr7:35146972_35148450_+	Up	-0.987564	0.000231005
PLAA	Up	circRNA_4400|Chr31:5347507_5405541_-	Down	-0.987545	0.000231741
PCDH12	Down	circRNA_6296|ChrW:3649254_3649868_-	Down	0.987515	0.000232843
RHOBTB1	Up	circRNA_2202|Chr19:386486_393543_-	Down	-0.987366	0.0002384
SRP19	Up	circRNA_0759|Chr1:130466378_130493459_-	Down	-0.987363	0.000238532
CAPG	Down	circRNA_6296|ChrW:3649254_3649868_-	Down	0.987349	0.000239051
PHGDH	Up	circRNA_4418|Chr31:5498994_5587824_-	Up	0.987349	0.000239056
DCTN3	Up	circRNA_4384|Chr31:5311868_5397897_-	Down	-0.987347	0.000239149
CDC42SE2	Up	circRNA_6300|ChrW:4831150_4838596_+	Down	-0.987317	0.000240262
NEFL	Down	circRNA_4418|Chr31:5498994_5587824_-	Up	-0.987222	0.000243857
IGSF1L8	Down	circRNA_0759|Chr1:130466378_130493459_-	Down	0.987219	0.000243995
KCNT1	Down	circRNA_4400|Chr31:5347507_5405541_-	Down	0.987207	0.000244441
LOC101747868	Down	circRNA_0759|Chr1:130466378_130493459_-	Down	0.987198	0.000244792
SMC2	Up	circRNA_0759|Chr1:130466378_130493459_-	Down	-0.98716	0.000246232
CCLI7	Down	circRNA_1909|Chr15:8218348_8230982_-	Down	0.987049	0.000250516
LOC112531114	Down	circRNA_1429|Chr11:11151431_11175541_-	Down	0.987036	0.000251007
TERAL2	Down	circRNA_4384|Chr31:5311868_5397897_-	Down	0.987006	0.000252164
KIF2B	Down	circRNA_5584|Chr6:33594726_33608800_-	Down	0.986987	0.00025292
NDUFAF2	Up	circRNA_2202|Chr19:386486_393543_-	Down	-0.98697	0.00025355
HINTW	Down	circRNA_4400|Chr31:5347507_5405541_-	Down	0.986847	0.000258379
HNRNPKL	Down	circRNA_6296|ChrW:3649254_3649868_-	Down	0.986756	0.000261927
LOC107055450	Up	circRNA_4404|Chr31:5361834_5401052_-	Up	0.986748	0.000262254
CCLI7	Down	circRNA_4401|Chr31:5348802_5410716_-	Down	0.986706	0.000263926
NXPH4	Down	circRNA_1909|Chr15:8218348_8230982_-	Down	0.986703	0.00026403
LOC101747680	Up	circRNA_4400|Chr31:5347507_5405541_-	Down	-0.986476	0.000273123
RPTC15L	Down	circRNA_5852|Chr7:35146972_35148450_+	Up	-0.986376	0.000277142
KCNT1	Down	circRNA_4384|Chr31:5311868_5397897_-	Down	0.98634	0.000278631
HNRNPKL	Down	circRNA_5852|Chr7:35146972_35148450_+	Up	-0.986199	0.000284403
ATP5I	Up	circRNA_0759|Chr1:130466378_130493459_-	Down	-0.986022	0.000291709
SMAD2W	Down	circRNA_6300|ChrW:4831150_4838596_+	Down	0.986009	0.000292242
EDCH1	Up	circRNA_0824|Chr1:137697048_137768926_+	Up	0.985933	0.000295434
ATP5A1W	Down	circRNA_5852|Chr7:35146972_35148450_+	Up	-0.98593	0.000295545
DCTN3	Up	circRNA_0759|Chr1:130466378_130493459_-	Down	-0.985864	0.000298338
APOA4	Up	circRNA_1988|Chr16:2287393_2330798_+	Up	0.985816	0.000300335
SMC2	Up	circRNA_3845|Chr3:40052294_40060908_+	Down	-0.985753	0.000303003
HNRNPKL	Down	circRNA_4400|Chr31:5347507_5405541_-	Down	0.985686	0.000305858
PHAX	Up	circRNA_4384|Chr31:5311868_5397897_-	Down	-0.985685	0.000305912
LMCD1	Down	circRNA_0759|Chr1:130466378_130493459_-	Down	0.985639	0.000307879
TERAL2	Down	circRNA_5852|Chr7:35146972_35148450_+	Up	-0.985598	0.00030965
ARHGEF39	Up	circRNA_0759|Chr1:130466378_130493459_-	Down	-0.985567	0.000310947
SMAD7B	Down	circRNA_5852|Chr7:35146972_35148450_+	Up	-0.985518	0.000313085
LOC107055431	Down	circRNA_5852|Chr7:35146972_35148450_+	Up	-0.985463	0.000315452
LOC107052456	Down	circRNA_1906|Chr15:8218348_8226517_-	Down	0.985429	0.000316936
MTAP	Up	circRNA_6296|ChrW:3649254_3649868_-	Down	-0.985415	0.000317518
PEAR1	Down	circRNA_6530|ChrZ:38536561_38537174_+	Up	-0.985393	0.000318471
BRIX1	Up	circRNA_3845|Chr3:40052294_40060908_+	Down	-0.985242	0.000325113
SPIN1W	Down	circRNA_4384|Chr31:5311868_5397897_-	Down	0.985197	0.000327091
CHRDL2	Up	circRNA_6530|ChrZ:38536561_38537174_+	Up	0.985117	0.000330603
GUCA1C	Down	circRNA_5072|Chr5:13059844_13062303_+	Down	0.985113	0.000330791
RPL17	Up	circRNA_0759|Chr1:130466378_130493459_-	Down	-0.985103	0.000331241
RPTC15L	Down	circRNA_4384|Chr31:5311868_5397897_-	Down	0.985022	0.000334845
INIP	Up	circRNA_6530|ChrZ:38536561_38537174_+	Up	0.984989	0.000336303
LOC107055386	Down	circRNA_4385|Chr31:5315201_5401052_-	Down	0.984855	0.000342312
LOC112530488	Down	circRNA_4384|Chr31:5311868_5397897_-	Down	0.984785	0.000345487
SPTLC1	Up	circRNA_5852|Chr7:35146972_35148450_+	Up	0.984734	0.00034779
UTP15	Up	circRNA_4400|Chr31:5347507_5405541_-	Down	-0.984596	0.000354112
NXNL1	Down	circRNA_1961|Chr16:1963869_2057383_-	Down	0.984535	0.000356909
MRPL50	Up	circRNA_3845|Chr3:40052294_40060908_+	Down	-0.984477	0.000359586
LOC101747455	Down	circRNA_6296|ChrW:3649254_3649868_-	Down	0.984431	0.000361714
LOC107050181	Up	circRNA_1359|Chr11:1059092_1064798_-	Up	0.984342	0.000365826
RGS16	Down	circRNA_5072|Chr5:13059844_13062303_+	Down	0.984209	0.000372045
SPIN1W	Down	circRNA_5852|Chr7:35146972_35148450_+	Up	-0.984167	0.000374052
PLPPR3	Down	circRNA_1909|Chr15:8218348_8230982_-	Down	0.983998	0.000382031
RPL17	Up	circRNA_2202|Chr19:386486_393543_-	Down	-0.983954	0.000384142
LOC100859467	Down	circRNA_5852|Chr7:35146972_35148450_+	Up	-0.983933	0.000385137
CZH18ORF32	Up	circRNA_6296|ChrW:3649254_3649868_-	Down	-0.983917	0.000385897
SIPA1L3L	Down	circRNA_4418|Chr31:5498994_5587824_-	Up	-0.983907	0.00038641
LOC107049482	Down	circRNA_5852|Chr7:35146972_35148450_+	Up	-0.98386	0.000388653
LOC107055386	Down	circRNA_4401|Chr31:5348802_5410716_-	Down	0.983742	0.000394346
LOC107055485	Down	circRNA_4375|Chr31:5251588_5267684_-	Down	0.983729	0.000394952
LOC112531107	Down	circRNA_5852|Chr7:35146972_35148450_+	Up	-0.98372	0.000395403
LOC107049375	Up	circRNA_5121|Chr5:22519022_22521651_+	Up	0.983713	0.000395741
HINT1Z	Up	circRNA_5852|Chr7:35146972_35148450_+	Up	0.983591	0.000401687
BRIX1	Up	circRNA_4400|Chr31:5347507_5405541_-	Down	-0.983578	0.000402304
LOC112531107	Down	circRNA_4400|Chr31:5347507_5405541_-	Down	0.98347	0.000407592
KIF24	Up	circRNA_1429|Chr11:11151431_11175541_-	Down	-0.983372	0.000412461
PLIN2	Up	circRNA_2596|Chr2:46394013_46401368_+	Up	0.98333	0.000414522
LOC112530485	Down	circRNA_5852|Chr7:35146972_35148450_+	Up	-0.983158	0.00042309
CNGA2	Down	circRNA_0759|Chr1:130466378_130493459_-	Down	0.983156	0.000423214
UBE2R2L	Down	circRNA_5852|Chr7:35146972_35148450_+	Up	-0.983151	0.000423423
SRP19	Up	circRNA_4400|Chr31:5347507_5405541_-	Down	-0.983092	0.000426405
DTX1	Down	circRNA_1961|Chr16:1963869_2057383_-	Down	0.98306	0.000428005
CNGA2	Down	circRNA_1429|Chr11:11151431_11175541_-	Down	0.983028	0.000429647
ISOC1	Up	circRNA_5852|Chr7:35146972_35148450_+	Up	0.982995	0.000431309
LOC112531135	Down	circRNA_0759|Chr1:130466378_130493459_-	Down	0.982888	0.000436707
LOC101752152	Up	circRNA_4406|Chr31:5365780_5401052_-	Up	0.982791	0.000441671
MYOT	Up	circRNA_1988|Chr16:2287393_2330798_+	Up	0.982773	0.000442581
NGFR	Down	circRNA_1909|Chr15:8218348_8230982_-	Down	0.982765	0.000442994
MSH3	Up	circRNA_4384|Chr31:5311868_5397897_-	Down	-0.982753	0.000443612
LOC100858742	Down	circRNA_4384|Chr31:5311868_5397897_-	Down	0.982709	0.000445895
DTX1	Down	circRNA_4384|Chr31:5311868_5397897_-	Down	0.982667	0.000448049
OTOGL	Down	circRNA_6310|ChrW:6430833_6437400_+	Down	0.982659	0.000448442
SRP19	Up	circRNA_3845|Chr3:40052294_40060908_+	Down	-0.982636	0.000449655
HINTW	Down	circRNA_5852|Chr7:35146972_35148450_+	Up	-0.982631	0.000449914
SRFBP1	Up	circRNA_0759|Chr1:130466378_130493459_-	Down	-0.982592	0.000451934
TRIM36	Up	circRNA_6300|ChrW:4831150_4838596_+	Down	-0.982515	0.000455927
MADPRT1	Up	circRNA_4418|Chr31:5498994_5587824_-	Up	0.982474	0.000458027
DTX1	Down	circRNA_1429|Chr11:11151431_11175541_-	Down	0.982317	0.000466263
NIPBLL	Down	circRNA_5852|Chr7:35146972_35148450_+	Up	-0.982268	0.000468837
LOC107054458	Down	circRNA_6530|ChrZ:38536561_38537174_+	Up	-0.982261	0.000469196
LOC107049174	Down	circRNA_4384|Chr31:5311868_5397897_-	Down	0.982206	0.000472132
CDC42SE2	Up	circRNA_5852|Chr7:35146972_35148450_+	Up	0.982162	0.000474454
CHDB1	Down	circRNA_6300|ChrW:4831150_4838596_+	Down	0.982109	0.000477292
ERAP1	Up	circRNA_6296|ChrW:3649254_3649868_-	Down	-0.982054	0.000480192
PLEKHG7	Down	circRNA_4375|Chr31:5251588_5267684_-	Down	0.982035	0.000481208
LOC107052719	Down	circRNA_5584|Chr6:33594726_33608800_-	Down	0.981988	0.000483721
CDC42SE2	Up	circRNA_6296|ChrW:3649254_3649868_-	Down	-0.981962	0.000485127
NXNL1	Down	circRNA_4384|Chr31:5311868_5397897_-	Down	0.981954	0.000485548
CDC42SE2	Up	circRNA_4400|Chr31:5347507_5405541_-	Down	-0.98194	0.000486325
MRPS36	Up	circRNA_1429|Chr11:11151431_11175541_-	Down	-0.981925	0.000487127
PLTGP6L1	Down	circRNA_1909|Chr15:8218348_8230982_-	Down	0.981915	0.000487618
DCTN3	Up	circRNA_2202|Chr19:386486_393543_-	Down	-0.981888	0.000489071
LRRC19	Up	circRNA_5852|Chr7:35146972_35148450_+	Up	0.981888	0.000489089
LOC112530488	Down	circRNA_0759|Chr1:130466378_130493459_-	Down	0.981825	0.000492492
UTP15	Up	circRNA_4384|Chr31:5311868_5397897_-	Down	-0.981797	0.000494017
GPR85	Up	circRNA_4375|Chr31:5251588_5267684_-	Down	-0.981668	0.000501004
LOC107055386	Down	circRNA_6304|ChrW:5012970_5020183_-	Down	0.981605	0.000504444
FAM174A	Up	circRNA_6296|ChrW:3649254_3649868_-	Down	-0.98157	0.000506382
MRPL50	Up	circRNA_2202|Chr19:386486_393543_-	Down	-0.981532	0.000508429
BTF3	Up	circRNA_1429|Chr11:11151431_11175541_-	Down	-0.981424	0.000514397
CYP21A1	Down	circRNA_5121|Chr5:22519022_22521651_+	Up	-0.981257	0.000523655
ERAP1	Up	circRNA_4400|Chr31:5347507_5405541_-	Down	-0.981233	0.000524973
LOC112531135	Down	circRNA_3845|Chr3:40052294_40060908_+	Down	0.981196	0.00052707
INIP	Up	circRNA_4400|Chr31:5347507_5405541_-	Down	-0.981191	0.000527337
DCTN3	Up	circRNA_1961|Chr16:1963869_2057383_-	Down	-0.981175	0.000528207
SPTLC1	Up	circRNA_6530|ChrZ:38536561_38537174_+	Up	0.981023	0.000536756
NAA35	Up	circRNA_4384|Chr31:5311868_5397897_-	Down	-0.98102	0.000536921
SLC35A3	Up	circRNA_6300|ChrW:4831150_4838596_+	Down	-0.980885	0.000544601
LOC107055386	Down	circRNA_6297|ChrW:4216775_4217450_-	Down	0.980882	0.00054476
NXNL1	Down	circRNA_1429|Chr11:11151431_11175541_-	Down	0.98083	0.000547731
DHFR	Up	circRNA_1429|Chr11:11151431_11175541_-	Down	-0.980691	0.000555676
NDUFAF2	Up	circRNA_3845|Chr3:40052294_40060908_+	Down	-0.98067	0.000556878
ST6GALNAC1	Down	circRNA_6300|ChrW:4831150_4838596_+	Down	0.980654	0.000557794
ARHGEF39	Up	circRNA_2202|Chr19:386486_393543_-	Down	-0.980393	0.000572862
ST8SIA3W	Down	circRNA_2202|Chr19:386486_393543_-	Down	0.980165	0.000586267
LOC112530485	Down	circRNA_6300|ChrW:4831150_4838596_+	Down	0.980141	0.000587662
SRFBP1	Up	circRNA_3845|Chr3:40052294_40060908_+	Down	-0.980046	0.000593249
NXNL1	Down	circRNA_3845|Chr3:40052294_40060908_+	Down	0.979968	0.000597917
CZH5ORF51	Up	circRNA_6300|ChrW:4831150_4838596_+	Down	-0.979941	0.000599536
PCDH12	Down	circRNA_6300|ChrW:4831150_4838596_+	Down	0.979856	0.00060458
LOC101747868	Down	circRNA_1429|Chr11:11151431_11175541_-	Down	0.979826	0.000606362
BTN3A2	Up	circRNA_5108|Chr5:19233415_19234661_+	Up	0.979787	0.000608708
LOC415662	Up	circRNA_6530|ChrZ:38536561_38537174_+	Up	0.979775	0.000609443
LOC100859467	Down	circRNA_4384|Chr31:5311868_5397897_-	Down	0.979746	0.000611178
CNGA2	Down	circRNA_3845|Chr3:40052294_40060908_+	Down	0.979355	0.000634941
MUC6	Down	circRNA_5584|Chr6:33594726_33608800_-	Down	0.979277	0.000639713
NAA35	Up	circRNA_4400|Chr31:5347507_5405541_-	Down	-0.979169	0.000646368
MECP2	Down	circRNA_2289|Chr2:422898_520897_-	Down	0.979077	0.000652069
CREB3L3	Up	circRNA_6296|ChrW:3649254_3649868_-	Down	-0.978991	0.000657417
TMEM167A	Up	circRNA_5121|Chr5:22519022_22521651_+	Up	0.978969	0.00065882
BTF3	Up	circRNA_3845|Chr3:40052294_40060908_+	Down	-0.978923	0.000661656
CZH5ORF51	Up	circRNA_5852|Chr7:35146972_35148450_+	Up	0.97885	0.000666254
DTX1	Down	circRNA_3845|Chr3:40052294_40060908_+	Down	0.978834	0.000667274
GUCA1C	Down	circRNA_5073|Chr5:13060666_13062303_+	Down	0.978823	0.000667957
MSH3	Up	circRNA_4400|Chr31:5347507_5405541_-	Down	-0.978721	0.000674399
SMC2	Up	circRNA_4400|Chr31:5347507_5405541_-	Down	-0.978685	0.000676675
GPR157	Down	circRNA_4375|Chr31:5251588_5267684_-	Down	0.97865	0.000678866
ERAP1	Up	circRNA_6300|ChrW:4831150_4838596_+	Down	-0.978586	0.000682926
RHOBTB1	Up	circRNA_0759|Chr1:130466378_130493459_-	Down	-0.97849	0.00068906
LOC112530485	Down	circRNA_4400|Chr31:5347507_5405541_-	Down	0.978481	0.000689609
LOC107055386	Down	circRNA_1909|Chr15:8218348_8230982_-	Down	0.978411	0.00069411
TAL2	Down	circRNA_4375|Chr31:5251588_5267684_-	Down	0.978363	0.000697193
NIM1KZ	Down	circRNA_6300|ChrW:4831150_4838596_+	Down	0.978348	0.000698133
ST8SIA3W	Down	circRNA_3845|Chr3:40052294_40060908_+	Down	0.978322	0.000699804
USP35	Down	circRNA_1429|Chr11:11151431_11175541_-	Down	0.978293	0.000701677
LOC107050277	Down	circRNA_2289|Chr2:422898_520897_-	Down	0.978249	0.000704503
SRFBP1	Up	circRNA_4384|Chr31:5311868_5397897_-	Down	-0.978245	0.000704787
LOC107055431	Down	circRNA_4384|Chr31:5311868_5397897_-	Down	0.978243	0.000704888
PLAA	Up	circRNA_6300|ChrW:4831150_4838596_+	Down	-0.978176	0.000709255
ARHGEF39	Up	circRNA_4400|Chr31:5347507_5405541_-	Down	-0.978118	0.000712972
TBCA	Up	circRNA_4400|Chr31:5347507_5405541_-	Down	-0.977996	0.000720943
HNRNPKL	Down	circRNA_6300|ChrW:4831150_4838596_+	Down	0.977986	0.00072156
BMP3	Up	circRNA_1064|Chr1:180908356_180912265_-	Up	0.977972	0.000722494
XKR9	Up	circRNA_1359|Chr11:1059092_1064798_-	Up	0.977958	0.000723417
LOC101752152	Up	circRNA_5571|Chr6:32295915_32360230_+	Up	0.977732	0.000738278
LOC107049375	Up	circRNA_6505|ChrZ:34225077_34231686_+	Up	0.977729	0.000738499
LOC112531135	Down	circRNA_2202|Chr19:386486_393543_-	Down	0.977719	0.000739122
LOC107049201	Down	circRNA_1906|Chr15:8218348_8226517_-	Down	0.97771	0.000739709
ATP5I	Up	circRNA_1961|Chr16:1963869_2057383_-	Down	-0.977571	0.000748979
MRPS36	Up	circRNA_3845|Chr3:40052294_40060908_+	Down	-0.977554	0.000750098
BTF3	Up	circRNA_0759|Chr1:130466378_130493459_-	Down	-0.97755	0.000750361
LOC107049482	Down	circRNA_2202|Chr19:386486_393543_-	Down	0.977532	0.000751569
ZP3	Down	circRNA_3845|Chr3:40052294_40060908_+	Down	0.977527	0.000751879
PLEKHG7	Down	circRNA_6300|ChrW:4831150_4838596_+	Down	0.977505	0.000753367
NAA35	Up	circRNA_2202|Chr19:386486_393543_-	Down	-0.977411	0.0007596
LOC107055013	Down	circRNA_1429|Chr11:11151431_11175541_-	Down	0.977308	0.000766578
LOC431003	Down	circRNA_4384|Chr31:5311868_5397897_-	Down	0.977161	0.000776472
KCNT1	Down	circRNA_0759|Chr1:130466378_130493459_-	Down	0.977151	0.000777129
ATP5I	Up	circRNA_4400|Chr31:5347507_5405541_-	Down	-0.977059	0.00078337
MSH3	Up	circRNA_0759|Chr1:130466378_130493459_-	Down	-0.977024	0.000785781
APTX	Up	circRNA_4384|Chr31:5311868_5397897_-	Down	-0.97696	0.000790117
MRPL50	Up	circRNA_1429|Chr11:11151431_11175541_-	Down	-0.9769	0.000794249
LOC107049046	Down	circRNA_4384|Chr31:5311868_5397897_-	Down	0.976777	0.000802695
LOC100858742	Down	circRNA_5852|Chr7:35146972_35148450_+	Up	-0.976769	0.000803243
BRIX1	Up	circRNA_1429|Chr11:11151431_11175541_-	Down	-0.976759	0.000803937
LMCD1	Down	circRNA_4384|Chr31:5311868_5397897_-	Down	0.976712	0.000807177
LOC107055431	Down	circRNA_6296|ChrW:3649254_3649868_-	Down	0.976695	0.000808322
AK6	Up	circRNA_4400|Chr31:5347507_5405541_-	Down	-0.976608	0.000814397
LOC112530489	Down	circRNA_6300|ChrW:4831150_4838596_+	Down	0.976608	0.000814408
GLRX	Up	circRNA_4384|Chr31:5311868_5397897_-	Down	-0.976598	0.000815042
PLTGP6L1	Down	circRNA_4401|Chr31:5348802_5410716_-	Down	0.97659	0.000815657
CNGA2	Down	circRNA_2202|Chr19:386486_393543_-	Down	0.976541	0.000818999
GLRX	Up	circRNA_5852|Chr7:35146972_35148450_+	Up	0.97648	0.000823264
LOC431003	Down	circRNA_6296|ChrW:3649254_3649868_-	Down	0.976393	0.000829386
NUP155	Up	circRNA_4400|Chr31:5347507_5405541_-	Down	-0.976334	0.000833475
GPR85	Up	circRNA_4401|Chr31:5348802_5410716_-	Down	-0.976214	0.000841963
PLPPR3	Down	circRNA_6297|ChrW:4216775_4217450_-	Down	0.976206	0.000842526
DCTN3	Up	circRNA_4400|Chr31:5347507_5405541_-	Down	-0.976204	0.000842661
WDR70	Up	circRNA_4400|Chr31:5347507_5405541_-	Down	-0.976168	0.000845171
MIER3L	Down	circRNA_5852|Chr7:35146972_35148450_+	Up	-0.976133	0.000847634
SLC12A5	Down	circRNA_3845|Chr3:40052294_40060908_+	Down	0.976105	0.000849624
ARRDC3	Up	circRNA_1064|Chr1:180908356_180912265_-	Up	0.976067	0.000852339
INIP	Up	circRNA_5852|Chr7:35146972_35148450_+	Up	0.975983	0.000858298
SMAD7B	Down	circRNA_6300|ChrW:4831150_4838596_+	Down	0.975895	0.000864594
HOXD9	Down	circRNA_6300|ChrW:4831150_4838596_+	Down	0.975826	0.000869482
PTCD2	Up	circRNA_4384|Chr31:5311868_5397897_-	Down	-0.975814	0.000870385
NDUFAF2	Up	circRNA_1429|Chr11:11151431_11175541_-	Down	-0.975763	0.000874033
TOMM5	Up	circRNA_4400|Chr31:5347507_5405541_-	Down	-0.975699	0.000878613
SPIN1W	Down	circRNA_2202|Chr19:386486_393543_-	Down	0.975688	0.000879404
MRPS30	Up	circRNA_4384|Chr31:5311868_5397897_-	Down	-0.975666	0.000881016
LOC418222	Down	circRNA_2202|Chr19:386486_393543_-	Down	0.97563	0.000883597
C2CD4A	Up	circRNA_1064|Chr1:180908356_180912265_-	Up	0.975616	0.000884638
NUDT12	Up	circRNA_4400|Chr31:5347507_5405541_-	Down	-0.97559	0.000886529
NDUFS4	Up	circRNA_6300|ChrW:4831150_4838596_+	Down	-0.975578	0.000887359
KIAA1683	Down	circRNA_5852|Chr7:35146972_35148450_+	Up	-0.975537	0.00089035
NIPSNAP3L	Up	circRNA_4384|Chr31:5311868_5397897_-	Down	-0.975523	0.000891319
F2RL1	Up	circRNA_2202|Chr19:386486_393543_-	Down	-0.975431	0.000898029
DOK6	Up	circRNA_5121|Chr5:22519022_22521651_+	Up	0.975381	0.000901682
PTCD2	Up	circRNA_2202|Chr19:386486_393543_-	Down	-0.975376	0.000902024
ERAP1	Up	circRNA_5852|Chr7:35146972_35148450_+	Up	0.975355	0.000903561
LOC107050454	Down	circRNA_4401|Chr31:5348802_5410716_-	Down	0.975332	0.00090529
EGFLAM	Down	circRNA_4375|Chr31:5251588_5267684_-	Down	0.975311	0.000906792
LOC100859467	Down	circRNA_6296|ChrW:3649254_3649868_-	Down	0.975294	0.000908065
APTX	Up	circRNA_4400|Chr31:5347507_5405541_-	Down	-0.975214	0.000913903
LOC415661	Up	circRNA_1064|Chr1:180908356_180912265_-	Up	0.975158	0.000917996
NDUFS4	Up	circRNA_4400|Chr31:5347507_5405541_-	Down	-0.975052	0.000925826
ELOVL7	Up	circRNA_2202|Chr19:386486_393543_-	Down	-0.974926	0.000935149
LOC107049603	Up	circRNA_6505|ChrZ:34225077_34231686_+	Up	0.974905	0.000936737
HINTW	Down	circRNA_6300|ChrW:4831150_4838596_+	Down	0.974892	0.000937736
LOC417973	Up	circRNA_5108|Chr5:19233415_19234661_+	Up	0.97489	0.000937866
KIF24	Up	circRNA_0759|Chr1:130466378_130493459_-	Down	-0.974789	0.000945406
NUP155	Up	circRNA_4384|Chr31:5311868_5397897_-	Down	-0.974765	0.000947192
HAUS1	Up	circRNA_0759|Chr1:130466378_130493459_-	Down	-0.974726	0.000950065
MLKL	Down	circRNA_5073|Chr5:13060666_13062303_+	Down	0.974633	0.000957097
ZP3	Down	circRNA_1429|Chr11:11151431_11175541_-	Down	0.974475	0.000968989
NGFR	Down	circRNA_6297|ChrW:4216775_4217450_-	Down	0.974433	0.000972162
FABP1	Up	circRNA_5852|Chr7:35146972_35148450_+	Up	0.974398	0.000974791
EGFLAM	Down	circRNA_6284|ChrW:272854_280340_+	Down	0.974362	0.000977557
DMBT1L2	Down	circRNA_5072|Chr5:13059844_13062303_+	Down	0.974343	0.000978969
LHFPL2	Up	circRNA_4400|Chr31:5347507_5405541_-	Down	-0.974342	0.000979035
LOC112531107	Down	circRNA_6300|ChrW:4831150_4838596_+	Down	0.974223	0.000988106
LOC107050454	Down	circRNA_4375|Chr31:5251588_5267684_-	Down	0.974076	0.000999377
GOLPH3	Up	circRNA_6296|ChrW:3649254_3649868_-	Down	-0.974059	0.0010007
AKR1B1L	Up	circRNA_4340|Chr31:2362269_2405166_-	Down	-0.974043	0.00100191
PLAA	Up	circRNA_5852|Chr7:35146972_35148450_+	Up	0.973965	0.00100787
SPTLC1	Up	circRNA_6300|ChrW:4831150_4838596_+	Down	-0.973964	0.00100802
CFAP73	Down	circRNA_6304|ChrW:5012970_5020183_-	Down	0.973955	0.00100867
EGFLAM	Down	circRNA_4385|Chr31:5315201_5401052_-	Down	0.973953	0.0010088
ZFRL1	Down	circRNA_5852|Chr7:35146972_35148450_+	Up	-0.973952	0.00100891
RHOBTB1	Up	circRNA_4384|Chr31:5311868_5397897_-	Down	-0.973922	0.0010112
DHFR	Up	circRNA_3845|Chr3:40052294_40060908_+	Down	-0.973871	0.0010152
CYP2C45	Up	circRNA_4418|Chr31:5498994_5587824_-	Up	0.973838	0.00101772
LOC112531114	Down	circRNA_3845|Chr3:40052294_40060908_+	Down	0.973743	0.0010251
LOC112530488	Down	circRNA_4400|Chr31:5347507_5405541_-	Down	0.973624	0.00103436
HAUS1	Up	circRNA_4384|Chr31:5311868_5397897_-	Down	-0.973602	0.00103612
CCNH	Up	circRNA_6300|ChrW:4831150_4838596_+	Down	-0.973588	0.00103721
TOMM5	Up	circRNA_5852|Chr7:35146972_35148450_+	Up	0.973401	0.00105182
PCTPL	Down	circRNA_1351|Chr11:1051434_1064351_-	Down	0.973349	0.00105596
NXPH4	Down	circRNA_4401|Chr31:5348802_5410716_-	Down	0.973346	0.00105616
TEX33	Down	circRNA_5108|Chr5:19233415_19234661_+	Up	-0.97327	0.0010622
UTP15	Up	circRNA_2202|Chr19:386486_393543_-	Down	-0.973255	0.0010634
EGFLAM	Down	circRNA_6304|ChrW:5012970_5020183_-	Down	0.97322	0.00106618
LOC101747868	Down	circRNA_4384|Chr31:5311868_5397897_-	Down	0.973214	0.00106662
LOC107049467	Up	circRNA_0824|Chr1:137697048_137768926_+	Up	0.973164	0.0010706
CETN3	Up	circRNA_5852|Chr7:35146972_35148450_+	Up	0.973153	0.00107146
ATP5A1W	Down	circRNA_4384|Chr31:5311868_5397897_-	Down	0.973153	0.00107149
LOC418544	Up	circRNA_4400|Chr31:5347507_5405541_-	Down	-0.973126	0.00107362
LOC101752152	Up	circRNA_0824|Chr1:137697048_137768926_+	Up	0.973103	0.00107545
LOC107055485	Down	circRNA_6300|ChrW:4831150_4838596_+	Down	0.972916	0.00109038
MLKL	Down	circRNA_5072|Chr5:13059844_13062303_+	Down	0.972829	0.00109738
LOC101747868	Down	circRNA_3845|Chr3:40052294_40060908_+	Down	0.972791	0.00110044
CTGFL	Down	circRNA_2202|Chr19:386486_393543_-	Down	0.972785	0.00110087
RAB2B	Up	circRNA_2596|Chr2:46394013_46401368_+	Up	0.972684	0.00110909
HLA-F10AL1	Down	circRNA_0759|Chr1:130466378_130493459_-	Down	0.972635	0.00111303
RORC	Down	circRNA_4418|Chr31:5498994_5587824_-	Up	-0.972613	0.00111483
CCLI7	Down	circRNA_6297|ChrW:4216775_4217450_-	Down	0.97257	0.00111833
PCDH12	Down	circRNA_5852|Chr7:35146972_35148450_+	Up	-0.972556	0.00111939
SRP19	Up	circRNA_2202|Chr19:386486_393543_-	Down	-0.972527	0.00112182
PHAX	Up	circRNA_2202|Chr19:386486_393543_-	Down	-0.972502	0.00112383
SRFBP1	Up	circRNA_1429|Chr11:11151431_11175541_-	Down	-0.972432	0.00112953
PLAA	Up	circRNA_6296|ChrW:3649254_3649868_-	Down	-0.972395	0.00113251
LOC101748790	Up	circRNA_1064|Chr1:180908356_180912265_-	Up	0.972355	0.00113582
DHFR	Up	circRNA_0759|Chr1:130466378_130493459_-	Down	-0.972268	0.00114291
SLC9A5	Down	circRNA_2202|Chr19:386486_393543_-	Down	0.972214	0.00114739
SLC12A5	Down	circRNA_1429|Chr11:11151431_11175541_-	Down	0.972211	0.00114762
NAA35	Up	circRNA_0759|Chr1:130466378_130493459_-	Down	-0.972203	0.00114831
ATF3	Up	circRNA_2202|Chr19:386486_393543_-	Down	-0.972195	0.00114895
LCA5L	Down	circRNA_6296|ChrW:3649254_3649868_-	Down	0.972182	0.00115
FST	Up	circRNA_4384|Chr31:5311868_5397897_-	Down	-0.972176	0.00115052
WDR36	Up	circRNA_4400|Chr31:5347507_5405541_-	Down	-0.972163	0.00115157
LOC107049482	Down	circRNA_0759|Chr1:130466378_130493459_-	Down	0.972121	0.00115506
TEX33	Down	circRNA_4406|Chr31:5365780_5401052_-	Up	-0.972113	0.00115566
EGFLAM	Down	circRNA_4401|Chr31:5348802_5410716_-	Down	0.972077	0.00115866
FAM174A	Up	circRNA_5852|Chr7:35146972_35148450_+	Up	0.972062	0.00115987
CZH9orf72	Up	circRNA_5121|Chr5:22519022_22521651_+	Up	0.972051	0.00116078
LOC100859602	Down	circRNA_6300|ChrW:4831150_4838596_+	Down	0.972019	0.00116343
LOC107055470	Down	circRNA_1429|Chr11:11151431_11175541_-	Down	0.97198	0.00116667
ERCC8	Up	circRNA_5852|Chr7:35146972_35148450_+	Up	0.971864	0.00117632
LOC100859467	Down	circRNA_2202|Chr19:386486_393543_-	Down	0.971713	0.00118888
INIP	Up	circRNA_4384|Chr31:5311868_5397897_-	Down	-0.97169	0.0011908
MGAT5B	Down	circRNA_2202|Chr19:386486_393543_-	Down	0.97165	0.00119422
GPR157	Down	circRNA_6296|ChrW:3649254_3649868_-	Down	0.971643	0.0011948
F2RL1	Up	circRNA_1961|Chr16:1963869_2057383_-	Down	-0.971438	0.00121205
MRPL50	Up	circRNA_4400|Chr31:5347507_5405541_-	Down	-0.971397	0.00121548
HBM	Down	circRNA_2289|Chr2:422898_520897_-	Down	0.971393	0.00121587
SMC2	Up	circRNA_1429|Chr11:11151431_11175541_-	Down	-0.971337	0.0012206
CAPG	Down	circRNA_5852|Chr7:35146972_35148450_+	Up	-0.971287	0.00122485
SCTR	Down	circRNA_3845|Chr3:40052294_40060908_+	Down	0.971261	0.00122702
ATP5A1W	Down	circRNA_6300|ChrW:4831150_4838596_+	Down	0.97122	0.00123052
UBE2R2L	Down	circRNA_0759|Chr1:130466378_130493459_-	Down	0.971187	0.00123331
RNF17	Down	circRNA_1909|Chr15:8218348_8230982_-	Down	0.97115	0.00123645
CEP78	Up	circRNA_5852|Chr7:35146972_35148450_+	Up	0.971037	0.00124611
GOLPH3	Up	circRNA_4400|Chr31:5347507_5405541_-	Down	-0.970997	0.00124954
LOC431003	Down	circRNA_6300|ChrW:4831150_4838596_+	Down	0.970964	0.00125242
MADPRT1	Up	circRNA_5108|Chr5:19233415_19234661_+	Up	0.97096	0.00125278
SMC2	Up	circRNA_2202|Chr19:386486_393543_-	Down	-0.970947	0.00125385
LOC100857794	Down	circRNA_0759|Chr1:130466378_130493459_-	Down	0.97091	0.00125706
LOC107049082	Up	circRNA_1064|Chr1:180908356_180912265_-	Up	0.970895	0.00125835
FST	Up	circRNA_0759|Chr1:130466378_130493459_-	Down	-0.970867	0.00126076
ATF3	Up	circRNA_4384|Chr31:5311868_5397897_-	Down	-0.970851	0.00126213
LOC415662	Up	circRNA_5852|Chr7:35146972_35148450_+	Up	0.970847	0.00126247
CYP21A1	Down	circRNA_6505|ChrZ:34225077_34231686_+	Up	-0.970818	0.00126496
TOMM5	Up	circRNA_4384|Chr31:5311868_5397897_-	Down	-0.970811	0.0012656
RPL17	Up	circRNA_5852|Chr7:35146972_35148450_+	Up	0.970713	0.00127403
TAL2	Down	circRNA_1909|Chr15:8218348_8230982_-	Down	0.970666	0.0012781
LOC112531114	Down	circRNA_1961|Chr16:1963869_2057383_-	Down	0.970641	0.00128031
HAUS1	Up	circRNA_2202|Chr19:386486_393543_-	Down	-0.970613	0.00128274
TXNL1	Up	circRNA_3845|Chr3:40052294_40060908_+	Down	-0.970611	0.00128285
HINT1Z	Up	circRNA_4400|Chr31:5347507_5405541_-	Down	-0.970419	0.00129959
RAB2B	Up	circRNA_4418|Chr31:5498994_5587824_-	Up	0.970367	0.00130417
MRPL50	Up	circRNA_1961|Chr16:1963869_2057383_-	Down	-0.970323	0.00130805
CHAC1	Up	circRNA_1988|Chr16:2287393_2330798_+	Up	0.970321	0.00130817
FAM174A	Up	circRNA_4400|Chr31:5347507_5405541_-	Down	-0.970296	0.00131041
CHST1	Up	circRNA_1359|Chr11:1059092_1064798_-	Up	0.970266	0.00131301
CFAP73	Down	circRNA_4385|Chr31:5315201_5401052_-	Down	0.970165	0.00132192
TAL2	Down	circRNA_4401|Chr31:5348802_5410716_-	Down	0.970153	0.00132297
SRFBP1	Up	circRNA_2202|Chr19:386486_393543_-	Down	-0.970151	0.00132311
WDR36	Up	circRNA_3845|Chr3:40052294_40060908_+	Down	-0.970139	0.00132418
NDUFAF2	Up	circRNA_4400|Chr31:5347507_5405541_-	Down	-0.970083	0.00132919
VH26L10	Down	circRNA_3565|Chr3:82552_86295_-	Down	0.970008	0.00133578
EAAT5L	Down	circRNA_4350|Chr31:2362269_2439389_-	Down	0.969978	0.00133848
VH26L10	Down	circRNA_0179|Chr1:32729478_32729664_-	Down	0.969946	0.00134127
TOMM5	Up	circRNA_2202|Chr19:386486_393543_-	Down	-0.969916	0.00134399
UTP15	Up	circRNA_0759|Chr1:130466378_130493459_-	Down	-0.96987	0.00134807
TARS	Up	circRNA_1359|Chr11:1059092_1064798_-	Up	0.96986	0.00134894
ESR1	Down	circRNA_4401|Chr31:5348802_5410716_-	Down	0.969825	0.00135203
HLA-F10AL1	Down	circRNA_4384|Chr31:5311868_5397897_-	Down	0.969819	0.00135257
TBCA	Up	circRNA_4384|Chr31:5311868_5397897_-	Down	-0.969812	0.00135322
LOC417973	Up	circRNA_0824|Chr1:137697048_137768926_+	Up	0.969761	0.00135776
LOC107049046	Down	circRNA_5852|Chr7:35146972_35148450_+	Up	-0.969668	0.00136605
LOC107050454	Down	circRNA_6304|ChrW:5012970_5020183_-	Down	0.969657	0.00136705
MRPS36	Up	circRNA_0759|Chr1:130466378_130493459_-	Down	-0.969649	0.00136783
CZH5ORF51	Up	circRNA_6296|ChrW:3649254_3649868_-	Down	-0.969648	0.00136784
ESR1	Down	circRNA_6304|ChrW:5012970_5020183_-	Down	0.969567	0.00137516
CCNH	Up	circRNA_4384|Chr31:5311868_5397897_-	Down	-0.969552	0.00137648
APTX	Up	circRNA_2202|Chr19:386486_393543_-	Down	-0.969537	0.00137784
WDR36	Up	circRNA_1429|Chr11:11151431_11175541_-	Down	-0.969492	0.00138191
DOK6	Up	circRNA_6505|ChrZ:34225077_34231686_+	Up	0.969485	0.00138258
TERAL2	Down	circRNA_2202|Chr19:386486_393543_-	Down	0.969429	0.00138759
LOC107049046	Down	circRNA_6530|ChrZ:38536561_38537174_+	Up	-0.969417	0.00138871
LOC769704	Down	circRNA_3845|Chr3:40052294_40060908_+	Down	0.969298	0.00139948
GOLPH3	Up	circRNA_6300|ChrW:4831150_4838596_+	Down	-0.969282	0.00140094
ANKRA2	Up	circRNA_5121|Chr5:22519022_22521651_+	Up	0.969264	0.00140256
BTN3A2	Up	circRNA_4406|Chr31:5365780_5401052_-	Up	0.969258	0.00140308
HDC	Up	circRNA_4418|Chr31:5498994_5587824_-	Up	0.969252	0.0014036
PCTPL	Down	circRNA_0004|Chr1:51394_51727_+	Down	0.969234	0.00140522
FAM174A	Up	circRNA_6300|ChrW:4831150_4838596_+	Down	-0.969226	0.00140601
LOC101747680	Up	circRNA_6300|ChrW:4831150_4838596_+	Down	-0.969179	0.0014103
LOC107050454	Down	circRNA_4385|Chr31:5315201_5401052_-	Down	0.969168	0.00141129
CNGA2	Down	circRNA_4384|Chr31:5311868_5397897_-	Down	0.969146	0.0014133
UBE2R2L	Down	circRNA_2202|Chr19:386486_393543_-	Down	0.969125	0.00141523
RNF17	Down	circRNA_4401|Chr31:5348802_5410716_-	Down	0.969118	0.00141583
ESR1	Down	circRNA_4385|Chr31:5315201_5401052_-	Down	0.968971	0.00142927
LOC112530977	Down	circRNA_4400|Chr31:5347507_5405541_-	Down	0.968928	0.00143325
LOC418544	Up	circRNA_4384|Chr31:5311868_5397897_-	Down	-0.968897	0.00143601
LOC107055013	Down	circRNA_3845|Chr3:40052294_40060908_+	Down	0.968872	0.00143831
LOC100859602	Down	circRNA_5852|Chr7:35146972_35148450_+	Up	-0.968849	0.00144044
LOC107049603	Up	circRNA_5121|Chr5:22519022_22521651_+	Up	0.968826	0.00144258
BTN3A2	Up	circRNA_0824|Chr1:137697048_137768926_+	Up	0.96876	0.00144866
CHDB1	Down	circRNA_5852|Chr7:35146972_35148450_+	Up	-0.968705	0.00145378
CTSG	Up	circRNA_4418|Chr31:5498994_5587824_-	Up	0.968596	0.00146381
SPTLC1	Up	circRNA_4400|Chr31:5347507_5405541_-	Down	-0.968594	0.00146404
NIPBLL	Down	circRNA_4400|Chr31:5347507_5405541_-	Down	0.968575	0.00146583
TERAL2	Down	circRNA_0759|Chr1:130466378_130493459_-	Down	0.968572	0.00146604
LOC107055431	Down	circRNA_2202|Chr19:386486_393543_-	Down	0.968569	0.00146634
APTX	Up	circRNA_0759|Chr1:130466378_130493459_-	Down	-0.968499	0.00147287
TBCA	Up	circRNA_2202|Chr19:386486_393543_-	Down	-0.96845	0.00147742
CCLI7	Down	circRNA_6284|ChrW:272854_280340_+	Down	0.968444	0.00147794
TMEM167A	Up	circRNA_5852|Chr7:35146972_35148450_+	Up	0.968441	0.00147828
LOC107050454	Down	circRNA_6284|ChrW:272854_280340_+	Down	0.968423	0.00147993
SOCS3	Down	circRNA_5073|Chr5:13060666_13062303_+	Down	0.968359	0.00148585
TMEM167A	Up	circRNA_6505|ChrZ:34225077_34231686_+	Up	0.968239	0.00149712
SPIN1W	Down	circRNA_6296|ChrW:3649254_3649868_-	Down	0.968132	0.00150715
ESR1	Down	circRNA_6284|ChrW:272854_280340_+	Down	0.968126	0.00150778
TEX33	Down	circRNA_5571|Chr6:32295915_32360230_+	Up	-0.968101	0.00151012
APOA4	Up	circRNA_5121|Chr5:22519022_22521651_+	Up	0.968008	0.00151888
VH26L10	Down	circRNA_0004|Chr1:51394_51727_+	Down	0.967942	0.00152506
LCA5L	Down	circRNA_6300|ChrW:4831150_4838596_+	Down	0.967938	0.00152551
CCNH	Up	circRNA_6296|ChrW:3649254_3649868_-	Down	-0.967809	0.00153769
LOC107049174	Down	circRNA_6300|ChrW:4831150_4838596_+	Down	0.967716	0.00154661
RAD1	Up	circRNA_4400|Chr31:5347507_5405541_-	Down	-0.967685	0.00154948
NUP155	Up	circRNA_2202|Chr19:386486_393543_-	Down	-0.967658	0.00155206
ARHGEF39	Up	circRNA_3845|Chr3:40052294_40060908_+	Down	-0.967619	0.00155582
BTF3	Up	circRNA_2202|Chr19:386486_393543_-	Down	-0.967617	0.00155598
SMAD2W	Down	circRNA_5852|Chr7:35146972_35148450_+	Up	-0.967599	0.00155772
LRRC19	Up	circRNA_4400|Chr31:5347507_5405541_-	Down	-0.96756	0.00156149
LOC112531114	Down	circRNA_0759|Chr1:130466378_130493459_-	Down	0.967467	0.00157036
ART1	Up	circRNA_6530|ChrZ:38536561_38537174_+	Up	0.96746	0.00157109
LMCD1	Down	circRNA_2202|Chr19:386486_393543_-	Down	0.967429	0.00157406
PHAX	Up	circRNA_0759|Chr1:130466378_130493459_-	Down	-0.967411	0.00157577
SPIN1W	Down	circRNA_0759|Chr1:130466378_130493459_-	Down	0.967359	0.00158077
TEX33	Down	circRNA_4418|Chr31:5498994_5587824_-	Up	-0.967344	0.00158219
SRP19	Up	circRNA_1429|Chr11:11151431_11175541_-	Down	-0.967241	0.0015922
SLC26A1	Up	circRNA_5108|Chr5:19233415_19234661_+	Up	0.9672	0.00159612
LOC425347	Down	circRNA_5852|Chr7:35146972_35148450_+	Up	-0.967141	0.00160179
SLC46A2	Up	circRNA_4418|Chr31:5498994_5587824_-	Up	0.967041	0.00161152
PDK4	Up	circRNA_1064|Chr1:180908356_180912265_-	Up	0.967038	0.00161181
LOC112530977	Down	circRNA_1961|Chr16:1963869_2057383_-	Down	0.966912	0.00162413
HDC	Up	circRNA_2596|Chr2:46394013_46401368_+	Up	0.966907	0.00162456
F2RL1	Up	circRNA_4384|Chr31:5311868_5397897_-	Down	-0.966848	0.00163034
DCTN3	Up	circRNA_3845|Chr3:40052294_40060908_+	Down	-0.966816	0.00163352
TNS2	Down	circRNA_4375|Chr31:5251588_5267684_-	Down	0.966813	0.00163377
ATF3	Up	circRNA_0759|Chr1:130466378_130493459_-	Down	-0.966684	0.00164645
APOA4	Up	circRNA_6505|ChrZ:34225077_34231686_+	Up	0.966669	0.00164796
FAM151B	Up	circRNA_4400|Chr31:5347507_5405541_-	Down	-0.966581	0.0016566
HINT1Z	Up	circRNA_4384|Chr31:5311868_5397897_-	Down	-0.966549	0.00165973
LOC107055431	Down	circRNA_6300|ChrW:4831150_4838596_+	Down	0.966494	0.00166513
TBCA	Up	circRNA_6296|ChrW:3649254_3649868_-	Down	-0.966364	0.00167802
LOC107049575	Down	circRNA_4340|Chr31:2362269_2405166_-	Down	0.966352	0.00167926
GADD45G	Up	circRNA_1064|Chr1:180908356_180912265_-	Up	0.966326	0.00168185
CFAP73	Down	circRNA_6284|ChrW:272854_280340_+	Down	0.966305	0.00168391
VH26L10	Down	circRNA_1351|Chr11:1051434_1064351_-	Down	0.966246	0.00168977
RPTC15L	Down	circRNA_2202|Chr19:386486_393543_-	Down	0.96615	0.0016993
LOC418544	Up	circRNA_2202|Chr19:386486_393543_-	Down	-0.966101	0.00170428
SMAD7B	Down	circRNA_4384|Chr31:5311868_5397897_-	Down	0.966083	0.00170604
MSH3	Up	circRNA_6530|ChrZ:38536561_38537174_+	Up	0.966066	0.00170776
MSH3	Up	circRNA_3845|Chr3:40052294_40060908_+	Down	-0.965979	0.00171645
ESR1	Down	circRNA_4375|Chr31:5251588_5267684_-	Down	0.96582	0.00173242
GLRX	Up	circRNA_6296|ChrW:3649254_3649868_-	Down	-0.965735	0.00174107
MSH3	Up	circRNA_5852|Chr7:35146972_35148450_+	Up	0.965729	0.00174163
EGFLAM	Down	circRNA_1909|Chr15:8218348_8230982_-	Down	0.965682	0.00174639
CEP78	Up	circRNA_2202|Chr19:386486_393543_-	Down	-0.965673	0.00174732
ANKRA2	Up	circRNA_5852|Chr7:35146972_35148450_+	Up	0.965641	0.00175054
LOC101752211	Down	circRNA_4375|Chr31:5251588_5267684_-	Down	0.965632	0.00175145
LOC101752152	Up	circRNA_4418|Chr31:5498994_5587824_-	Up	0.965589	0.00175576
RPTC15L	Down	circRNA_0759|Chr1:130466378_130493459_-	Down	0.965566	0.00175809
USP35	Down	circRNA_3845|Chr3:40052294_40060908_+	Down	0.965475	0.00176739
LOC100858742	Down	circRNA_6530|ChrZ:38536561_38537174_+	Up	-0.965464	0.00176855
VWC2	Down	circRNA_4375|Chr31:5251588_5267684_-	Down	0.965445	0.00177044
CEP78	Up	circRNA_4384|Chr31:5311868_5397897_-	Down	-0.965442	0.00177079
MSH3	Up	circRNA_2202|Chr19:386486_393543_-	Down	-0.965434	0.00177156
LOC101750289	Down	circRNA_4340|Chr31:2362269_2405166_-	Down	0.965398	0.00177525
CTGFL	Down	circRNA_0759|Chr1:130466378_130493459_-	Down	0.965344	0.00178072
KCNT1	Down	circRNA_2202|Chr19:386486_393543_-	Down	0.965304	0.00178485
SLC26A1	Up	circRNA_4418|Chr31:5498994_5587824_-	Up	0.965294	0.00178583
FAM151B	Up	circRNA_4384|Chr31:5311868_5397897_-	Down	-0.965256	0.00178972
KIAA1683	Down	circRNA_6296|ChrW:3649254_3649868_-	Down	0.965249	0.00179043
KIF24	Up	circRNA_4384|Chr31:5311868_5397897_-	Down	-0.965243	0.0017911
GPR85	Up	circRNA_1909|Chr15:8218348_8230982_-	Down	-0.965232	0.00179219
HOXD9	Down	circRNA_4401|Chr31:5348802_5410716_-	Down	0.965226	0.00179277
CCLI7	Down	circRNA_4385|Chr31:5315201_5401052_-	Down	0.965196	0.00179592
LOC107055470	Down	circRNA_3845|Chr3:40052294_40060908_+	Down	0.965165	0.00179911
SLC4A5	Down	circRNA_6304|ChrW:5012970_5020183_-	Down	0.96513	0.0018027
LOC100858742	Down	circRNA_0759|Chr1:130466378_130493459_-	Down	0.965127	0.00180296
PCTPL	Down	circRNA_1906|Chr15:8218348_8226517_-	Down	0.965126	0.00180309
TXN	Up	circRNA_2202|Chr19:386486_393543_-	Down	-0.965021	0.00181391
HNRNPKL	Down	circRNA_4384|Chr31:5311868_5397897_-	Down	0.964984	0.00181771
GLRX	Up	circRNA_2202|Chr19:386486_393543_-	Down	-0.964882	0.00182822
ST6GALNAC1	Down	circRNA_4375|Chr31:5251588_5267684_-	Down	0.964723	0.00184476
PLAA	Up	circRNA_4384|Chr31:5311868_5397897_-	Down	-0.964691	0.00184804
LOC101747680	Up	circRNA_4384|Chr31:5311868_5397897_-	Down	-0.96462	0.00185546
CD69L	Up	circRNA_1988|Chr16:2287393_2330798_+	Up	0.964616	0.00185585
HINTW	Down	circRNA_6530|ChrZ:38536561_38537174_+	Up	-0.964612	0.00185627
NDUFS4	Up	circRNA_6296|ChrW:3649254_3649868_-	Down	-0.964559	0.0018618
CA7	Up	circRNA_0458|Chr1:71312966_71343721_+	Up	0.964538	0.00186405
CA7	Up	circRNA_0824|Chr1:137697048_137768926_+	Up	0.964505	0.00186751
LOC431003	Down	circRNA_2202|Chr19:386486_393543_-	Down	0.964494	0.0018686
LOC101747680	Up	circRNA_5852|Chr7:35146972_35148450_+	Up	0.96439	0.00187949
EAAT5L	Down	circRNA_6283|ChrW:272854_275574_+	Down	0.96432	0.00188685
EMP1	Up	circRNA_3845|Chr3:40052294_40060908_+	Down	-0.964303	0.00188867
LOC107049174	Down	circRNA_2202|Chr19:386486_393543_-	Down	0.964294	0.00188957
LOC112531107	Down	circRNA_4384|Chr31:5311868_5397897_-	Down	0.964269	0.00189223
LOC101751752	Down	circRNA_3845|Chr3:40052294_40060908_+	Down	0.964241	0.00189518
DHFR	Up	circRNA_2202|Chr19:386486_393543_-	Down	-0.964234	0.00189597
RAD1	Up	circRNA_4418|Chr31:5498994_5587824_-	Up	0.964222	0.00189715
GDA	Up	circRNA_4418|Chr31:5498994_5587824_-	Up	0.964131	0.00190685
ADAMTS1	Up	circRNA_2202|Chr19:386486_393543_-	Down	-0.964052	0.00191517
UBAP2	Down	circRNA_5852|Chr7:35146972_35148450_+	Up	-0.964023	0.00191825
HLA-F10AL1	Down	circRNA_2202|Chr19:386486_393543_-	Down	0.963953	0.00192568
KCNT1	Down	circRNA_3845|Chr3:40052294_40060908_+	Down	0.963927	0.0019284
HLA-F10AL1	Down	circRNA_3845|Chr3:40052294_40060908_+	Down	0.963814	0.00194041
CAPG	Down	circRNA_4400|Chr31:5347507_5405541_-	Down	0.963788	0.0019432
F2RL1	Up	circRNA_0759|Chr1:130466378_130493459_-	Down	-0.963773	0.00194481
NUP155	Up	circRNA_0759|Chr1:130466378_130493459_-	Down	-0.96372	0.00195048
CCLI7	Down	circRNA_4375|Chr31:5251588_5267684_-	Down	0.963658	0.00195711
CA7	Up	circRNA_4404|Chr31:5361834_5401052_-	Up	0.963601	0.00196321
PERP2	Up	circRNA_1988|Chr16:2287393_2330798_+	Up	0.963583	0.0019651
MADPRT1	Up	circRNA_0824|Chr1:137697048_137768926_+	Up	0.963572	0.00196628
HIST1H2B8	Up	circRNA_1988|Chr16:2287393_2330798_+	Up	0.963567	0.00196686
ELOVL7	Up	circRNA_4384|Chr31:5311868_5397897_-	Down	-0.963564	0.00196716
PHGDH	Up	circRNA_2596|Chr2:46394013_46401368_+	Up	0.963474	0.00197682
GLP1R	Down	circRNA_6283|ChrW:272854_275574_+	Down	0.96342	0.00198271
CEP78	Up	circRNA_4400|Chr31:5347507_5405541_-	Down	-0.963411	0.00198367
BTN3A2	Up	circRNA_5571|Chr6:32295915_32360230_+	Up	0.963358	0.00198934
C1H11ORF87	Down	circRNA_5852|Chr7:35146972_35148450_+	Up	-0.963269	0.00199898
IGSF1L8	Down	circRNA_5852|Chr7:35146972_35148450_+	Up	-0.963261	0.00199988
LOC107049174	Down	circRNA_6296|ChrW:3649254_3649868_-	Down	0.96322	0.00200433
CD101	Down	circRNA_2202|Chr19:386486_393543_-	Down	0.963215	0.00200481
LOC112531135	Down	circRNA_4384|Chr31:5311868_5397897_-	Down	0.963207	0.00200568
BTF3	Up	circRNA_4384|Chr31:5311868_5397897_-	Down	-0.963155	0.00201128
CTGFL	Down	circRNA_4384|Chr31:5311868_5397897_-	Down	0.963078	0.00201973
ST8SIA3W	Down	circRNA_1429|Chr11:11151431_11175541_-	Down	0.963054	0.00202226
CD69L	Up	circRNA_1064|Chr1:180908356_180912265_-	Up	0.962913	0.00203766
EVA1B	Down	circRNA_6296|ChrW:3649254_3649868_-	Down	0.962867	0.00204264
NGFR	Down	circRNA_4401|Chr31:5348802_5410716_-	Down	0.962861	0.00204333
LOC101752211	Down	circRNA_6310|ChrW:6430833_6437400_+	Down	0.962799	0.00205009
RPTC15L	Down	circRNA_6300|ChrW:4831150_4838596_+	Down	0.962741	0.00205652
LOC107049866	Down	circRNA_6300|ChrW:4831150_4838596_+	Down	0.962737	0.00205688
PHAX	Up	circRNA_6296|ChrW:3649254_3649868_-	Down	-0.962717	0.00205908
LOC101752211	Down	circRNA_6304|ChrW:5012970_5020183_-	Down	0.962693	0.00206177
LOC100859467	Down	circRNA_6300|ChrW:4831150_4838596_+	Down	0.962671	0.00206414
CETN3	Up	circRNA_4400|Chr31:5347507_5405541_-	Down	-0.96266	0.00206541
CZH9orf72	Up	circRNA_6505|ChrZ:34225077_34231686_+	Up	0.96261	0.0020709
ATF3	Up	circRNA_4400|Chr31:5347507_5405541_-	Down	-0.962492	0.0020839
AMACR	Up	circRNA_2202|Chr19:386486_393543_-	Down	-0.962444	0.00208924
SLC12A5	Down	circRNA_0759|Chr1:130466378_130493459_-	Down	0.962442	0.00208939
HBA1	Down	circRNA_1909|Chr15:8218348_8230982_-	Down	0.962383	0.00209596
DTWD2	Up	circRNA_5121|Chr5:22519022_22521651_+	Up	0.962365	0.00209789
GLP1R	Down	circRNA_4350|Chr31:2362269_2439389_-	Down	0.96229	0.00210622
TMPRSS4	Down	circRNA_6304|ChrW:5012970_5020183_-	Down	0.962287	0.00210662
TARS	Up	circRNA_6300|ChrW:4831150_4838596_+	Down	-0.96224	0.0021118
RAD1	Up	circRNA_4384|Chr31:5311868_5397897_-	Down	-0.962228	0.00211312
FST	Up	circRNA_2202|Chr19:386486_393543_-	Down	-0.962208	0.00211539
SGK1	Up	circRNA_4375|Chr31:5251588_5267684_-	Down	-0.961989	0.00213983
PTCD2	Up	circRNA_1961|Chr16:1963869_2057383_-	Down	-0.961989	0.00213984
LOC417973	Up	circRNA_0458|Chr1:71312966_71343721_+	Up	0.961935	0.00214584
LOC107055450	Up	circRNA_4406|Chr31:5365780_5401052_-	Up	0.961923	0.00214724
CETN3	Up	circRNA_5121|Chr5:22519022_22521651_+	Up	0.961901	0.00214965
LOC101748790	Up	circRNA_1988|Chr16:2287393_2330798_+	Up	0.961897	0.00215005
SLC22A13	Up	circRNA_0824|Chr1:137697048_137768926_+	Up	0.961841	0.00215641
PLTGP6L1	Down	circRNA_6284|ChrW:272854_280340_+	Down	0.96181	0.00215984
SMAD7B	Down	circRNA_6530|ChrZ:38536561_38537174_+	Up	-0.961744	0.00216728
MRPS30	Up	circRNA_2202|Chr19:386486_393543_-	Down	-0.961676	0.00217491
LOC428967	Down	circRNA_4401|Chr31:5348802_5410716_-	Down	0.961648	0.00217814
FST	Up	circRNA_4400|Chr31:5347507_5405541_-	Down	-0.96162	0.0021813
NDUFS4	Up	circRNA_6530|ChrZ:38536561_38537174_+	Up	0.961563	0.00218771
TXNL1	Up	circRNA_1429|Chr11:11151431_11175541_-	Down	-0.961514	0.00219329
CCLI7	Down	circRNA_6304|ChrW:5012970_5020183_-	Down	0.961455	0.00219996
LOC107049174	Down	circRNA_0759|Chr1:130466378_130493459_-	Down	0.961363	0.00221043
ATP5A1W	Down	circRNA_6530|ChrZ:38536561_38537174_+	Up	-0.961171	0.00223229
ADAMTS1	Up	circRNA_4384|Chr31:5311868_5397897_-	Down	-0.961157	0.00223387
WDR36	Up	circRNA_1961|Chr16:1963869_2057383_-	Down	-0.961147	0.00223503
LOC101752152	Up	circRNA_0458|Chr1:71312966_71343721_+	Up	0.961136	0.00223624
LOC107080643	Up	circRNA_5571|Chr6:32295915_32360230_+	Up	0.961125	0.00223754
LOC101752211	Down	circRNA_4385|Chr31:5315201_5401052_-	Down	0.961106	0.00223964
LOC107049482	Down	circRNA_6296|ChrW:3649254_3649868_-	Down	0.961077	0.00224297
GLP1R	Down	circRNA_6310|ChrW:6430833_6437400_+	Down	0.961047	0.00224642
CYP21A1	Down	circRNA_5852|Chr7:35146972_35148450_+	Up	-0.961045	0.0022467
CA2	Up	circRNA_4418|Chr31:5498994_5587824_-	Up	0.960991	0.00225285
LOC112532726	Up	circRNA_5584|Chr6:33594726_33608800_-	Down	-0.960868	0.00226697
SLC15A1	Up	circRNA_6310|ChrW:6430833_6437400_+	Down	-0.960852	0.00226885
HINTW	Down	circRNA_4384|Chr31:5311868_5397897_-	Down	0.96083	0.00227143
HOXD9	Down	circRNA_1909|Chr15:8218348_8230982_-	Down	0.960771	0.0022782
SPP1	Down	circRNA_4418|Chr31:5498994_5587824_-	Up	-0.960704	0.00228595
LYRM7	Up	circRNA_4400|Chr31:5347507_5405541_-	Down	-0.960665	0.0022904
LOC101750540	Down	circRNA_5072|Chr5:13059844_13062303_+	Down	0.960554	0.00230324
ESR1	Down	circRNA_6310|ChrW:6430833_6437400_+	Down	0.960444	0.00231606
LCA5L	Down	circRNA_4400|Chr31:5347507_5405541_-	Down	0.960398	0.00232146
SLC4A5	Down	circRNA_4385|Chr31:5315201_5401052_-	Down	0.96035	0.002327
LOC100859467	Down	circRNA_0759|Chr1:130466378_130493459_-	Down	0.960336	0.00232868
MYCBPAP	Down	circRNA_4400|Chr31:5347507_5405541_-	Down	0.960293	0.00233366
LOC107050992	Down	circRNA_5072|Chr5:13059844_13062303_+	Down	0.960268	0.00233658
TNS2	Down	circRNA_4401|Chr31:5348802_5410716_-	Down	0.960171	0.00234788
NAA35	Up	circRNA_5852|Chr7:35146972_35148450_+	Up	0.960167	0.00234841
LHFPL2	Up	circRNA_4384|Chr31:5311868_5397897_-	Down	-0.960152	0.00235016
ATP5I	Up	circRNA_5852|Chr7:35146972_35148450_+	Up	0.96008	0.00235857
SRFBP1	Up	circRNA_4400|Chr31:5347507_5405541_-	Down	-0.960069	0.00235992
AK6	Up	circRNA_5852|Chr7:35146972_35148450_+	Up	0.960053	0.00236178
CCNH	Up	circRNA_6530|ChrZ:38536561_38537174_+	Up	0.960035	0.00236388
SLC15A1	Up	circRNA_6283|ChrW:272854_275574_+	Down	-0.959953	0.00237358
ZBTB32	Up	circRNA_4404|Chr31:5361834_5401052_-	Up	0.9599	0.00237979
TERAL2	Down	circRNA_6300|ChrW:4831150_4838596_+	Down	0.959894	0.0023805
LOC101747868	Down	circRNA_1961|Chr16:1963869_2057383_-	Down	0.959883	0.00238177
PHAX	Up	circRNA_6300|ChrW:4831150_4838596_+	Down	-0.959871	0.00238315
KIAA1683	Down	circRNA_4400|Chr31:5347507_5405541_-	Down	0.959865	0.00238385
LOC112531114	Down	circRNA_2202|Chr19:386486_393543_-	Down	0.959864	0.00238402
AMIGO3	Down	circRNA_6530|ChrZ:38536561_38537174_+	Up	-0.95986	0.00238455
ELOVL7	Up	circRNA_4400|Chr31:5347507_5405541_-	Down	-0.959824	0.00238878
PLPPR3	Down	circRNA_4401|Chr31:5348802_5410716_-	Down	0.95982	0.00238921
LOC101752211	Down	circRNA_6283|ChrW:272854_275574_+	Down	0.959758	0.00239656
LOC101751752	Down	circRNA_1429|Chr11:11151431_11175541_-	Down	0.959757	0.00239662
CYP2C45	Up	circRNA_0824|Chr1:137697048_137768926_+	Up	0.959739	0.00239877
GLRX	Up	circRNA_6300|ChrW:4831150_4838596_+	Down	-0.959691	0.00240448
HINT1Z	Up	circRNA_2202|Chr19:386486_393543_-	Down	-0.959649	0.00240943
AK6	Up	circRNA_6300|ChrW:4831150_4838596_+	Down	-0.959621	0.00241278
LRRC19	Up	circRNA_4384|Chr31:5311868_5397897_-	Down	-0.95961	0.00241408
DTWD2	Up	circRNA_6505|ChrZ:34225077_34231686_+	Up	0.959565	0.00241937
LOC107050454	Down	circRNA_6310|ChrW:6430833_6437400_+	Down	0.959551	0.00242105
LOC107049046	Down	circRNA_0759|Chr1:130466378_130493459_-	Down	0.959334	0.00244696
LOC101752211	Down	circRNA_6284|ChrW:272854_280340_+	Down	0.959329	0.00244757
CHST1	Up	circRNA_6300|ChrW:4831150_4838596_+	Down	-0.959305	0.00245044
FSTL5	Down	circRNA_4340|Chr31:2362269_2405166_-	Down	0.959281	0.00245334
DNAH3	Down	circRNA_4418|Chr31:5498994_5587824_-	Up	-0.959275	0.00245406
RPL17	Up	circRNA_1961|Chr16:1963869_2057383_-	Down	-0.959246	0.00245753
WDR70	Up	circRNA_4384|Chr31:5311868_5397897_-	Down	-0.959169	0.00246673
APOB	Up	circRNA_6505|ChrZ:34225077_34231686_+	Up	0.959031	0.00248337
EMP1	Up	circRNA_5852|Chr7:35146972_35148450_+	Up	0.959026	0.00248396
FST	Up	circRNA_3845|Chr3:40052294_40060908_+	Down	-0.95902	0.00248458
TAL2	Down	circRNA_6284|ChrW:272854_280340_+	Down	0.959003	0.00248667
HAUS1	Up	circRNA_4400|Chr31:5347507_5405541_-	Down	-0.958963	0.00249149
LOC112531135	Down	circRNA_1961|Chr16:1963869_2057383_-	Down	0.958954	0.00249263
SPIN1W	Down	circRNA_6300|ChrW:4831150_4838596_+	Down	0.958862	0.00250364
MOV10L1	Down	circRNA_1909|Chr15:8218348_8230982_-	Down	0.958819	0.00250887
ETNPPL	Down	circRNA_6530|ChrZ:38536561_38537174_+	Up	-0.958718	0.00252111
CZH9orf72	Up	circRNA_5852|Chr7:35146972_35148450_+	Up	0.958698	0.00252359
FAM151B	Up	circRNA_5852|Chr7:35146972_35148450_+	Up	0.958695	0.00252397
AMACR	Up	circRNA_4384|Chr31:5311868_5397897_-	Down	-0.958685	0.00252518
BTN3A2	Up	circRNA_0458|Chr1:71312966_71343721_+	Up	0.958621	0.00253293
LOC107049467	Up	circRNA_0458|Chr1:71312966_71343721_+	Up	0.958512	0.00254621
LOC417973	Up	circRNA_4406|Chr31:5365780_5401052_-	Up	0.958463	0.00255221
NFIL3	Up	circRNA_5852|Chr7:35146972_35148450_+	Up	0.958344	0.00256664
REG4	Up	circRNA_2596|Chr2:46394013_46401368_+	Up	0.958328	0.00256864
TMEM56	Up	circRNA_4418|Chr31:5498994_5587824_-	Up	0.958159	0.00258939
LOC100859602	Down	circRNA_4400|Chr31:5347507_5405541_-	Down	0.958143	0.00259129
HAUS1	Up	circRNA_3845|Chr3:40052294_40060908_+	Down	-0.958063	0.00260123
LOC107049866	Down	circRNA_5852|Chr7:35146972_35148450_+	Up	-0.958062	0.00260128
SERPINB1	Up	circRNA_5121|Chr5:22519022_22521651_+	Up	0.958033	0.00260488
SLC35A3	Up	circRNA_6296|ChrW:3649254_3649868_-	Down	-0.958009	0.00260789
SERPINB1	Up	circRNA_6505|ChrZ:34225077_34231686_+	Up	0.957983	0.00261104
SLC15A1	Up	circRNA_4350|Chr31:2362269_2439389_-	Down	-0.957962	0.00261362
DCTN3	Up	circRNA_1429|Chr11:11151431_11175541_-	Down	-0.957952	0.00261492
SLC22A13	Up	circRNA_5108|Chr5:19233415_19234661_+	Up	0.957896	0.00262183
ERAP1	Up	circRNA_4384|Chr31:5311868_5397897_-	Down	-0.957863	0.00262594
CIART	Down	circRNA_2289|Chr2:422898_520897_-	Down	0.957859	0.00262632
TRIM9	Down	circRNA_2596|Chr2:46394013_46401368_+	Up	-0.957831	0.00262979
LRRC19	Up	circRNA_5121|Chr5:22519022_22521651_+	Up	0.957823	0.00263082
LOC417973	Up	circRNA_4404|Chr31:5361834_5401052_-	Up	0.957749	0.00263997
VWC2	Down	circRNA_6300|ChrW:4831150_4838596_+	Down	0.957738	0.00264137
EREG	Up	circRNA_2202|Chr19:386486_393543_-	Down	-0.957726	0.00264292
MTAP	Up	circRNA_5852|Chr7:35146972_35148450_+	Up	0.957687	0.00264765
LOC107055431	Down	circRNA_0759|Chr1:130466378_130493459_-	Down	0.957673	0.00264949
LYRM7	Up	circRNA_6296|ChrW:3649254_3649868_-	Down	-0.957634	0.00265434
SLC22A13	Up	circRNA_0458|Chr1:71312966_71343721_+	Up	0.95763	0.00265484
PCTPL	Down	circRNA_3565|Chr3:82552_86295_-	Down	0.957595	0.00265912
MGAT5B	Down	circRNA_4384|Chr31:5311868_5397897_-	Down	0.957557	0.00266386
FST	Up	circRNA_6530|ChrZ:38536561_38537174_+	Up	0.957506	0.00267026
ARHGEF39	Up	circRNA_1429|Chr11:11151431_11175541_-	Down	-0.957443	0.00267809
LOC396224	Down	circRNA_5073|Chr5:13060666_13062303_+	Down	0.957438	0.00267875
TAL2	Down	circRNA_4385|Chr31:5315201_5401052_-	Down	0.957432	0.00267949
MIER3L	Down	circRNA_4400|Chr31:5347507_5405541_-	Down	0.957388	0.00268501
MADPRT1	Up	circRNA_4406|Chr31:5365780_5401052_-	Up	0.957333	0.00269192
TMPRSS4	Down	circRNA_4385|Chr31:5315201_5401052_-	Down	0.95731	0.00269475
EAAT5L	Down	circRNA_6310|ChrW:6430833_6437400_+	Down	0.957264	0.00270052
RPL17	Up	circRNA_3845|Chr3:40052294_40060908_+	Down	-0.957226	0.00270528
MRPS30	Up	circRNA_0759|Chr1:130466378_130493459_-	Down	-0.957205	0.00270794
SLC26A1	Up	circRNA_0824|Chr1:137697048_137768926_+	Up	0.957138	0.0027163
MYCBPAP	Down	circRNA_4384|Chr31:5311868_5397897_-	Down	0.957114	0.00271936
PLTGP6L1	Down	circRNA_4385|Chr31:5315201_5401052_-	Down	0.957065	0.00272549
MRPS36	Up	circRNA_2202|Chr19:386486_393543_-	Down	-0.957062	0.00272589
LOC769704	Down	circRNA_1429|Chr11:11151431_11175541_-	Down	0.957032	0.00272975
PLPPR3	Down	circRNA_4375|Chr31:5251588_5267684_-	Down	0.957003	0.00273337
MYO3AL	Up	circRNA_4400|Chr31:5347507_5405541_-	Down	-0.95695	0.00274012
TMEM56	Up	circRNA_1359|Chr11:1059092_1064798_-	Up	0.95692	0.0027438
GLRX	Up	circRNA_0759|Chr1:130466378_130493459_-	Down	-0.956902	0.00274608
RNF17	Down	circRNA_6284|ChrW:272854_280340_+	Down	0.956883	0.00274853
ADAMTS1	Up	circRNA_5852|Chr7:35146972_35148450_+	Up	0.956845	0.00275331
LOC426070	Down	circRNA_5852|Chr7:35146972_35148450_+	Up	-0.956845	0.00275332
MYCBPAP	Down	circRNA_3845|Chr3:40052294_40060908_+	Down	0.956805	0.00275842
CNTLN	Up	circRNA_2289|Chr2:422898_520897_-	Down	-0.956796	0.00275959
TBCA	Up	circRNA_5852|Chr7:35146972_35148450_+	Up	0.956768	0.00276317
GDF15	Up	circRNA_5584|Chr6:33594726_33608800_-	Down	-0.956754	0.00276486
CAPG	Down	circRNA_6300|ChrW:4831150_4838596_+	Down	0.956742	0.00276641
TARS	Up	circRNA_6296|ChrW:3649254_3649868_-	Down	-0.95667	0.0027756
HLA-F10AL1	Down	circRNA_1429|Chr11:11151431_11175541_-	Down	0.956649	0.00277822
TOMM5	Up	circRNA_0759|Chr1:130466378_130493459_-	Down	-0.956592	0.00278554
CEP78	Up	circRNA_0759|Chr1:130466378_130493459_-	Down	-0.956536	0.00279264
SCTR	Down	circRNA_1429|Chr11:11151431_11175541_-	Down	0.956488	0.00279879
NUDT12	Up	circRNA_6300|ChrW:4831150_4838596_+	Down	-0.956459	0.00280245
TMC3	Up	circRNA_3753|Chr3:27253381_27254468_-	Up	0.956326	0.00281953
DCTN3	Up	circRNA_5852|Chr7:35146972_35148450_+	Up	0.956284	0.00282484
LOC100858742	Down	circRNA_2202|Chr19:386486_393543_-	Down	0.956283	0.00282497
SLC26A1	Up	circRNA_4406|Chr31:5365780_5401052_-	Up	0.956274	0.00282616
ADAMTS1	Up	circRNA_0759|Chr1:130466378_130493459_-	Down	-0.956208	0.00283461
F2RL1	Up	circRNA_4400|Chr31:5347507_5405541_-	Down	-0.956177	0.00283861
GOLPH3	Up	circRNA_5852|Chr7:35146972_35148450_+	Up	0.956175	0.00283891
LOC101752211	Down	circRNA_4401|Chr31:5348802_5410716_-	Down	0.956155	0.00284144
TINAG	Up	circRNA_4375|Chr31:5251588_5267684_-	Down	-0.956152	0.00284186
AMACR	Up	circRNA_0759|Chr1:130466378_130493459_-	Down	-0.95606	0.00285361
ST8SIA3W	Down	circRNA_5852|Chr7:35146972_35148450_+	Up	-0.956037	0.0028566
FAM151B	Up	circRNA_0759|Chr1:130466378_130493459_-	Down	-0.956	0.00286146
INIP	Up	circRNA_0759|Chr1:130466378_130493459_-	Down	-0.955975	0.00286458
RPTC15L	Down	circRNA_6296|ChrW:3649254_3649868_-	Down	0.95587	0.00287825
CREB3L3	Up	circRNA_5852|Chr7:35146972_35148450_+	Up	0.955755	0.00289315
TXN	Up	circRNA_0759|Chr1:130466378_130493459_-	Down	-0.955679	0.00290305
CYP2C45	Up	circRNA_0458|Chr1:71312966_71343721_+	Up	0.955671	0.00290403
RHOBTB1	Up	circRNA_1961|Chr16:1963869_2057383_-	Down	-0.955663	0.00290514
TXN	Up	circRNA_4384|Chr31:5311868_5397897_-	Down	-0.95561	0.00291198
ESR1	Down	circRNA_6283|ChrW:272854_275574_+	Down	0.955604	0.00291277
AK6	Up	circRNA_4384|Chr31:5311868_5397897_-	Down	-0.955583	0.00291544
GR42LP4	Down	circRNA_6304|ChrW:5012970_5020183_-	Down	0.95557	0.0029172
SLC4A5	Down	circRNA_6284|ChrW:272854_280340_+	Down	0.955559	0.00291858
LOC112530482	Down	circRNA_6296|ChrW:3649254_3649868_-	Down	0.955555	0.00291914
LOC112531107	Down	circRNA_2202|Chr19:386486_393543_-	Down	0.955543	0.00292069
TARS	Up	circRNA_4400|Chr31:5347507_5405541_-	Down	-0.955543	0.00292074
LOC107049482	Down	circRNA_6300|ChrW:4831150_4838596_+	Down	0.955535	0.00292169
NIPSNAP3L	Up	circRNA_0759|Chr1:130466378_130493459_-	Down	-0.955524	0.00292322
C1H11ORF87	Down	circRNA_4400|Chr31:5347507_5405541_-	Down	0.955472	0.00292997
TAL2	Down	circRNA_6304|ChrW:5012970_5020183_-	Down	0.955471	0.00293011
CYP2C45	Up	circRNA_5108|Chr5:19233415_19234661_+	Up	0.955463	0.0029312
LOC418544	Up	circRNA_0759|Chr1:130466378_130493459_-	Down	-0.955408	0.00293837
NXNL1	Down	circRNA_4400|Chr31:5347507_5405541_-	Down	0.955369	0.00294344
LOC431003	Down	circRNA_0759|Chr1:130466378_130493459_-	Down	0.955258	0.00295804
LOC101752152	Up	circRNA_4404|Chr31:5361834_5401052_-	Up	0.955238	0.00296057
LOC112530485	Down	circRNA_4384|Chr31:5311868_5397897_-	Down	0.955231	0.00296147
CKS2	Up	circRNA_5852|Chr7:35146972_35148450_+	Up	0.955199	0.00296567
NIPSNAP3L	Up	circRNA_6300|ChrW:4831150_4838596_+	Down	-0.955191	0.00296679
ANK1	Down	circRNA_6530|ChrZ:38536561_38537174_+	Up	-0.955181	0.00296808
CHAC1	Up	circRNA_6505|ChrZ:34225077_34231686_+	Up	0.955179	0.0029684
CCK	Up	circRNA_1359|Chr11:1059092_1064798_-	Up	0.955131	0.00297473
ATP5I	Up	circRNA_3845|Chr3:40052294_40060908_+	Down	-0.955119	0.00297623
ZBTB32	Up	circRNA_0458|Chr1:71312966_71343721_+	Up	0.955085	0.00298071
RAB34	Down	circRNA_6530|ChrZ:38536561_38537174_+	Up	-0.955009	0.00299071
NDUFAF2	Up	circRNA_1961|Chr16:1963869_2057383_-	Down	-0.954967	0.00299634
SLC22A13	Up	circRNA_4404|Chr31:5361834_5401052_-	Up	0.954944	0.00299936
TMEM167A	Up	circRNA_6296|ChrW:3649254_3649868_-	Down	-0.954939	0.00300002
NIPSNAP3L	Up	circRNA_6530|ChrZ:38536561_38537174_+	Up	0.954934	0.00300065
FSTL5	Down	circRNA_2202|Chr19:386486_393543_-	Down	0.954921	0.00300241
LOC418544	Up	circRNA_4418|Chr31:5498994_5587824_-	Up	0.954899	0.00300527
MADPRT1	Up	circRNA_0458|Chr1:71312966_71343721_+	Up	0.954895	0.00300575
TERAL2	Down	circRNA_6296|ChrW:3649254_3649868_-	Down	0.954893	0.00300606
TMEM56	Up	circRNA_4400|Chr31:5347507_5405541_-	Down	-0.954891	0.00300633
LOC112531114	Down	circRNA_0179|Chr1:32729478_32729664_-	Down	0.954861	0.00301027
ELOVL7	Up	circRNA_0759|Chr1:130466378_130493459_-	Down	-0.954858	0.0030107
FAM151B	Up	circRNA_1961|Chr16:1963869_2057383_-	Down	-0.954815	0.00301639
NUDT12	Up	circRNA_4384|Chr31:5311868_5397897_-	Down	-0.954759	0.00302384
LOC107049164	Up	circRNA_6505|ChrZ:34225077_34231686_+	Up	0.954714	0.00302979
UBE2R2L	Down	circRNA_6530|ChrZ:38536561_38537174_+	Up	-0.954698	0.00303188
ANKRA2	Up	circRNA_6505|ChrZ:34225077_34231686_+	Up	0.954692	0.00303272
LOC107050454	Down	circRNA_1909|Chr15:8218348_8230982_-	Down	0.954683	0.00303395
UBE2R2L	Down	circRNA_6300|ChrW:4831150_4838596_+	Down	0.954548	0.00305194
LOC107050454	Down	circRNA_6283|ChrW:272854_275574_+	Down	0.954522	0.00305539
TOMM5	Up	circRNA_6296|ChrW:3649254_3649868_-	Down	-0.954403	0.00307123
FABP1	Up	circRNA_6296|ChrW:3649254_3649868_-	Down	-0.954145	0.00310581
GOLPH3	Up	circRNA_1359|Chr11:1059092_1064798_-	Up	0.954142	0.00310617
RORC	Down	circRNA_2596|Chr2:46394013_46401368_+	Up	-0.954102	0.00311155
MGAT5B	Down	circRNA_4400|Chr31:5347507_5405541_-	Down	0.954061	0.00311708
CDC42SE2	Up	circRNA_4384|Chr31:5311868_5397897_-	Down	-0.954058	0.00311756
KIAA1683	Down	circRNA_6530|ChrZ:38536561_38537174_+	Up	-0.954043	0.00311948
XKR9	Up	circRNA_2596|Chr2:46394013_46401368_+	Up	0.954041	0.00311982
DHFR	Up	circRNA_4384|Chr31:5311868_5397897_-	Down	-0.954038	0.00312026
ZFRL1	Down	circRNA_4400|Chr31:5347507_5405541_-	Down	0.954037	0.00312033
LOC107049201	Down	circRNA_2289|Chr2:422898_520897_-	Down	0.953884	0.00314099
CKS2	Up	circRNA_1064|Chr1:180908356_180912265_-	Up	0.953876	0.00314209
NFIL3	Up	circRNA_2202|Chr19:386486_393543_-	Down	-0.95386	0.00314417
CETN3	Up	circRNA_6300|ChrW:4831150_4838596_+	Down	-0.953829	0.00314842
HINT1Z	Up	circRNA_0759|Chr1:130466378_130493459_-	Down	-0.953786	0.00315422
GDF9	Down	circRNA_6530|ChrZ:38536561_38537174_+	Up	-0.953767	0.00315678
ADAMTS1	Up	circRNA_4400|Chr31:5347507_5405541_-	Down	-0.953735	0.0031612
CZH9orf72	Up	circRNA_6300|ChrW:4831150_4838596_+	Down	-0.953732	0.00316158
DTX1	Down	circRNA_4400|Chr31:5347507_5405541_-	Down	0.953671	0.00316979
LOC112531114	Down	circRNA_3565|Chr3:82552_86295_-	Down	0.953552	0.00318602
NAA35	Up	circRNA_1961|Chr16:1963869_2057383_-	Down	-0.953536	0.00318819
LIPML5	Down	circRNA_4350|Chr31:2362269_2439389_-	Down	0.953502	0.00319281
BTN3A2	Up	circRNA_4404|Chr31:5361834_5401052_-	Up	0.953481	0.00319563
HLA-F10AL1	Down	circRNA_4400|Chr31:5347507_5405541_-	Down	0.953438	0.0032016
LOC101747680	Up	circRNA_6296|ChrW:3649254_3649868_-	Down	-0.953409	0.00320548
TEX33	Down	circRNA_0824|Chr1:137697048_137768926_+	Up	-0.953391	0.00320796
LOC107055485	Down	circRNA_1909|Chr15:8218348_8230982_-	Down	0.953369	0.00321095
HNRNPKL	Down	circRNA_2202|Chr19:386486_393543_-	Down	0.953347	0.00321405
SMAD7B	Down	circRNA_6296|ChrW:3649254_3649868_-	Down	0.953335	0.00321559
NUP155	Up	circRNA_4418|Chr31:5498994_5587824_-	Up	0.953326	0.00321685
LOC107052933	Down	circRNA_3845|Chr3:40052294_40060908_+	Down	0.953218	0.00323161
TBCA	Up	circRNA_0759|Chr1:130466378_130493459_-	Down	-0.953094	0.00324865
ASNS	Up	circRNA_1359|Chr11:1059092_1064798_-	Up	0.953072	0.00325163
PLIN2	Up	circRNA_4418|Chr31:5498994_5587824_-	Up	0.953051	0.00325458
CYP2C45	Up	circRNA_4404|Chr31:5361834_5401052_-	Up	0.953046	0.00325521
IFI6	Up	circRNA_2289|Chr2:422898_520897_-	Down	-0.953003	0.00326118
LYRM7	Up	circRNA_1359|Chr11:1059092_1064798_-	Up	0.952996	0.00326215
BRIX1	Up	circRNA_1961|Chr16:1963869_2057383_-	Down	-0.952921	0.00327252
MRPS30	Up	circRNA_6296|ChrW:3649254_3649868_-	Down	-0.952887	0.00327721
LOC418222	Down	circRNA_4384|Chr31:5311868_5397897_-	Down	0.952881	0.00327804
NIM1KZ	Down	circRNA_1909|Chr15:8218348_8230982_-	Down	0.952873	0.00327907
LMCD1	Down	circRNA_4400|Chr31:5347507_5405541_-	Down	0.952816	0.00328703
MSH3	Up	circRNA_1961|Chr16:1963869_2057383_-	Down	-0.952785	0.0032913
FST	Up	circRNA_1961|Chr16:1963869_2057383_-	Down	-0.952753	0.00329574
EMP1	Up	circRNA_1429|Chr11:11151431_11175541_-	Down	-0.952729	0.00329902
LOC100857794	Down	circRNA_2202|Chr19:386486_393543_-	Down	0.952709	0.0033018
CCK	Up	circRNA_4400|Chr31:5347507_5405541_-	Down	-0.95269	0.00330441
RHOBTB1	Up	circRNA_4400|Chr31:5347507_5405541_-	Down	-0.952661	0.00330842
LOC107055450	Up	circRNA_5571|Chr6:32295915_32360230_+	Up	0.952599	0.00331701
LOC101752211	Down	circRNA_4350|Chr31:2362269_2439389_-	Down	0.952586	0.00331878
NUDT2	Up	circRNA_5852|Chr7:35146972_35148450_+	Up	0.952478	0.00333385
NIPSNAP3L	Up	circRNA_2202|Chr19:386486_393543_-	Down	-0.952391	0.00334593
TMPRSS4	Down	circRNA_6284|ChrW:272854_280340_+	Down	0.952334	0.00335391
MYCBPAP	Down	circRNA_6530|ChrZ:38536561_38537174_+	Up	-0.952269	0.00336296
CD163	Down	circRNA_0007|Chr1:197150_259506_-	Down	0.952158	0.00337859
ATP5A1W	Down	circRNA_6296|ChrW:3649254_3649868_-	Down	0.952154	0.00337913
CYP4B7	Up	circRNA_2596|Chr2:46394013_46401368_+	Up	0.952123	0.00338345
SLC9A5	Down	circRNA_4384|Chr31:5311868_5397897_-	Down	0.952111	0.00338518
RNF17	Down	circRNA_4385|Chr31:5315201_5401052_-	Down	0.952059	0.00339236
EREG	Up	circRNA_0759|Chr1:130466378_130493459_-	Down	-0.952052	0.00339342
RPTC15L	Down	circRNA_6530|ChrZ:38536561_38537174_+	Up	-0.952007	0.00339973
FABP1	Up	circRNA_6300|ChrW:4831150_4838596_+	Down	-0.951997	0.00340118
LOC112532697	Down	circRNA_5584|Chr6:33594726_33608800_-	Down	0.95198	0.00340346
KIF24	Up	circRNA_2202|Chr19:386486_393543_-	Down	-0.951941	0.00340906
ABCC2	Up	circRNA_3063|Chr2:136923357_136934084_-	Up	0.95194	0.00340919
EMILIN1	Down	circRNA_5073|Chr5:13060666_13062303_+	Down	0.951903	0.00341436
VTCN1L	Up	circRNA_6530|ChrZ:38536561_38537174_+	Up	0.9519	0.00341484
ASNS	Up	circRNA_2596|Chr2:46394013_46401368_+	Up	0.951897	0.00341515
LOC112532726	Up	circRNA_2202|Chr19:386486_393543_-	Down	-0.951874	0.0034184
SCTR	Down	circRNA_0759|Chr1:130466378_130493459_-	Down	0.951833	0.00342427
MRPS36	Up	circRNA_4384|Chr31:5311868_5397897_-	Down	-0.951805	0.0034281
EGFLAM	Down	circRNA_6310|ChrW:6430833_6437400_+	Down	0.951786	0.00343089
SGK1	Up	circRNA_6300|ChrW:4831150_4838596_+	Down	-0.951785	0.00343094
CHDB1	Down	circRNA_4400|Chr31:5347507_5405541_-	Down	0.95176	0.00343448
PLTGP6L1	Down	circRNA_6304|ChrW:5012970_5020183_-	Down	0.951741	0.00343713
MRPS30	Up	circRNA_6300|ChrW:4831150_4838596_+	Down	-0.951586	0.00345913
LRRC19	Up	circRNA_2202|Chr19:386486_393543_-	Down	-0.951533	0.00346665
HAUS1	Up	circRNA_1429|Chr11:11151431_11175541_-	Down	-0.951513	0.0034695
LOC107049467	Up	circRNA_4404|Chr31:5361834_5401052_-	Up	0.951505	0.00347057
GPR85	Up	circRNA_6284|ChrW:272854_280340_+	Down	-0.951362	0.00349093
MYOM1	Down	circRNA_2289|Chr2:422898_520897_-	Down	0.951323	0.00349644
CYP21A1	Down	circRNA_4400|Chr31:5347507_5405541_-	Down	0.951321	0.00349683
FST	Up	circRNA_5852|Chr7:35146972_35148450_+	Up	0.951273	0.00350367
NGFR	Down	circRNA_4375|Chr31:5251588_5267684_-	Down	0.951253	0.00350645
LOC417973	Up	circRNA_5571|Chr6:32295915_32360230_+	Up	0.951242	0.00350799
LOC107080643	Up	circRNA_4406|Chr31:5365780_5401052_-	Up	0.951225	0.00351055
WDR70	Up	circRNA_6300|ChrW:4831150_4838596_+	Down	-0.951217	0.00351156
CHST1	Up	circRNA_6296|ChrW:3649254_3649868_-	Down	-0.95113	0.00352412
LOC107050992	Down	circRNA_5073|Chr5:13060666_13062303_+	Down	0.95109	0.00352984
LOC100857615	Down	circRNA_6296|ChrW:3649254_3649868_-	Down	0.951	0.00354266
CZH18ORF32	Up	circRNA_6300|ChrW:4831150_4838596_+	Down	-0.950993	0.00354361
ELOVL7	Up	circRNA_5852|Chr7:35146972_35148450_+	Up	0.950989	0.0035443
LOC101750540	Down	circRNA_5073|Chr5:13060666_13062303_+	Down	0.950912	0.00355529
NUDT12	Up	circRNA_6530|ChrZ:38536561_38537174_+	Up	0.9508	0.00357137
LOC107052456	Down	circRNA_2289|Chr2:422898_520897_-	Down	0.950693	0.00358685
C1H11ORF87	Down	circRNA_6296|ChrW:3649254_3649868_-	Down	0.950687	0.00358776
LOC107049375	Up	circRNA_1988|Chr16:2287393_2330798_+	Up	0.950681	0.00358849
CRISPLD2	Up	circRNA_6530|ChrZ:38536561_38537174_+	Up	0.950641	0.00359428
TINAG	Up	circRNA_1909|Chr15:8218348_8230982_-	Down	-0.950602	0.00359999
TMEM56	Up	circRNA_2596|Chr2:46394013_46401368_+	Up	0.950574	0.00360395
GPR85	Up	circRNA_4385|Chr31:5315201_5401052_-	Down	-0.950539	0.00360914
INIP	Up	circRNA_2202|Chr19:386486_393543_-	Down	-0.950497	0.00361521
EDCH1	Up	circRNA_5108|Chr5:19233415_19234661_+	Up	0.950468	0.00361942
LHFPL2	Up	circRNA_5121|Chr5:22519022_22521651_+	Up	0.950406	0.0036283
GPR157	Down	circRNA_5852|Chr7:35146972_35148450_+	Up	-0.950401	0.00362908
MADPRT1	Up	circRNA_4404|Chr31:5361834_5401052_-	Up	0.950365	0.00363435
SLC12A5	Down	circRNA_4384|Chr31:5311868_5397897_-	Down	0.950361	0.00363492
UGCG	Up	circRNA_6530|ChrZ:38536561_38537174_+	Up	0.950304	0.00364315
LOC107052933	Down	circRNA_6530|ChrZ:38536561_38537174_+	Up	-0.950279	0.00364682
MADPRT1	Up	circRNA_5571|Chr6:32295915_32360230_+	Up	0.950255	0.00365032
GR42LP4	Down	circRNA_4385|Chr31:5315201_5401052_-	Down	0.950159	0.0036643
LOC418222	Down	circRNA_0759|Chr1:130466378_130493459_-	Down	0.950123	0.0036695
TERAL2	Down	circRNA_6530|ChrZ:38536561_38537174_+	Up	-0.950113	0.00367096
CCNH	Up	circRNA_2202|Chr19:386486_393543_-	Down	-0.950097	0.00367336
SLC26A1	Up	circRNA_5571|Chr6:32295915_32360230_+	Up	0.949953	0.00369445
MSH3	Up	circRNA_1429|Chr11:11151431_11175541_-	Down	-0.94985	0.0037095
SLC15A1	Up	circRNA_6304|ChrW:5012970_5020183_-	Down	-0.949831	0.00371224
LOC426070	Down	circRNA_6300|ChrW:4831150_4838596_+	Down	0.94978	0.00371972
CA7	Up	circRNA_5108|Chr5:19233415_19234661_+	Up	0.949725	0.00372788
CZH18ORF32	Up	circRNA_5852|Chr7:35146972_35148450_+	Up	0.949693	0.00373256
GZMA	Up	circRNA_4418|Chr31:5498994_5587824_-	Up	0.949688	0.00373329
COLCA2	Down	circRNA_4375|Chr31:5251588_5267684_-	Down	0.949664	0.00373674
CREB3L3	Up	circRNA_6300|ChrW:4831150_4838596_+	Down	-0.949658	0.00373775
VILL	Down	circRNA_4340|Chr31:2362269_2405166_-	Down	0.949515	0.00375875
PCTPL	Down	circRNA_0179|Chr1:32729478_32729664_-	Down	0.949411	0.0037741
GPR85	Up	circRNA_6304|ChrW:5012970_5020183_-	Down	-0.949372	0.00377991
RAD1	Up	circRNA_0759|Chr1:130466378_130493459_-	Down	-0.949366	0.00378079
ERCC8	Up	circRNA_4400|Chr31:5347507_5405541_-	Down	-0.949358	0.00378191
CD163	Down	circRNA_5584|Chr6:33594726_33608800_-	Down	0.949343	0.00378413
LOC107052719	Down	circRNA_0179|Chr1:32729478_32729664_-	Down	0.949313	0.00378868
ATP5I	Up	circRNA_1429|Chr11:11151431_11175541_-	Down	-0.949287	0.00379246
ATP5A1W	Down	circRNA_0759|Chr1:130466378_130493459_-	Down	0.949265	0.00379574
LOC112531114	Down	circRNA_0004|Chr1:51394_51727_+	Down	0.949214	0.00380331
ID1	Down	circRNA_5073|Chr5:13060666_13062303_+	Down	0.949156	0.00381199
ESR1	Down	circRNA_1909|Chr15:8218348_8230982_-	Down	0.949151	0.00381275
CHAC1	Up	circRNA_5121|Chr5:22519022_22521651_+	Up	0.949058	0.00382653
CETN3	Up	circRNA_6505|ChrZ:34225077_34231686_+	Up	0.949017	0.00383258
CNTLN	Up	circRNA_3845|Chr3:40052294_40060908_+	Down	-0.949013	0.00383327
CD101	Down	circRNA_4384|Chr31:5311868_5397897_-	Down	0.948734	0.003875
LOC100857615	Down	circRNA_1359|Chr11:1059092_1064798_-	Up	-0.948718	0.00387728
LOC100857794	Down	circRNA_4384|Chr31:5311868_5397897_-	Down	0.948707	0.00387897
CAPG	Down	circRNA_2202|Chr19:386486_393543_-	Down	0.948684	0.00388244
TXNL1	Up	circRNA_1961|Chr16:1963869_2057383_-	Down	-0.948577	0.00389843
PCDH12	Down	circRNA_4400|Chr31:5347507_5405541_-	Down	0.948507	0.00390897
HOXD9	Down	circRNA_6296|ChrW:3649254_3649868_-	Down	0.948455	0.0039169
MGAT5B	Down	circRNA_0759|Chr1:130466378_130493459_-	Down	0.948445	0.00391842
UTP15	Up	circRNA_5852|Chr7:35146972_35148450_+	Up	0.948408	0.00392388
FAM174A	Up	circRNA_4384|Chr31:5311868_5397897_-	Down	-0.948287	0.00394215
ESR1	Down	circRNA_4350|Chr31:2362269_2439389_-	Down	0.948232	0.00395057
SPTLC1	Up	circRNA_6296|ChrW:3649254_3649868_-	Down	-0.948229	0.00395103
FST	Up	circRNA_1429|Chr11:11151431_11175541_-	Down	-0.948215	0.00395305
PHAX	Up	circRNA_6530|ChrZ:38536561_38537174_+	Up	0.948207	0.00395433
PLEKHG7	Down	circRNA_1909|Chr15:8218348_8230982_-	Down	0.948205	0.0039546
AMACR	Up	circRNA_4400|Chr31:5347507_5405541_-	Down	-0.948187	0.00395728
RHOBTB1	Up	circRNA_1429|Chr11:11151431_11175541_-	Down	-0.948183	0.00395793
NFIL3	Up	circRNA_4400|Chr31:5347507_5405541_-	Down	-0.948162	0.00396108
CD163	Down	circRNA_4340|Chr31:2362269_2405166_-	Down	0.948129	0.0039661
TRIM36	Up	circRNA_4375|Chr31:5251588_5267684_-	Down	-0.948125	0.00396678
NDUFS4	Up	circRNA_4384|Chr31:5311868_5397897_-	Down	-0.948023	0.00398225
LOC112532697	Down	circRNA_2202|Chr19:386486_393543_-	Down	0.947992	0.00398695
TMEM218	Down	circRNA_2289|Chr2:422898_520897_-	Down	0.947983	0.00398833
MYCBPAP	Down	circRNA_0759|Chr1:130466378_130493459_-	Down	0.947976	0.00398928
LOC107049174	Down	circRNA_6530|ChrZ:38536561_38537174_+	Up	-0.947918	0.00399819
SCTR	Down	circRNA_4384|Chr31:5311868_5397897_-	Down	0.947872	0.00400518
LOC100858742	Down	circRNA_6300|ChrW:4831150_4838596_+	Down	0.947819	0.0040132
GOLPH3	Up	circRNA_4384|Chr31:5311868_5397897_-	Down	-0.947798	0.00401649
GDA	Up	circRNA_2596|Chr2:46394013_46401368_+	Up	0.947793	0.00401714
MGAT5B	Down	circRNA_6296|ChrW:3649254_3649868_-	Down	0.947785	0.00401845
DHFR	Up	circRNA_1961|Chr16:1963869_2057383_-	Down	-0.947663	0.00403701
SMAD2W	Down	circRNA_4400|Chr31:5347507_5405541_-	Down	0.947633	0.00404161
AK6	Up	circRNA_6296|ChrW:3649254_3649868_-	Down	-0.947577	0.00405017
HBA1	Down	circRNA_4375|Chr31:5251588_5267684_-	Down	0.947558	0.00405307
CAPG	Down	circRNA_4384|Chr31:5311868_5397897_-	Down	0.947459	0.00406827
SLC26A1	Up	circRNA_0458|Chr1:71312966_71343721_+	Up	0.947448	0.00406993
ERCC8	Up	circRNA_5121|Chr5:22519022_22521651_+	Up	0.947337	0.00408704
NFIL3	Up	circRNA_4384|Chr31:5311868_5397897_-	Down	-0.947305	0.00409195
UTP15	Up	circRNA_4418|Chr31:5498994_5587824_-	Up	0.9473	0.00409281
NFIL3	Up	circRNA_5121|Chr5:22519022_22521651_+	Up	0.947217	0.00410548
SLC9A5	Down	circRNA_0759|Chr1:130466378_130493459_-	Down	0.94717	0.00411282
SOCS3	Down	circRNA_5072|Chr5:13059844_13062303_+	Down	0.947137	0.00411782
SLC15A1	Up	circRNA_4385|Chr31:5315201_5401052_-	Down	-0.947081	0.00412647
TXNL1	Up	circRNA_5852|Chr7:35146972_35148450_+	Up	0.947036	0.00413346
UBAP2	Down	circRNA_4375|Chr31:5251588_5267684_-	Down	0.947015	0.00413677
MOV10L1	Down	circRNA_4401|Chr31:5348802_5410716_-	Down	0.947004	0.00413847
HINTW	Down	circRNA_6296|ChrW:3649254_3649868_-	Down	0.946987	0.0041411
IGSF1L8	Down	circRNA_3845|Chr3:40052294_40060908_+	Down	0.946916	0.00415212
LHFPL2	Up	circRNA_6296|ChrW:3649254_3649868_-	Down	-0.946739	0.00417959
LOC100857794	Down	circRNA_1961|Chr16:1963869_2057383_-	Down	0.946699	0.00418583
RNF17	Down	circRNA_6304|ChrW:5012970_5020183_-	Down	0.946653	0.00419289
HINT1Z	Up	circRNA_6530|ChrZ:38536561_38537174_+	Up	0.946602	0.00420095
LOC112531114	Down	circRNA_1351|Chr11:1051434_1064351_-	Down	0.94657	0.00420588
USP35	Down	circRNA_0004|Chr1:51394_51727_+	Down	0.946483	0.00421947
LIPML5	Down	circRNA_6283|ChrW:272854_275574_+	Down	0.946466	0.0042221
LOC107055013	Down	circRNA_0759|Chr1:130466378_130493459_-	Down	0.946448	0.00422498
ATP5A1W	Down	circRNA_2202|Chr19:386486_393543_-	Down	0.946443	0.00422572
CA2	Up	circRNA_5108|Chr5:19233415_19234661_+	Up	0.94641	0.00423087
C1H11ORF87	Down	circRNA_6530|ChrZ:38536561_38537174_+	Up	-0.946378	0.00423592
ST8SIA3W	Down	circRNA_6530|ChrZ:38536561_38537174_+	Up	-0.946338	0.00424218
TMEM56	Up	circRNA_4384|Chr31:5311868_5397897_-	Down	-0.946259	0.00425457
LOC100857615	Down	circRNA_4418|Chr31:5498994_5587824_-	Up	-0.946205	0.00426305
TNS2	Down	circRNA_1909|Chr15:8218348_8230982_-	Down	0.946192	0.00426504
FAM151B	Up	circRNA_5121|Chr5:22519022_22521651_+	Up	0.946186	0.00426593
NIM1KZ	Down	circRNA_4401|Chr31:5348802_5410716_-	Down	0.946172	0.00426818
USP35	Down	circRNA_3565|Chr3:82552_86295_-	Down	0.94613	0.00427488
LOC107049046	Down	circRNA_2202|Chr19:386486_393543_-	Down	0.946127	0.00427521
SLC35A3	Up	circRNA_4418|Chr31:5498994_5587824_-	Up	0.946112	0.00427756
WDR70	Up	circRNA_5121|Chr5:22519022_22521651_+	Up	0.946057	0.0042863
MYO3AL	Up	circRNA_1359|Chr11:1059092_1064798_-	Up	0.946041	0.00428883
LHFPL2	Up	circRNA_2202|Chr19:386486_393543_-	Down	-0.945967	0.00430046
TMEM167A	Up	circRNA_4400|Chr31:5347507_5405541_-	Down	-0.945958	0.00430189
EREG	Up	circRNA_1429|Chr11:11151431_11175541_-	Down	-0.945954	0.0043025
LYRM7	Up	circRNA_4384|Chr31:5311868_5397897_-	Down	-0.945836	0.0043211
USP35	Down	circRNA_1351|Chr11:1051434_1064351_-	Down	0.945831	0.00432201
SLC12A5	Down	circRNA_1961|Chr16:1963869_2057383_-	Down	0.945825	0.00432297
UBE2R2L	Down	circRNA_6296|ChrW:3649254_3649868_-	Down	0.945806	0.0043259
ERCC8	Up	circRNA_6530|ChrZ:38536561_38537174_+	Up	0.945777	0.00433055
F2RL1	Up	circRNA_5852|Chr7:35146972_35148450_+	Up	0.945773	0.00433111
APTX	Up	circRNA_1359|Chr11:1059092_1064798_-	Up	0.945668	0.00434781
RHOBTB1	Up	circRNA_3845|Chr3:40052294_40060908_+	Down	-0.945647	0.00435106
ANKRA2	Up	circRNA_1961|Chr16:1963869_2057383_-	Down	-0.945624	0.00435472
LOC428967	Down	circRNA_1909|Chr15:8218348_8230982_-	Down	0.945561	0.00436478
WDR70	Up	circRNA_6296|ChrW:3649254_3649868_-	Down	-0.945531	0.00436957
CCDC169	Up	circRNA_3845|Chr3:40052294_40060908_+	Down	-0.945508	0.00437319
CTGFL	Down	circRNA_4400|Chr31:5347507_5405541_-	Down	0.945428	0.00438593
LRRC19	Up	circRNA_1961|Chr16:1963869_2057383_-	Down	-0.945389	0.00439214
LHFPL2	Up	circRNA_6300|ChrW:4831150_4838596_+	Down	-0.945328	0.00440176
LOC107049866	Down	circRNA_4400|Chr31:5347507_5405541_-	Down	0.945273	0.00441061
LOC101748439	Up	circRNA_5121|Chr5:22519022_22521651_+	Up	0.945229	0.00441762
LOC107050454	Down	circRNA_4350|Chr31:2362269_2439389_-	Down	0.945223	0.0044186
CCNH	Up	circRNA_0759|Chr1:130466378_130493459_-	Down	-0.945207	0.00442119
LOC107049082	Up	circRNA_1988|Chr16:2287393_2330798_+	Up	0.945194	0.00442319
NUDT12	Up	circRNA_5121|Chr5:22519022_22521651_+	Up	0.945167	0.00442763
TMEM167A	Up	circRNA_6300|ChrW:4831150_4838596_+	Down	-0.945165	0.00442795
CCDC169	Up	circRNA_6530|ChrZ:38536561_38537174_+	Up	0.945077	0.00444201
NFIL3	Up	circRNA_1961|Chr16:1963869_2057383_-	Down	-0.945062	0.00444443
APOB	Up	circRNA_5121|Chr5:22519022_22521651_+	Up	0.944949	0.0044625
LOC112530485	Down	circRNA_2202|Chr19:386486_393543_-	Down	0.944932	0.00446524
LOC112531785	Down	circRNA_5852|Chr7:35146972_35148450_+	Up	-0.944899	0.00447051
TOMM5	Up	circRNA_5121|Chr5:22519022_22521651_+	Up	0.94489	0.00447197
PTCD2	Up	circRNA_4400|Chr31:5347507_5405541_-	Down	-0.944808	0.00448518
RAD1	Up	circRNA_2202|Chr19:386486_393543_-	Down	-0.944799	0.00448658
ELOVL7	Up	circRNA_6296|ChrW:3649254_3649868_-	Down	-0.944793	0.00448766
PLAA	Up	circRNA_2202|Chr19:386486_393543_-	Down	-0.944791	0.00448786
GR42LP4	Down	circRNA_6284|ChrW:272854_280340_+	Down	0.944775	0.00449047
USP35	Down	circRNA_0179|Chr1:32729478_32729664_-	Down	0.944663	0.00450859
KCNT1	Down	circRNA_1429|Chr11:11151431_11175541_-	Down	0.944607	0.00451758
EGFLAM	Down	circRNA_6283|ChrW:272854_275574_+	Down	0.944564	0.00452456
USP35	Down	circRNA_0759|Chr1:130466378_130493459_-	Down	0.944548	0.00452708
C1H11ORF87	Down	circRNA_4375|Chr31:5251588_5267684_-	Down	0.944403	0.00455064
LOC112533635	Down	circRNA_3845|Chr3:40052294_40060908_+	Down	0.944384	0.00455375
LOC418544	Up	circRNA_6296|ChrW:3649254_3649868_-	Down	-0.944324	0.00456347
LOC101748439	Up	circRNA_6505|ChrZ:34225077_34231686_+	Up	0.94427	0.00457217
SLC15A1	Up	circRNA_6284|ChrW:272854_280340_+	Down	-0.94421	0.00458196
MYO3AL	Up	circRNA_4384|Chr31:5311868_5397897_-	Down	-0.94419	0.00458523
CRISPLD2	Up	circRNA_5852|Chr7:35146972_35148450_+	Up	0.944161	0.00458986
NWD2	Up	circRNA_4404|Chr31:5361834_5401052_-	Up	0.944128	0.00459536
LOC425347	Down	circRNA_4400|Chr31:5347507_5405541_-	Down	0.944049	0.00460817
FAM151B	Up	circRNA_3845|Chr3:40052294_40060908_+	Down	-0.943942	0.0046256
LCA5L	Down	circRNA_6530|ChrZ:38536561_38537174_+	Up	-0.943929	0.00462787
RPL17	Up	circRNA_1429|Chr11:11151431_11175541_-	Down	-0.9439	0.00463261
LRRC19	Up	circRNA_0759|Chr1:130466378_130493459_-	Down	-0.943877	0.00463632
MTAP	Up	circRNA_4375|Chr31:5251588_5267684_-	Down	-0.94387	0.00463742
LOC107050181	Up	circRNA_6300|ChrW:4831150_4838596_+	Down	-0.943817	0.00464611
MTAP	Up	circRNA_4400|Chr31:5347507_5405541_-	Down	-0.943684	0.00466801
FAM151B	Up	circRNA_2202|Chr19:386486_393543_-	Down	-0.943657	0.00467236
PSRC1	Down	circRNA_5073|Chr5:13060666_13062303_+	Down	0.943537	0.00469203
LOC107055386	Down	circRNA_4375|Chr31:5251588_5267684_-	Down	0.943395	0.00471552
ZP3	Down	circRNA_2289|Chr2:422898_520897_-	Down	0.94336	0.00472128
AK6	Up	circRNA_1359|Chr11:1059092_1064798_-	Up	0.943341	0.00472448
KCNT1	Down	circRNA_5852|Chr7:35146972_35148450_+	Up	-0.943302	0.00473081
LOC112530489	Down	circRNA_4375|Chr31:5251588_5267684_-	Down	0.943233	0.0047423
IGSF1L8	Down	circRNA_1961|Chr16:1963869_2057383_-	Down	0.943229	0.00474285
SCTR	Down	circRNA_6530|ChrZ:38536561_38537174_+	Up	-0.943228	0.00474306
TBCA	Up	circRNA_6300|ChrW:4831150_4838596_+	Down	-0.943187	0.00474993
ANKRA2	Up	circRNA_4400|Chr31:5347507_5405541_-	Down	-0.943181	0.00475085
CCK	Up	circRNA_6300|ChrW:4831150_4838596_+	Down	-0.943098	0.00476466
CD101	Down	circRNA_4400|Chr31:5347507_5405541_-	Down	0.943032	0.00477555
MUC6	Down	circRNA_4340|Chr31:2362269_2405166_-	Down	0.943028	0.00477617
MYOM1	Down	circRNA_3845|Chr3:40052294_40060908_+	Down	0.943009	0.0047794
SLC12A5	Down	circRNA_2202|Chr19:386486_393543_-	Down	0.943002	0.0047805
LOC107050277	Down	circRNA_1429|Chr11:11151431_11175541_-	Down	0.942964	0.00478689
ERAP1	Up	circRNA_2202|Chr19:386486_393543_-	Down	-0.942912	0.00479555
NAA35	Up	circRNA_5121|Chr5:22519022_22521651_+	Up	0.942867	0.00480294
ST8SIA3W	Down	circRNA_1961|Chr16:1963869_2057383_-	Down	0.94276	0.00482079
MYO3AL	Up	circRNA_5121|Chr5:22519022_22521651_+	Up	0.942744	0.00482345
CZH5ORF51	Up	circRNA_6530|ChrZ:38536561_38537174_+	Up	0.942598	0.00484787
SLC9A5	Down	circRNA_4400|Chr31:5347507_5405541_-	Down	0.942518	0.00486136
SLC26A1	Up	circRNA_4404|Chr31:5361834_5401052_-	Up	0.942506	0.00486332
LOC107052718	Down	circRNA_0007|Chr1:197150_259506_-	Down	0.942488	0.00486631
NIM1KZ	Down	circRNA_6296|ChrW:3649254_3649868_-	Down	0.942482	0.00486732
ISOC1	Up	circRNA_1064|Chr1:180908356_180912265_-	Up	0.942442	0.004874
RAB2B	Up	circRNA_1359|Chr11:1059092_1064798_-	Up	0.94242	0.00487781
LOC107049046	Down	circRNA_3845|Chr3:40052294_40060908_+	Down	0.942412	0.00487906
PERP2	Up	circRNA_6505|ChrZ:34225077_34231686_+	Up	0.942398	0.0048814
DOK6	Up	circRNA_1988|Chr16:2287393_2330798_+	Up	0.942394	0.00488208
CCDC57	Down	circRNA_1351|Chr11:1051434_1064351_-	Down	0.942394	0.00488216
KRT19	Down	circRNA_0007|Chr1:197150_259506_-	Down	0.942314	0.00489555
LOC112531114	Down	circRNA_4384|Chr31:5311868_5397897_-	Down	0.942201	0.00491451
MRPL50	Up	circRNA_5852|Chr7:35146972_35148450_+	Up	0.942028	0.0049438
CA2	Up	circRNA_4406|Chr31:5365780_5401052_-	Up	0.94201	0.00494673
KIAA1683	Down	circRNA_4375|Chr31:5251588_5267684_-	Down	0.941924	0.00496122
TNS2	Down	circRNA_6300|ChrW:4831150_4838596_+	Down	0.941914	0.00496294
LYRM7	Up	circRNA_6300|ChrW:4831150_4838596_+	Down	-0.941888	0.00496732
WDR70	Up	circRNA_6530|ChrZ:38536561_38537174_+	Up	0.941863	0.00497163
XKR9	Up	circRNA_4418|Chr31:5498994_5587824_-	Up	0.941839	0.00497563
PDE6B	Up	circRNA_1064|Chr1:180908356_180912265_-	Up	0.94181	0.00498053
LOC100858742	Down	circRNA_3845|Chr3:40052294_40060908_+	Down	0.941711	0.00499744
LOC107050277	Down	circRNA_3845|Chr3:40052294_40060908_+	Down	0.941593	0.00501751
ARMC5	Down	circRNA_1064|Chr1:180908356_180912265_-	Up	-0.941536	0.00502718
CD101	Down	circRNA_0759|Chr1:130466378_130493459_-	Down	0.941388	0.00505232
SRP19	Up	circRNA_1961|Chr16:1963869_2057383_-	Down	-0.941366	0.00505616
CYP21A1	Down	circRNA_4384|Chr31:5311868_5397897_-	Down	0.941315	0.00506483
KIF24	Up	circRNA_4400|Chr31:5347507_5405541_-	Down	-0.941243	0.00507716
NUDT12	Up	circRNA_6296|ChrW:3649254_3649868_-	Down	-0.941204	0.00508384
ZBTB32	Up	circRNA_0824|Chr1:137697048_137768926_+	Up	0.941173	0.00508918
NUDT2	Up	circRNA_6300|ChrW:4831150_4838596_+	Down	-0.941127	0.00509699
FAM46D	Up	circRNA_1961|Chr16:1963869_2057383_-	Down	-0.941014	0.00511641
LRRC19	Up	circRNA_6505|ChrZ:34225077_34231686_+	Up	0.940955	0.00512651
OTOGL	Down	circRNA_6304|ChrW:5012970_5020183_-	Down	0.94094	0.00512914
TXN	Up	circRNA_4400|Chr31:5347507_5405541_-	Down	-0.940936	0.00512987
NUDT2	Up	circRNA_5121|Chr5:22519022_22521651_+	Up	0.940929	0.00513095
MMP11	Down	circRNA_4350|Chr31:2362269_2439389_-	Down	0.940925	0.00513167
GZMA	Up	circRNA_0824|Chr1:137697048_137768926_+	Up	0.940897	0.00513649
SLC35A3	Up	circRNA_4400|Chr31:5347507_5405541_-	Down	-0.94085	0.00514455
HBA1	Down	circRNA_4401|Chr31:5348802_5410716_-	Down	0.940797	0.0051538
MRPS30	Up	circRNA_6530|ChrZ:38536561_38537174_+	Up	0.940784	0.00515597
LOC101747680	Up	circRNA_1359|Chr11:1059092_1064798_-	Up	0.940773	0.0051579
SRP19	Up	circRNA_5852|Chr7:35146972_35148450_+	Up	0.940756	0.00516086
NIPSNAP3L	Up	circRNA_6296|ChrW:3649254_3649868_-	Down	-0.940711	0.00516856
BRIX1	Up	circRNA_5852|Chr7:35146972_35148450_+	Up	0.940701	0.00517033
LOC107050181	Up	circRNA_6296|ChrW:3649254_3649868_-	Down	-0.940636	0.00518148
WDR70	Up	circRNA_2202|Chr19:386486_393543_-	Down	-0.9406	0.00518774
BARX2	Down	circRNA_6297|ChrW:4216775_4217450_-	Down	0.940421	0.00521882
AMIGO3	Down	circRNA_6300|ChrW:4831150_4838596_+	Down	0.94041	0.00522061
LOC100857615	Down	circRNA_2596|Chr2:46394013_46401368_+	Up	-0.940403	0.00522186
GZMA	Up	circRNA_0458|Chr1:71312966_71343721_+	Up	0.940388	0.00522449
ISOC1	Up	circRNA_6296|ChrW:3649254_3649868_-	Down	-0.940387	0.00522464
PLEKHG7	Down	circRNA_4401|Chr31:5348802_5410716_-	Down	0.940348	0.00523133
LOC418544	Up	circRNA_5852|Chr7:35146972_35148450_+	Up	0.940318	0.00523663
CCDC57	Down	circRNA_0004|Chr1:51394_51727_+	Down	0.940262	0.00524637
PHGDH	Up	circRNA_4400|Chr31:5347507_5405541_-	Down	-0.940205	0.00525621
LHFPL2	Up	circRNA_0759|Chr1:130466378_130493459_-	Down	-0.940199	0.00525737
LOC418222	Down	circRNA_4400|Chr31:5347507_5405541_-	Down	0.940113	0.00527232
ELOVL7	Up	circRNA_1961|Chr16:1963869_2057383_-	Down	-0.940068	0.00528017
LOC107055485	Down	circRNA_4401|Chr31:5348802_5410716_-	Down	0.940047	0.00528379
LOC107049046	Down	circRNA_6300|ChrW:4831150_4838596_+	Down	0.93998	0.00529548
AMACR	Up	circRNA_5852|Chr7:35146972_35148450_+	Up	0.939908	0.00530801
TEX33	Down	circRNA_0458|Chr1:71312966_71343721_+	Up	-0.939864	0.00531582
SMAD7B	Down	circRNA_0759|Chr1:130466378_130493459_-	Down	0.939819	0.00532369
LOC112531107	Down	circRNA_0759|Chr1:130466378_130493459_-	Down	0.939819	0.0053237
LOC101747680	Up	circRNA_0759|Chr1:130466378_130493459_-	Down	-0.93979	0.00532873
LOC101747868	Down	circRNA_4400|Chr31:5347507_5405541_-	Down	0.939667	0.0053503
HNRNPKL	Down	circRNA_0759|Chr1:130466378_130493459_-	Down	0.939661	0.00535141
EMP1	Up	circRNA_6530|ChrZ:38536561_38537174_+	Up	0.93964	0.00535495
AKR1E2	Up	circRNA_4404|Chr31:5361834_5401052_-	Up	0.939609	0.00536044
LOC101747680	Up	circRNA_2202|Chr19:386486_393543_-	Down	-0.939558	0.00536938
LY6CLEL	Up	circRNA_4400|Chr31:5347507_5405541_-	Down	-0.939545	0.0053718
NXPH4	Down	circRNA_6297|ChrW:4216775_4217450_-	Down	0.93942	0.00539378
ZP3	Down	circRNA_1961|Chr16:1963869_2057383_-	Down	0.93941	0.00539557
LYRM7	Up	circRNA_2202|Chr19:386486_393543_-	Down	-0.939403	0.00539666
SMC2	Up	circRNA_6530|ChrZ:38536561_38537174_+	Up	0.939376	0.00540147
LOC101747455	Down	circRNA_6300|ChrW:4831150_4838596_+	Down	0.939372	0.00540228
FABP1	Up	circRNA_5121|Chr5:22519022_22521651_+	Up	0.939302	0.00541459
GZMA	Up	circRNA_4404|Chr31:5361834_5401052_-	Up	0.939251	0.00542365
NXPH4	Down	circRNA_6300|ChrW:4831150_4838596_+	Down	0.939189	0.0054345
CZH5ORF51	Up	circRNA_4400|Chr31:5347507_5405541_-	Down	-0.939078	0.00545426
IGSF1L8	Down	circRNA_1429|Chr11:11151431_11175541_-	Down	0.939015	0.00546534
LOC112531135	Down	circRNA_0179|Chr1:32729478_32729664_-	Down	0.939003	0.0054674
LOC101752211	Down	circRNA_6296|ChrW:3649254_3649868_-	Down	0.938964	0.0054744
LOC107049164	Up	circRNA_5121|Chr5:22519022_22521651_+	Up	0.938961	0.00547485
LOC107052719	Down	circRNA_3565|Chr3:82552_86295_-	Down	0.938956	0.00547584
NWD2	Up	circRNA_0458|Chr1:71312966_71343721_+	Up	0.938915	0.00548313
LOC396224	Down	circRNA_5072|Chr5:13059844_13062303_+	Down	0.938842	0.00549613
IGSF1L8	Down	circRNA_6296|ChrW:3649254_3649868_-	Down	0.93883	0.00549825
TOMM5	Up	circRNA_1961|Chr16:1963869_2057383_-	Down	-0.938779	0.00550729
FAM174A	Up	circRNA_5121|Chr5:22519022_22521651_+	Up	0.93873	0.00551608
NEFL	Down	circRNA_2596|Chr2:46394013_46401368_+	Up	-0.938622	0.00553525
LOC112530488	Down	circRNA_3845|Chr3:40052294_40060908_+	Down	0.938563	0.00554578
ISOC1	Up	circRNA_4400|Chr31:5347507_5405541_-	Down	-0.938558	0.00554671
PLAA	Up	circRNA_0759|Chr1:130466378_130493459_-	Down	-0.938554	0.00554748
FAM174A	Up	circRNA_2202|Chr19:386486_393543_-	Down	-0.938509	0.00555542
LY6CLEL	Up	circRNA_1359|Chr11:1059092_1064798_-	Up	0.938466	0.00556308
CDC42SE2	Up	circRNA_6530|ChrZ:38536561_38537174_+	Up	0.938436	0.00556858
ID1	Down	circRNA_5072|Chr5:13059844_13062303_+	Down	0.938383	0.00557803
LYRM7	Up	circRNA_5852|Chr7:35146972_35148450_+	Up	0.938294	0.00559398
MYO3AL	Up	circRNA_6505|ChrZ:34225077_34231686_+	Up	0.938213	0.00560859
UBE2R2L	Down	circRNA_3845|Chr3:40052294_40060908_+	Down	0.938126	0.00562419
CZH9orf72	Up	circRNA_4400|Chr31:5347507_5405541_-	Down	-0.938053	0.00563721
CCK	Up	circRNA_5121|Chr5:22519022_22521651_+	Up	0.937997	0.00564746
GALR2	Down	circRNA_4350|Chr31:2362269_2439389_-	Down	0.937982	0.00565011
LOC770450	Up	circRNA_3063|Chr2:136923357_136934084_-	Up	0.937941	0.00565743
TXN	Up	circRNA_4418|Chr31:5498994_5587824_-	Up	0.937909	0.0056632
ADAMTS1	Up	circRNA_1961|Chr16:1963869_2057383_-	Down	-0.937826	0.00567833
LIPML5	Down	circRNA_6310|ChrW:6430833_6437400_+	Down	0.93776	0.00569021
LOC101752211	Down	circRNA_6300|ChrW:4831150_4838596_+	Down	0.937747	0.00569251
COLCA2	Down	circRNA_6284|ChrW:272854_280340_+	Down	0.937734	0.00569482
AKR1E2	Up	circRNA_0458|Chr1:71312966_71343721_+	Up	0.937607	0.00571797
UBAP2	Down	circRNA_4400|Chr31:5347507_5405541_-	Down	0.937574	0.00572393
CEP78	Up	circRNA_1961|Chr16:1963869_2057383_-	Down	-0.937545	0.00572911
APTX	Up	circRNA_3845|Chr3:40052294_40060908_+	Down	-0.937545	0.00572917
ATF3	Up	circRNA_1961|Chr16:1963869_2057383_-	Down	-0.937516	0.00573444
WDR70	Up	circRNA_0759|Chr1:130466378_130493459_-	Down	-0.937498	0.00573768
HINT1Z	Up	circRNA_1961|Chr16:1963869_2057383_-	Down	-0.937496	0.00573802
LOC769704	Down	circRNA_2289|Chr2:422898_520897_-	Down	0.937424	0.00575111
TARS	Up	circRNA_4418|Chr31:5498994_5587824_-	Up	0.93732	0.00577001
SIRPA	Down	circRNA_4340|Chr31:2362269_2405166_-	Down	0.937318	0.00577034
SPTLC1	Up	circRNA_4384|Chr31:5311868_5397897_-	Down	-0.937275	0.00577819
CA2	Up	circRNA_5571|Chr6:32295915_32360230_+	Up	0.937177	0.00579617
MRPL50	Up	circRNA_6530|ChrZ:38536561_38537174_+	Up	0.93715	0.00580113
LOC112529924	Down	circRNA_1961|Chr16:1963869_2057383_-	Down	0.937031	0.00582279
ASB14	Down	circRNA_6530|ChrZ:38536561_38537174_+	Up	-0.936974	0.00583326
CSF3R	Down	circRNA_1064|Chr1:180908356_180912265_-	Up	-0.936958	0.00583611
COLCA2	Down	circRNA_4385|Chr31:5315201_5401052_-	Down	0.93694	0.0058394
CCK	Up	circRNA_6296|ChrW:3649254_3649868_-	Down	-0.936893	0.00584809
HBA1	Down	circRNA_6297|ChrW:4216775_4217450_-	Down	0.936868	0.00585266
SMAD7B	Down	circRNA_2202|Chr19:386486_393543_-	Down	0.936861	0.00585404
LOC107055386	Down	circRNA_6310|ChrW:6430833_6437400_+	Down	0.936858	0.00585445
LOC107049482	Down	circRNA_6530|ChrZ:38536561_38537174_+	Up	-0.936687	0.00588582
LOC112530488	Down	circRNA_5852|Chr7:35146972_35148450_+	Up	-0.936677	0.00588768
SLC46A2	Up	circRNA_6530|ChrZ:38536561_38537174_+	Up	0.936653	0.00589215
GLP1R	Down	circRNA_6296|ChrW:3649254_3649868_-	Down	0.936635	0.00589544
CNGA2	Down	circRNA_4400|Chr31:5347507_5405541_-	Down	0.93659	0.00590368
LRRC19	Up	circRNA_6296|ChrW:3649254_3649868_-	Down	-0.936519	0.00591686
LOC112531135	Down	circRNA_3565|Chr3:82552_86295_-	Down	0.936499	0.0059206
LOC101747680	Up	circRNA_6530|ChrZ:38536561_38537174_+	Up	0.936483	0.00592344
ARHGEF39	Up	circRNA_6530|ChrZ:38536561_38537174_+	Up	0.936434	0.00593245
BTBD17	Down	circRNA_2202|Chr19:386486_393543_-	Down	0.936385	0.00594163
LOC101748439	Up	circRNA_6300|ChrW:4831150_4838596_+	Down	-0.936311	0.00595521
COLCA2	Down	circRNA_4401|Chr31:5348802_5410716_-	Down	0.93629	0.00595924
CYP21A1	Down	circRNA_1961|Chr16:1963869_2057383_-	Down	0.936209	0.00597421
UGCG	Up	circRNA_5852|Chr7:35146972_35148450_+	Up	0.936202	0.00597539
TMEM56	Up	circRNA_2202|Chr19:386486_393543_-	Down	-0.936195	0.00597668
COLCA2	Down	circRNA_1909|Chr15:8218348_8230982_-	Down	0.935989	0.00601499
LOC112530488	Down	circRNA_1429|Chr11:11151431_11175541_-	Down	0.935959	0.00602053
ANKRA2	Up	circRNA_4384|Chr31:5311868_5397897_-	Down	-0.935951	0.00602205
PDE6B	Up	circRNA_5852|Chr7:35146972_35148450_+	Up	0.93591	0.00602969
COLCA2	Down	circRNA_6304|ChrW:5012970_5020183_-	Down	0.935809	0.00604844
LOC112530488	Down	circRNA_1961|Chr16:1963869_2057383_-	Down	0.935755	0.00605855
DNAH3	Down	circRNA_0458|Chr1:71312966_71343721_+	Up	-0.935752	0.0060591
NFIL3	Up	circRNA_0759|Chr1:130466378_130493459_-	Down	-0.935702	0.00606845
SLC35A3	Up	circRNA_5852|Chr7:35146972_35148450_+	Up	0.935605	0.00608658
LOC101748439	Up	circRNA_6296|ChrW:3649254_3649868_-	Down	-0.935592	0.00608908
ZFRL1	Down	circRNA_4375|Chr31:5251588_5267684_-	Down	0.935566	0.00609386
AK6	Up	circRNA_5121|Chr5:22519022_22521651_+	Up	0.935549	0.0060971
CETN3	Up	circRNA_4384|Chr31:5311868_5397897_-	Down	-0.935527	0.00610116
FSTL5	Down	circRNA_1961|Chr16:1963869_2057383_-	Down	0.935496	0.00610698
ERAP1	Up	circRNA_4418|Chr31:5498994_5587824_-	Up	0.935484	0.00610922
NFIL3	Up	circRNA_6296|ChrW:3649254_3649868_-	Down	-0.935396	0.00612575
GPR85	Up	circRNA_6300|ChrW:4831150_4838596_+	Down	-0.935382	0.00612837
LOC107052933	Down	circRNA_4384|Chr31:5311868_5397897_-	Down	0.935374	0.00612987
EGFLAM	Down	circRNA_4350|Chr31:2362269_2439389_-	Down	0.935339	0.00613646
PLTGP6L1	Down	circRNA_4375|Chr31:5251588_5267684_-	Down	0.935286	0.00614643
LOC107049164	Up	circRNA_3063|Chr2:136923357_136934084_-	Up	0.935286	0.00614643
CCDC112	Up	circRNA_6530|ChrZ:38536561_38537174_+	Up	0.935243	0.00615444
DNAH3	Down	circRNA_4404|Chr31:5361834_5401052_-	Up	-0.935136	0.00617455
MRPS30	Up	circRNA_5121|Chr5:22519022_22521651_+	Up	0.935112	0.0061791
ST6GALNAC1	Down	circRNA_5852|Chr7:35146972_35148450_+	Up	-0.935048	0.00619123
NRG2	Up	circRNA_1359|Chr11:1059092_1064798_-	Up	0.935025	0.00619556
DNAH3	Down	circRNA_0824|Chr1:137697048_137768926_+	Up	-0.935012	0.00619787
PLAA	Up	circRNA_1359|Chr11:1059092_1064798_-	Up	0.935001	0.00620007
EREG	Up	circRNA_4384|Chr31:5311868_5397897_-	Down	-0.934966	0.00620668
NAA35	Up	circRNA_3845|Chr3:40052294_40060908_+	Down	-0.93492	0.00621534
OTOGL	Down	circRNA_4385|Chr31:5315201_5401052_-	Down	0.934873	0.00622409
AKR1E2	Up	circRNA_6530|ChrZ:38536561_38537174_+	Up	0.93482	0.00623428
SLC35A3	Up	circRNA_4375|Chr31:5251588_5267684_-	Down	-0.9348	0.00623802
TMEM218	Down	circRNA_3845|Chr3:40052294_40060908_+	Down	0.934695	0.00625778
F2RL2	Up	circRNA_6505|ChrZ:34225077_34231686_+	Up	0.934663	0.00626401
ST6GALNAC1	Down	circRNA_6296|ChrW:3649254_3649868_-	Down	0.934594	0.00627697
LIME1	Down	circRNA_4418|Chr31:5498994_5587824_-	Up	-0.934581	0.0062794
MIER3L	Down	circRNA_4375|Chr31:5251588_5267684_-	Down	0.93458	0.00627974
PLEKHG7	Down	circRNA_5852|Chr7:35146972_35148450_+	Up	-0.934577	0.00628015
LOC112533635	Down	circRNA_4400|Chr31:5347507_5405541_-	Down	0.934552	0.00628503
ST3GAL4	Up	circRNA_1359|Chr11:1059092_1064798_-	Up	0.934526	0.00628999
NUDT2	Up	circRNA_6296|ChrW:3649254_3649868_-	Down	-0.934418	0.00631042
LOC101752211	Down	circRNA_1909|Chr15:8218348_8230982_-	Down	0.9344	0.00631393
LOC107055072	Down	circRNA_4350|Chr31:2362269_2439389_-	Down	0.934367	0.00632015
UTP15	Up	circRNA_6296|ChrW:3649254_3649868_-	Down	-0.934321	0.00632886
LOC415662	Up	circRNA_4400|Chr31:5347507_5405541_-	Down	-0.934246	0.00634319
NIPBLL	Down	circRNA_4384|Chr31:5311868_5397897_-	Down	0.934236	0.00634518
ARHGEF39	Up	circRNA_5852|Chr7:35146972_35148450_+	Up	0.934228	0.00634675
LCA5L	Down	circRNA_4384|Chr31:5311868_5397897_-	Down	0.934074	0.00637611
SRP19	Up	circRNA_6530|ChrZ:38536561_38537174_+	Up	0.934023	0.00638581
AvBD4	Up	circRNA_1064|Chr1:180908356_180912265_-	Up	0.934022	0.00638608
NIPSNAP3L	Up	circRNA_5121|Chr5:22519022_22521651_+	Up	0.933981	0.00639388
PERP2	Up	circRNA_5121|Chr5:22519022_22521651_+	Up	0.933967	0.00639659
LOC107052933	Down	circRNA_4400|Chr31:5347507_5405541_-	Down	0.933959	0.00639812
ISOC1	Up	circRNA_6300|ChrW:4831150_4838596_+	Down	-0.933928	0.00640411
SGK1	Up	circRNA_4401|Chr31:5348802_5410716_-	Down	-0.933865	0.00641619
LOC112530489	Down	circRNA_5852|Chr7:35146972_35148450_+	Up	-0.933855	0.0064181
EMID1	Down	circRNA_5072|Chr5:13059844_13062303_+	Down	0.933847	0.00641965
SLC9A5	Down	circRNA_4340|Chr31:2362269_2405166_-	Down	0.933832	0.00642237
TRIM36	Up	circRNA_5852|Chr7:35146972_35148450_+	Up	0.933725	0.00644305
GOLPH3	Up	circRNA_2202|Chr19:386486_393543_-	Down	-0.933712	0.00644552
LOC107050277	Down	circRNA_1906|Chr15:8218348_8226517_-	Down	0.933697	0.00644847
EREG	Up	circRNA_3845|Chr3:40052294_40060908_+	Down	-0.933647	0.0064581
LOC112533635	Down	circRNA_4384|Chr31:5311868_5397897_-	Down	0.933635	0.00646037
HINTW	Down	circRNA_0759|Chr1:130466378_130493459_-	Down	0.933567	0.00647344
CDC42SE2	Up	circRNA_2202|Chr19:386486_393543_-	Down	-0.933478	0.00649055
LOC100859602	Down	circRNA_4384|Chr31:5311868_5397897_-	Down	0.933464	0.00649322
CCDC57	Down	circRNA_3565|Chr3:82552_86295_-	Down	0.933356	0.00651419
TEX33	Down	circRNA_4404|Chr31:5361834_5401052_-	Up	-0.933341	0.00651702
LOC101751752	Down	circRNA_0759|Chr1:130466378_130493459_-	Down	0.933318	0.00652152
CRISPLD2	Up	circRNA_1064|Chr1:180908356_180912265_-	Up	0.93331	0.006523
GLP1R	Down	circRNA_6304|ChrW:5012970_5020183_-	Down	0.933304	0.00652413
ZP3	Down	circRNA_0759|Chr1:130466378_130493459_-	Down	0.93329	0.00652693
SLC9A5	Down	circRNA_6296|ChrW:3649254_3649868_-	Down	0.933183	0.00654755
CTGFL	Down	circRNA_3845|Chr3:40052294_40060908_+	Down	0.933182	0.00654779
CTGFL	Down	circRNA_1429|Chr11:11151431_11175541_-	Down	0.933083	0.00656697
APLNR	Down	circRNA_3753|Chr3:27253381_27254468_-	Up	-0.933071	0.00656927
CEP78	Up	circRNA_6530|ChrZ:38536561_38537174_+	Up	0.933061	0.00657128
UTP15	Up	circRNA_3845|Chr3:40052294_40060908_+	Down	-0.93297	0.00658898
NFIL3	Up	circRNA_6505|ChrZ:34225077_34231686_+	Up	0.932876	0.00660733
LOC112530482	Down	circRNA_4340|Chr31:2362269_2405166_-	Down	0.93284	0.00661416
AK6	Up	circRNA_2202|Chr19:386486_393543_-	Down	-0.932809	0.0066202
CCK	Up	circRNA_6505|ChrZ:34225077_34231686_+	Up	0.932714	0.00663879
CCK	Up	circRNA_5852|Chr7:35146972_35148450_+	Up	0.932707	0.00664019
SCTR	Down	circRNA_4400|Chr31:5347507_5405541_-	Down	0.932663	0.00664866
SLC22A13	Up	circRNA_4406|Chr31:5365780_5401052_-	Up	0.932605	0.00666012
ATF3	Up	circRNA_3845|Chr3:40052294_40060908_+	Down	-0.932523	0.00667613
LOC431003	Down	circRNA_6530|ChrZ:38536561_38537174_+	Up	-0.932511	0.00667852
NUP155	Up	circRNA_5852|Chr7:35146972_35148450_+	Up	0.932433	0.00669381
F2RL1	Up	circRNA_5121|Chr5:22519022_22521651_+	Up	0.932317	0.00671649
LY6CLEL	Up	circRNA_4384|Chr31:5311868_5397897_-	Down	-0.932219	0.00673578
FAM151B	Up	circRNA_6505|ChrZ:34225077_34231686_+	Up	0.932077	0.00676357
LMCD1	Down	circRNA_1961|Chr16:1963869_2057383_-	Down	0.93206	0.00676692
RAD1	Up	circRNA_2596|Chr2:46394013_46401368_+	Up	0.931985	0.00678183
SLC9A5	Down	circRNA_1961|Chr16:1963869_2057383_-	Down	0.931893	0.00679982
LOC426070	Down	circRNA_4400|Chr31:5347507_5405541_-	Down	0.931713	0.00683546
KCNT1	Down	circRNA_6530|ChrZ:38536561_38537174_+	Up	-0.931661	0.0068458
EMP1	Up	circRNA_1961|Chr16:1963869_2057383_-	Down	-0.931651	0.00684767
AvBD4	Up	circRNA_1988|Chr16:2287393_2330798_+	Up	0.931646	0.00684878
TOMM5	Up	circRNA_6300|ChrW:4831150_4838596_+	Down	-0.931602	0.0068574
MMP11	Down	circRNA_6283|ChrW:272854_275574_+	Down	0.931592	0.00685936
ROBO4	Down	circRNA_5073|Chr5:13060666_13062303_+	Down	0.93144	0.00688952
EMILIN1	Down	circRNA_5072|Chr5:13059844_13062303_+	Down	0.931416	0.00689425
IFI6	Up	circRNA_3845|Chr3:40052294_40060908_+	Down	-0.93135	0.00690742
CCDC169	Up	circRNA_1429|Chr11:11151431_11175541_-	Down	-0.931333	0.00691077
MRPS30	Up	circRNA_1961|Chr16:1963869_2057383_-	Down	-0.931299	0.00691765
AK6	Up	circRNA_0759|Chr1:130466378_130493459_-	Down	-0.931261	0.00692527
SPP1	Down	circRNA_6530|ChrZ:38536561_38537174_+	Up	-0.93122	0.00693326
LHFPL2	Up	circRNA_6505|ChrZ:34225077_34231686_+	Up	0.931169	0.00694351
TULP1	Up	circRNA_5852|Chr7:35146972_35148450_+	Up	0.931073	0.00696264
LOC107050454	Down	circRNA_6300|ChrW:4831150_4838596_+	Down	0.93102	0.00697317
LOC101750289	Down	circRNA_0007|Chr1:197150_259506_-	Down	0.930975	0.00698219
CRISPLD2	Up	circRNA_1961|Chr16:1963869_2057383_-	Down	-0.930949	0.0069875
INIP	Up	circRNA_6300|ChrW:4831150_4838596_+	Down	-0.930923	0.00699262
CCDC57	Down	circRNA_1429|Chr11:11151431_11175541_-	Down	0.930894	0.00699848
ERAP1	Up	circRNA_0759|Chr1:130466378_130493459_-	Down	-0.930887	0.00699992
CD101	Down	circRNA_6296|ChrW:3649254_3649868_-	Down	0.930846	0.00700802
LOC428967	Down	circRNA_4375|Chr31:5251588_5267684_-	Down	0.930789	0.00701941
MYCBPAP	Down	circRNA_1429|Chr11:11151431_11175541_-	Down	0.930771	0.00702308
NUDT12	Up	circRNA_0759|Chr1:130466378_130493459_-	Down	-0.930768	0.00702367
VSIG1	Up	circRNA_3063|Chr2:136923357_136934084_-	Up	0.930752	0.0070268
TRIM9	Down	circRNA_4418|Chr31:5498994_5587824_-	Up	-0.930741	0.00702903
CCK	Up	circRNA_4384|Chr31:5311868_5397897_-	Down	-0.930724	0.00703251
NAA35	Up	circRNA_6505|ChrZ:34225077_34231686_+	Up	0.930695	0.00703838
TBCA	Up	circRNA_1359|Chr11:1059092_1064798_-	Up	0.930661	0.00704522
BTF3	Up	circRNA_4400|Chr31:5347507_5405541_-	Down	-0.930578	0.00706178
TERAL2	Down	circRNA_3845|Chr3:40052294_40060908_+	Down	0.93054	0.00706954
AKR1E2	Up	circRNA_0824|Chr1:137697048_137768926_+	Up	0.930533	0.00707094
SMC2	Up	circRNA_5852|Chr7:35146972_35148450_+	Up	0.930495	0.0070785
LOC107053028	Down	circRNA_2596|Chr2:46394013_46401368_+	Up	-0.930458	0.00708601
CA2	Up	circRNA_0824|Chr1:137697048_137768926_+	Up	0.930447	0.00708819
CYP2C45	Up	circRNA_4406|Chr31:5365780_5401052_-	Up	0.930423	0.00709311
LOC107052718	Down	circRNA_4340|Chr31:2362269_2405166_-	Down	0.930419	0.00709374
LOC107052933	Down	circRNA_0759|Chr1:130466378_130493459_-	Down	0.93037	0.00710363
BTF3	Up	circRNA_1961|Chr16:1963869_2057383_-	Down	-0.930358	0.00710622
FAM151BL	Up	circRNA_1961|Chr16:1963869_2057383_-	Down	-0.930349	0.00710795
TMEM56	Up	circRNA_0759|Chr1:130466378_130493459_-	Down	-0.930345	0.00710868
NUDT12	Up	circRNA_2202|Chr19:386486_393543_-	Down	-0.930309	0.00711601
VWC2	Down	circRNA_6296|ChrW:3649254_3649868_-	Down	0.930234	0.00713123
SPIN1W	Down	circRNA_6530|ChrZ:38536561_38537174_+	Up	-0.930204	0.0071372
LOC112531135	Down	circRNA_0004|Chr1:51394_51727_+	Down	0.930186	0.00714089
ERCC8	Up	circRNA_4384|Chr31:5311868_5397897_-	Down	-0.930184	0.00714133
LOC100859602	Down	circRNA_2202|Chr19:386486_393543_-	Down	0.930105	0.00715717
TOMM5	Up	circRNA_6505|ChrZ:34225077_34231686_+	Up	0.930063	0.00716566
ST6GALNAC1	Down	circRNA_6530|ChrZ:38536561_38537174_+	Up	-0.930049	0.00716851
BTN3A2	Up	circRNA_4418|Chr31:5498994_5587824_-	Up	0.930033	0.00717189
CNTLN	Up	circRNA_1429|Chr11:11151431_11175541_-	Down	-0.930019	0.00717465
RP11-400G3.5	Up	circRNA_6530|ChrZ:38536561_38537174_+	Up	0.929959	0.00718676
LOC769704	Down	circRNA_0759|Chr1:130466378_130493459_-	Down	0.929856	0.00720766
VH26L10	Down	circRNA_1429|Chr11:11151431_11175541_-	Down	0.929808	0.00721746
SMC2	Up	circRNA_1961|Chr16:1963869_2057383_-	Down	-0.929807	0.00721775
LOC100857615	Down	circRNA_6300|ChrW:4831150_4838596_+	Down	0.929723	0.00723467
LOC107049467	Up	circRNA_4418|Chr31:5498994_5587824_-	Up	0.92972	0.00723533
LOC112532697	Down	circRNA_0179|Chr1:32729478_32729664_-	Down	0.929578	0.00726422
LOC107049129	Down	circRNA_3753|Chr3:27253381_27254468_-	Up	-0.929533	0.00727352
MYO3AL	Up	circRNA_5852|Chr7:35146972_35148450_+	Up	0.929508	0.00727848
TEX33	Down	circRNA_2596|Chr2:46394013_46401368_+	Up	-0.929444	0.00729164
ERCC8	Up	circRNA_6505|ChrZ:34225077_34231686_+	Up	0.929422	0.00729614
INIP	Up	circRNA_3845|Chr3:40052294_40060908_+	Down	-0.929328	0.00731539
TAL2	Down	circRNA_6297|ChrW:4216775_4217450_-	Down	0.929271	0.00732697
LHFPL2	Up	circRNA_6530|ChrZ:38536561_38537174_+	Up	0.9292	0.00734143
LHFPL2	Up	circRNA_1961|Chr16:1963869_2057383_-	Down	-0.929161	0.00734952
SLC9A5	Down	circRNA_5852|Chr7:35146972_35148450_+	Up	-0.929088	0.00736451
RSAD2	Up	circRNA_6505|ChrZ:34225077_34231686_+	Up	0.929029	0.00737655
LOC107055470	Down	circRNA_1351|Chr11:1051434_1064351_-	Down	0.928948	0.00739316
USP35	Down	circRNA_2202|Chr19:386486_393543_-	Down	0.928919	0.00739913
HINT1Z	Up	circRNA_6296|ChrW:3649254_3649868_-	Down	-0.928902	0.00740278
WDR36	Up	circRNA_5852|Chr7:35146972_35148450_+	Up	0.928876	0.0074081
OTOGL	Down	circRNA_6284|ChrW:272854_280340_+	Down	0.928876	0.00740812
CRISPLD2	Up	circRNA_4384|Chr31:5311868_5397897_-	Down	-0.928844	0.00741462
GLP1R	Down	circRNA_4385|Chr31:5315201_5401052_-	Down	0.928767	0.00743048
LOC107049482	Down	circRNA_3845|Chr3:40052294_40060908_+	Down	0.928746	0.00743475
LOC101748439	Up	circRNA_1359|Chr11:1059092_1064798_-	Up	0.928722	0.00743982
LOC112532697	Down	circRNA_0759|Chr1:130466378_130493459_-	Down	0.92871	0.00744233
ADAMTS1	Up	circRNA_6530|ChrZ:38536561_38537174_+	Up	0.928627	0.00745939
AMACR	Up	circRNA_6530|ChrZ:38536561_38537174_+	Up	0.928546	0.00747618
MYO3AL	Up	circRNA_2202|Chr19:386486_393543_-	Down	-0.928442	0.00749763
LOC425347	Down	circRNA_4375|Chr31:5251588_5267684_-	Down	0.928441	0.00749772
HINTW	Down	circRNA_2202|Chr19:386486_393543_-	Down	0.928431	0.00749991
LOC107050199	Down	circRNA_3753|Chr3:27253381_27254468_-	Up	-0.928409	0.00750445
TRIM9	Down	circRNA_1359|Chr11:1059092_1064798_-	Up	-0.928406	0.00750511
TXN	Up	circRNA_2596|Chr2:46394013_46401368_+	Up	0.928349	0.00751689
ERAP1	Up	circRNA_6530|ChrZ:38536561_38537174_+	Up	0.928348	0.00751708
CSF3R	Down	circRNA_4340|Chr31:2362269_2405166_-	Down	0.928187	0.00755058
LOC418222	Down	circRNA_4340|Chr31:2362269_2405166_-	Down	0.928084	0.00757196
CZH5ORF51	Up	circRNA_4375|Chr31:5251588_5267684_-	Down	-0.928079	0.00757285
SGK1	Up	circRNA_6296|ChrW:3649254_3649868_-	Down	-0.928066	0.00757566
CCDC57	Down	circRNA_0179|Chr1:32729478_32729664_-	Down	0.928015	0.00758633
LOC107055013	Down	circRNA_2202|Chr19:386486_393543_-	Down	0.927979	0.00759381
GPR157	Down	circRNA_4401|Chr31:5348802_5410716_-	Down	0.927968	0.00759598
LOC112530485	Down	circRNA_0759|Chr1:130466378_130493459_-	Down	0.927898	0.00761057
GZMA	Up	circRNA_5108|Chr5:19233415_19234661_+	Up	0.927856	0.00761937
TARS	Up	circRNA_4384|Chr31:5311868_5397897_-	Down	-0.927823	0.00762636
DHDH	Down	circRNA_3845|Chr3:40052294_40060908_+	Down	0.927822	0.00762657
SERPINB1	Up	circRNA_6296|ChrW:3649254_3649868_-	Down	-0.927808	0.00762934
TINAG	Up	circRNA_4401|Chr31:5348802_5410716_-	Down	-0.927784	0.00763432
LOC418222	Down	circRNA_6296|ChrW:3649254_3649868_-	Down	0.927687	0.00765463
SRFBP1	Up	circRNA_6530|ChrZ:38536561_38537174_+	Up	0.927622	0.00766832
LOC100857794	Down	circRNA_0004|Chr1:51394_51727_+	Down	0.927597	0.00767346
TARS	Up	circRNA_5852|Chr7:35146972_35148450_+	Up	0.927573	0.00767863
PLAA	Up	circRNA_6530|ChrZ:38536561_38537174_+	Up	0.927562	0.00768091
PLEKHG7	Down	circRNA_6296|ChrW:3649254_3649868_-	Down	0.927538	0.00768586
LOC107052933	Down	circRNA_1429|Chr11:11151431_11175541_-	Down	0.927525	0.00768853
UTP15	Up	circRNA_6530|ChrZ:38536561_38537174_+	Up	0.927503	0.00769324
NAA35	Up	circRNA_6296|ChrW:3649254_3649868_-	Down	-0.927428	0.00770893
ISOC1	Up	circRNA_6530|ChrZ:38536561_38537174_+	Up	0.927303	0.00773526
HBBA	Down	circRNA_5072|Chr5:13059844_13062303_+	Down	0.9273	0.00773584
GLRX	Up	circRNA_5121|Chr5:22519022_22521651_+	Up	0.927283	0.00773936
RPTC15L	Down	circRNA_3845|Chr3:40052294_40060908_+	Down	0.927246	0.00774725
LOC112530488	Down	circRNA_6296|ChrW:3649254_3649868_-	Down	0.927238	0.00774893
LOC101747680	Up	circRNA_4418|Chr31:5498994_5587824_-	Up	0.927218	0.00775313
MADPRT1	Up	circRNA_2596|Chr2:46394013_46401368_+	Up	0.927217	0.00775332
SLC46A2	Up	circRNA_4400|Chr31:5347507_5405541_-	Down	-0.927116	0.00777457
LOC100857794	Down	circRNA_1351|Chr11:1051434_1064351_-	Down	0.927107	0.00777639
LOC112532872	Down	circRNA_2596|Chr2:46394013_46401368_+	Up	-0.927091	0.00777972
SLC35A3	Up	circRNA_1359|Chr11:1059092_1064798_-	Up	0.927024	0.00779402
RSAD2	Up	circRNA_5121|Chr5:22519022_22521651_+	Up	0.926949	0.00780972
CETN3	Up	circRNA_6530|ChrZ:38536561_38537174_+	Up	0.92694	0.00781162
LOC100857794	Down	circRNA_3565|Chr3:82552_86295_-	Down	0.926899	0.00782034
SERPINB2	Up	circRNA_6505|ChrZ:34225077_34231686_+	Up	0.926857	0.00782924
NUP155	Up	circRNA_3845|Chr3:40052294_40060908_+	Down	-0.926824	0.00783625
LOC112533635	Down	circRNA_0759|Chr1:130466378_130493459_-	Down	0.926752	0.0078514
MTAP	Up	circRNA_4418|Chr31:5498994_5587824_-	Up	0.926747	0.00785239
UGCG	Up	circRNA_4418|Chr31:5498994_5587824_-	Up	0.926727	0.00785673
LOC112531135	Down	circRNA_1351|Chr11:1051434_1064351_-	Down	0.92672	0.00785812
LOC418222	Down	circRNA_1961|Chr16:1963869_2057383_-	Down	0.926714	0.00785942
LOC415662	Up	circRNA_6300|ChrW:4831150_4838596_+	Down	-0.92662	0.00787947
LOC107055072	Down	circRNA_6283|ChrW:272854_275574_+	Down	0.926605	0.0078826
FSTL5	Down	circRNA_4384|Chr31:5311868_5397897_-	Down	0.926556	0.00789288
REG4	Up	circRNA_4400|Chr31:5347507_5405541_-	Down	-0.926414	0.00792311
GPR157	Down	circRNA_1909|Chr15:8218348_8230982_-	Down	0.926394	0.00792729
MUC6	Down	circRNA_2202|Chr19:386486_393543_-	Down	0.92636	0.0079347
FSTL5	Down	circRNA_0759|Chr1:130466378_130493459_-	Down	0.926351	0.0079366
PDE6B	Up	circRNA_6530|ChrZ:38536561_38537174_+	Up	0.926318	0.0079435
LOC100858742	Down	circRNA_6296|ChrW:3649254_3649868_-	Down	0.926309	0.00794536
UTP15	Up	circRNA_6300|ChrW:4831150_4838596_+	Down	-0.926297	0.00794802
NUP155	Up	circRNA_6296|ChrW:3649254_3649868_-	Down	-0.926291	0.00794938
PHGDH	Up	circRNA_4384|Chr31:5311868_5397897_-	Down	-0.926271	0.00795354
MYOM1	Down	circRNA_1429|Chr11:11151431_11175541_-	Down	0.926218	0.00796492
LOC107049459	Down	circRNA_0007|Chr1:197150_259506_-	Down	0.926217	0.00796516
LRRC19	Up	circRNA_6300|ChrW:4831150_4838596_+	Down	-0.926161	0.00797691
LOC112531785	Down	circRNA_2202|Chr19:386486_393543_-	Down	0.92616	0.00797719
UGCG	Up	circRNA_6300|ChrW:4831150_4838596_+	Down	-0.926029	0.00800529
LOC107055013	Down	circRNA_0004|Chr1:51394_51727_+	Down	0.925931	0.00802614
WDR70	Up	circRNA_6505|ChrZ:34225077_34231686_+	Up	0.925903	0.00803219
ATF3	Up	circRNA_1429|Chr11:11151431_11175541_-	Down	-0.925807	0.00805276
LOC107055470	Down	circRNA_0004|Chr1:51394_51727_+	Down	0.925786	0.00805711
PDE1B	Down	circRNA_2596|Chr2:46394013_46401368_+	Up	-0.925781	0.00805836
LOC112532726	Up	circRNA_0759|Chr1:130466378_130493459_-	Down	-0.925757	0.00806332
LOC107055013	Down	circRNA_1351|Chr11:1051434_1064351_-	Down	0.925751	0.00806462
LOC107055431	Down	circRNA_6530|ChrZ:38536561_38537174_+	Up	-0.925727	0.00806983
MYO3AL	Up	circRNA_0759|Chr1:130466378_130493459_-	Down	-0.925681	0.00807965
NIM1KZ	Down	circRNA_5852|Chr7:35146972_35148450_+	Up	-0.925666	0.00808294
GALR2	Down	circRNA_6283|ChrW:272854_275574_+	Down	0.925665	0.0080831
NIPBLL	Down	circRNA_4375|Chr31:5251588_5267684_-	Down	0.925665	0.00808319
BRIX1	Up	circRNA_6530|ChrZ:38536561_38537174_+	Up	0.925612	0.0080945
SIPA1L3L	Down	circRNA_6530|ChrZ:38536561_38537174_+	Up	-0.925462	0.00812678
FAM151B	Up	circRNA_6530|ChrZ:38536561_38537174_+	Up	0.925392	0.00814185
LOC418544	Up	circRNA_6300|ChrW:4831150_4838596_+	Down	-0.92536	0.00814879
CRISPLD2	Up	circRNA_4400|Chr31:5347507_5405541_-	Down	-0.925349	0.00815106
CYP21A1	Down	circRNA_0759|Chr1:130466378_130493459_-	Down	0.925295	0.00816283
FAM174A	Up	circRNA_6505|ChrZ:34225077_34231686_+	Up	0.925273	0.00816755
SGK1	Up	circRNA_1909|Chr15:8218348_8230982_-	Down	-0.925262	0.00816993
SLC12A5	Down	circRNA_6530|ChrZ:38536561_38537174_+	Up	-0.925255	0.00817144
LOC100857794	Down	circRNA_0179|Chr1:32729478_32729664_-	Down	0.925253	0.0081719
NUDT12	Up	circRNA_6505|ChrZ:34225077_34231686_+	Up	0.925192	0.00818505
LOC112531785	Down	circRNA_4400|Chr31:5347507_5405541_-	Down	0.92518	0.00818769
LOC107055386	Down	circRNA_6283|ChrW:272854_275574_+	Down	0.925122	0.00820022
LOC112532726	Up	circRNA_1961|Chr16:1963869_2057383_-	Down	-0.925098	0.00820529
HBM	Down	circRNA_3845|Chr3:40052294_40060908_+	Down	0.925052	0.00821529
DOK6	Up	circRNA_1961|Chr16:1963869_2057383_-	Down	-0.924964	0.00823436
APTX	Up	circRNA_1429|Chr11:11151431_11175541_-	Down	-0.924923	0.0082433
AK6	Up	circRNA_6505|ChrZ:34225077_34231686_+	Up	0.92491	0.00824599
LOC107055470	Down	circRNA_2289|Chr2:422898_520897_-	Down	0.924887	0.00825105
SPIA1	Up	circRNA_4418|Chr31:5498994_5587824_-	Up	0.924794	0.00827131
AKR1B1L	Up	circRNA_5584|Chr6:33594726_33608800_-	Down	-0.92477	0.00827642
LYRM7	Up	circRNA_0759|Chr1:130466378_130493459_-	Down	-0.924743	0.00828233
OPRL1	Down	circRNA_5073|Chr5:13060666_13062303_+	Down	0.92471	0.00828954
ANKRA2	Up	circRNA_2202|Chr19:386486_393543_-	Down	-0.924691	0.00829353
NDUFS4	Up	circRNA_2202|Chr19:386486_393543_-	Down	-0.924651	0.00830233
LOC101751955	Down	circRNA_5072|Chr5:13059844_13062303_+	Down	0.924588	0.00831613
RAD1	Up	circRNA_6530|ChrZ:38536561_38537174_+	Up	0.924519	0.00833102
LOC107055013	Down	circRNA_3565|Chr3:82552_86295_-	Down	0.924504	0.00833431
AMIGO3	Down	circRNA_5852|Chr7:35146972_35148450_+	Up	-0.924487	0.00833794
FAM151B	Up	circRNA_1429|Chr11:11151431_11175541_-	Down	-0.924453	0.0083454
APTX	Up	circRNA_4418|Chr31:5498994_5587824_-	Up	0.924441	0.00834796
FSTL5	Down	circRNA_5584|Chr6:33594726_33608800_-	Down	0.924398	0.00835744
CAPG	Down	circRNA_0759|Chr1:130466378_130493459_-	Down	0.924394	0.0083583
SCTR	Down	circRNA_2202|Chr19:386486_393543_-	Down	0.92438	0.00836138
CCNH	Up	circRNA_4418|Chr31:5498994_5587824_-	Up	0.924321	0.00837421
GPR85	Up	circRNA_6310|ChrW:6430833_6437400_+	Down	-0.924309	0.0083768
LOC101752152	Up	circRNA_2596|Chr2:46394013_46401368_+	Up	0.924272	0.00838496
GLP1R	Down	circRNA_6284|ChrW:272854_280340_+	Down	0.924214	0.00839762
USP35	Down	circRNA_1961|Chr16:1963869_2057383_-	Down	0.924209	0.00839868
CDC42SE2	Up	circRNA_0759|Chr1:130466378_130493459_-	Down	-0.924202	0.00840029
VWC2	Down	circRNA_1909|Chr15:8218348_8230982_-	Down	0.924185	0.00840392
NR4A3	Up	circRNA_1064|Chr1:180908356_180912265_-	Up	0.924137	0.00841453
NWD2	Up	circRNA_0824|Chr1:137697048_137768926_+	Up	0.924079	0.00842729
CDC42SE2	Up	circRNA_4418|Chr31:5498994_5587824_-	Up	0.92407	0.00842918
NUP155	Up	circRNA_2596|Chr2:46394013_46401368_+	Up	0.924054	0.00843262
TMEM167A	Up	circRNA_4384|Chr31:5311868_5397897_-	Down	-0.923994	0.0084459
RPL17	Up	circRNA_5121|Chr5:22519022_22521651_+	Up	0.923989	0.00844698
NR4A3	Up	circRNA_4340|Chr31:2362269_2405166_-	Down	-0.923945	0.00845652
SIPA1L3L	Down	circRNA_2596|Chr2:46394013_46401368_+	Up	-0.923927	0.00846048
NAA35	Up	circRNA_1429|Chr11:11151431_11175541_-	Down	-0.923903	0.00846578
LOC769899	Up	circRNA_1351|Chr11:1051434_1064351_-	Down	0.923801	0.00848815
LOC107050223	Down	circRNA_1351|Chr11:1051434_1064351_-	Down	0.923801	0.00848815
NUDT2	Up	circRNA_6505|ChrZ:34225077_34231686_+	Up	0.923777	0.00849345
RAD1	Up	circRNA_3845|Chr3:40052294_40060908_+	Down	-0.923669	0.00851731
LOC112532726	Up	circRNA_4340|Chr31:2362269_2405166_-	Down	-0.923607	0.0085309
HAUS1	Up	circRNA_1359|Chr11:1059092_1064798_-	Up	0.923474	0.00856032
PHAX	Up	circRNA_3845|Chr3:40052294_40060908_+	Down	-0.923454	0.00856461
SLC22A13	Up	circRNA_5571|Chr6:32295915_32360230_+	Up	0.923436	0.00856866
MYO3AL	Up	circRNA_6300|ChrW:4831150_4838596_+	Down	-0.923165	0.00862871
CTGFL	Down	circRNA_4418|Chr31:5498994_5587824_-	Up	-0.923134	0.00863556
LOC415662	Up	circRNA_1064|Chr1:180908356_180912265_-	Up	0.9231	0.00864298
TAL2	Down	circRNA_6310|ChrW:6430833_6437400_+	Down	0.922996	0.00866612
SPP1	Down	circRNA_4400|Chr31:5347507_5405541_-	Down	0.92298	0.00866964
CRISPLD2	Up	circRNA_0759|Chr1:130466378_130493459_-	Down	-0.922917	0.00868373
MGAT5B	Down	circRNA_5852|Chr7:35146972_35148450_+	Up	-0.922908	0.00868576
CHST1	Up	circRNA_4400|Chr31:5347507_5405541_-	Down	-0.922882	0.00869156
HOXD9	Down	circRNA_6284|ChrW:272854_280340_+	Down	0.92285	0.00869868
ABCC2	Up	circRNA_1359|Chr11:1059092_1064798_-	Up	0.922765	0.0087174
LOC100859467	Down	circRNA_6530|ChrZ:38536561_38537174_+	Up	-0.922734	0.0087243
LOC107055485	Down	circRNA_5852|Chr7:35146972_35148450_+	Up	-0.922671	0.00873838
CETN3	Up	circRNA_6296|ChrW:3649254_3649868_-	Down	-0.922589	0.0087568
SLC12A5	Down	circRNA_4400|Chr31:5347507_5405541_-	Down	0.922512	0.00877385
CEP78	Up	circRNA_6296|ChrW:3649254_3649868_-	Down	-0.922499	0.00877677
LOC112531135	Down	circRNA_4400|Chr31:5347507_5405541_-	Down	0.922483	0.00878044
CYP21A1	Down	circRNA_2202|Chr19:386486_393543_-	Down	0.92247	0.00878328
LOC107055013	Down	circRNA_0179|Chr1:32729478_32729664_-	Down	0.922428	0.00879263
NIPSNAP3L	Up	circRNA_3845|Chr3:40052294_40060908_+	Down	-0.922371	0.00880555
ATF3	Up	circRNA_5852|Chr7:35146972_35148450_+	Up	0.922369	0.00880602
LOC107055072	Down	circRNA_6310|ChrW:6430833_6437400_+	Down	0.92232	0.00881695
RP11-400G3.5	Up	circRNA_1064|Chr1:180908356_180912265_-	Up	0.922262	0.00882983
LOC107049866	Down	circRNA_2202|Chr19:386486_393543_-	Down	0.922188	0.00884653
GLRX	Up	circRNA_1359|Chr11:1059092_1064798_-	Up	0.92216	0.00885271
AMACR	Up	circRNA_3845|Chr3:40052294_40060908_+	Down	-0.922039	0.00887998
LOC112531785	Down	circRNA_4384|Chr31:5311868_5397897_-	Down	0.922031	0.00888183
LOC112529924	Down	circRNA_1988|Chr16:2287393_2330798_+	Up	-0.922007	0.00888717
HOXD9	Down	circRNA_4385|Chr31:5315201_5401052_-	Down	0.921953	0.00889933
FAM174A	Up	circRNA_0759|Chr1:130466378_130493459_-	Down	-0.921939	0.00890241
LY6CLEL	Up	circRNA_5121|Chr5:22519022_22521651_+	Up	0.92192	0.00890669
NXNL1	Down	circRNA_5852|Chr7:35146972_35148450_+	Up	-0.921724	0.00895101
F2RL1	Up	circRNA_3845|Chr3:40052294_40060908_+	Down	-0.921673	0.00896232
SLC46A2	Up	circRNA_4384|Chr31:5311868_5397897_-	Down	-0.921631	0.0089718
SULT1C3	Up	circRNA_1064|Chr1:180908356_180912265_-	Up	0.921621	0.00897407
RP11-400G3.5	Up	circRNA_5852|Chr7:35146972_35148450_+	Up	0.921596	0.00897973
LOC418222	Down	circRNA_5852|Chr7:35146972_35148450_+	Up	-0.921423	0.00901884
KIF24	Up	circRNA_1961|Chr16:1963869_2057383_-	Down	-0.921421	0.00901936
ARHGEF39	Up	circRNA_4418|Chr31:5498994_5587824_-	Up	0.921386	0.00902729
ANKRA2	Up	circRNA_0759|Chr1:130466378_130493459_-	Down	-0.921361	0.00903302
RASD2	Up	circRNA_1064|Chr1:180908356_180912265_-	Up	0.92133	0.00903992
RPL17	Up	circRNA_6296|ChrW:3649254_3649868_-	Down	-0.921296	0.00904764
CZH9orf72	Up	circRNA_6296|ChrW:3649254_3649868_-	Down	-0.921273	0.00905302
MYCBPAP	Down	circRNA_2202|Chr19:386486_393543_-	Down	0.92126	0.00905599
F2RL2	Up	circRNA_5121|Chr5:22519022_22521651_+	Up	0.92122	0.00906487
LOC107049866	Down	circRNA_4384|Chr31:5311868_5397897_-	Down	0.921092	0.00909414
LOC107055013	Down	circRNA_4384|Chr31:5311868_5397897_-	Down	0.921089	0.00909481
KIF2B	Down	circRNA_0007|Chr1:197150_259506_-	Down	0.92108	0.0090967
RPL17	Up	circRNA_6530|ChrZ:38536561_38537174_+	Up	0.921039	0.00910609
TMEM56	Up	circRNA_6296|ChrW:3649254_3649868_-	Down	-0.92098	0.00911964
GOLPH3	Up	circRNA_0759|Chr1:130466378_130493459_-	Down	-0.920975	0.00912076
NEFL	Down	circRNA_6300|ChrW:4831150_4838596_+	Down	0.920947	0.00912705
EMID1	Down	circRNA_5073|Chr5:13060666_13062303_+	Down	0.920944	0.00912778
WDR70	Up	circRNA_1961|Chr16:1963869_2057383_-	Down	-0.920916	0.00913421
HNRNPKL	Down	circRNA_6530|ChrZ:38536561_38537174_+	Up	-0.920866	0.00914551
LOC101751955	Down	circRNA_5073|Chr5:13060666_13062303_+	Down	0.920749	0.00917224
MYO3AL	Up	circRNA_6296|ChrW:3649254_3649868_-	Down	-0.920744	0.00917325
LOC107050454	Down	circRNA_6296|ChrW:3649254_3649868_-	Down	0.920741	0.00917402
HOXD9	Down	circRNA_6304|ChrW:5012970_5020183_-	Down	0.920717	0.00917942
BARX2	Down	circRNA_1909|Chr15:8218348_8230982_-	Down	0.920704	0.0091825
APTX	Up	circRNA_5852|Chr7:35146972_35148450_+	Up	0.920668	0.00919082
CYP2C45	Up	circRNA_5571|Chr6:32295915_32360230_+	Up	0.920663	0.00919175
GADD45G	Up	circRNA_1988|Chr16:2287393_2330798_+	Up	0.920625	0.00920061
LOC112533635	Down	circRNA_6530|ChrZ:38536561_38537174_+	Up	-0.92051	0.0092269
LOC770450	Up	circRNA_6505|ChrZ:34225077_34231686_+	Up	0.920385	0.00925558
DTWD2	Up	circRNA_6296|ChrW:3649254_3649868_-	Down	-0.920316	0.0092714
LY6CLEL	Up	circRNA_6505|ChrZ:34225077_34231686_+	Up	0.920166	0.0093058
SPIA1	Up	circRNA_3845|Chr3:40052294_40060908_+	Down	-0.920085	0.00932439
MMP11	Down	circRNA_6310|ChrW:6430833_6437400_+	Down	0.920083	0.00932477
LOC112532697	Down	circRNA_3565|Chr3:82552_86295_-	Down	0.920055	0.00933134
RAD1	Up	circRNA_1359|Chr11:1059092_1064798_-	Up	0.92004	0.0093348
CHDB1	Down	circRNA_4384|Chr31:5311868_5397897_-	Down	0.920021	0.00933918
CD101	Down	circRNA_4418|Chr31:5498994_5587824_-	Up	-0.919943	0.00935723
KIF24	Up	circRNA_6530|ChrZ:38536561_38537174_+	Up	0.919939	0.00935813
PHGDH	Up	circRNA_6296|ChrW:3649254_3649868_-	Down	-0.91981	0.00938783
LOC112530977	Down	circRNA_5852|Chr7:35146972_35148450_+	Up	-0.919806	0.00938883
ST6GALNAC1	Down	circRNA_1909|Chr15:8218348_8230982_-	Down	0.919764	0.00939845
EGFLAM	Down	circRNA_6297|ChrW:4216775_4217450_-	Down	0.91974	0.00940398
GPR157	Down	circRNA_4400|Chr31:5347507_5405541_-	Down	0.919571	0.0094431
SLC28A3	Down	circRNA_5121|Chr5:22519022_22521651_+	Up	-0.919542	0.00944971
MIER3L	Down	circRNA_4384|Chr31:5311868_5397897_-	Down	0.919501	0.00945927
NIPSNAP3L	Up	circRNA_1961|Chr16:1963869_2057383_-	Down	-0.919487	0.00946263
LOC107052719	Down	circRNA_0004|Chr1:51394_51727_+	Down	0.919415	0.00947921
TXN	Up	circRNA_3845|Chr3:40052294_40060908_+	Down	-0.919406	0.00948142
AMACR	Up	circRNA_1961|Chr16:1963869_2057383_-	Down	-0.919345	0.00949547
CES1L1	Down	circRNA_5072|Chr5:13059844_13062303_+	Down	0.919341	0.00949654
FABP1	Up	circRNA_6505|ChrZ:34225077_34231686_+	Up	0.919336	0.00949756
NXPH4	Down	circRNA_6284|ChrW:272854_280340_+	Down	0.919334	0.00949798
CTGFL	Down	circRNA_2596|Chr2:46394013_46401368_+	Up	-0.919295	0.00950709
LCA5L	Down	circRNA_2202|Chr19:386486_393543_-	Down	0.919227	0.00952301
FABP1	Up	circRNA_4400|Chr31:5347507_5405541_-	Down	-0.919202	0.0095287
NDUFS4	Up	circRNA_0759|Chr1:130466378_130493459_-	Down	-0.919182	0.00953343
SMAD2W	Down	circRNA_4375|Chr31:5251588_5267684_-	Down	0.919137	0.00954397
NUP155	Up	circRNA_1359|Chr11:1059092_1064798_-	Up	0.91913	0.00954547
ERCC8	Up	circRNA_6300|ChrW:4831150_4838596_+	Down	-0.919087	0.00955548
SPIN1W	Down	circRNA_3845|Chr3:40052294_40060908_+	Down	0.919082	0.00955657
PLAA	Up	circRNA_4418|Chr31:5498994_5587824_-	Up	0.918988	0.00957853
LYRM7	Up	circRNA_5121|Chr5:22519022_22521651_+	Up	0.918913	0.00959599
DNAH3	Down	circRNA_5108|Chr5:19233415_19234661_+	Up	-0.918884	0.00960282
AKR1E2	Up	circRNA_4418|Chr31:5498994_5587824_-	Up	0.918881	0.00960355
LY6CLEL	Up	circRNA_0759|Chr1:130466378_130493459_-	Down	-0.918871	0.00960599
F2RL1	Up	circRNA_6505|ChrZ:34225077_34231686_+	Up	0.91884	0.00961315
LOC417973	Up	circRNA_4418|Chr31:5498994_5587824_-	Up	0.918817	0.00961855
F2RL1	Up	circRNA_1429|Chr11:11151431_11175541_-	Down	-0.918807	0.00962086
PCDH12	Down	circRNA_6530|ChrZ:38536561_38537174_+	Up	-0.91877	0.00962937
LOC107049174	Down	circRNA_3845|Chr3:40052294_40060908_+	Down	0.918756	0.00963278
KIAA1683	Down	circRNA_4384|Chr31:5311868_5397897_-	Down	0.918742	0.00963597
FABP1	Up	circRNA_1064|Chr1:180908356_180912265_-	Up	0.918698	0.00964634
CA2	Up	circRNA_0458|Chr1:71312966_71343721_+	Up	0.918597	0.00967004
ESR1	Down	circRNA_6300|ChrW:4831150_4838596_+	Down	0.918579	0.00967408
LOC112530287	Down	circRNA_5072|Chr5:13059844_13062303_+	Down	0.918516	0.00968904
HBBA	Down	circRNA_6530|ChrZ:38536561_38537174_+	Up	-0.918498	0.00969309
ABHD3	Up	circRNA_3753|Chr3:27253381_27254468_-	Up	0.918494	0.00969415
NFIL3	Up	circRNA_4340|Chr31:2362269_2405166_-	Down	-0.918489	0.00969525
LOC418544	Up	circRNA_2596|Chr2:46394013_46401368_+	Up	0.918488	0.00969555
LOC107052456	Down	circRNA_1351|Chr11:1051434_1064351_-	Down	0.918439	0.00970711
RAD1	Up	circRNA_5852|Chr7:35146972_35148450_+	Up	0.918427	0.00970985
ADAMTS1	Up	circRNA_3845|Chr3:40052294_40060908_+	Down	-0.918379	0.00972118
UTP15	Up	circRNA_1429|Chr11:11151431_11175541_-	Down	-0.918357	0.0097262
LOC107055470	Down	circRNA_0759|Chr1:130466378_130493459_-	Down	0.918356	0.0097264
CD101	Down	circRNA_5852|Chr7:35146972_35148450_+	Up	-0.918336	0.00973126
LOC112533635	Down	circRNA_1429|Chr11:11151431_11175541_-	Down	0.918318	0.00973553
TXN	Up	circRNA_1429|Chr11:11151431_11175541_-	Down	-0.918297	0.00974029
CZH18ORF32	Up	circRNA_5121|Chr5:22519022_22521651_+	Up	0.918283	0.00974365
VWC2	Down	circRNA_5121|Chr5:22519022_22521651_+	Up	-0.91826	0.00974899
BTBD17	Down	circRNA_0759|Chr1:130466378_130493459_-	Down	0.918251	0.00975118
SLC46A2	Up	circRNA_2596|Chr2:46394013_46401368_+	Up	0.918247	0.00975217
PHGDH	Up	circRNA_1359|Chr11:1059092_1064798_-	Up	0.918223	0.00975781
KCNT1	Down	circRNA_1359|Chr11:1059092_1064798_-	Up	-0.918204	0.00976217
LOC107055013	Down	circRNA_1961|Chr16:1963869_2057383_-	Down	0.918189	0.0097658
LOC107054458	Down	circRNA_4418|Chr31:5498994_5587824_-	Up	-0.918163	0.00977192
LOC769704	Down	circRNA_4384|Chr31:5311868_5397897_-	Down	0.918162	0.0097721
ACBD4	Down	circRNA_2289|Chr2:422898_520897_-	Down	0.918137	0.00977813
HIST1H2B8	Up	circRNA_1064|Chr1:180908356_180912265_-	Up	0.91801	0.00980789
LOC101747868	Down	circRNA_0179|Chr1:32729478_32729664_-	Down	0.917884	0.00983773
EMP1	Up	circRNA_6296|ChrW:3649254_3649868_-	Down	-0.917839	0.0098483
MYOT	Up	circRNA_1064|Chr1:180908356_180912265_-	Up	0.917835	0.00984925
PLEKHG7	Down	circRNA_6530|ChrZ:38536561_38537174_+	Up	-0.917766	0.00986564
HINT1Z	Up	circRNA_6300|ChrW:4831150_4838596_+	Down	-0.917764	0.00986608
ATF3	Up	circRNA_5121|Chr5:22519022_22521651_+	Up	0.917758	0.00986757
INIP	Up	circRNA_6296|ChrW:3649254_3649868_-	Down	-0.917756	0.00986796
HDC	Up	circRNA_2202|Chr19:386486_393543_-	Down	-0.917744	0.00987078
DCTN3	Up	circRNA_5121|Chr5:22519022_22521651_+	Up	0.91773	0.00987405
ST6GALNAC1	Down	circRNA_4400|Chr31:5347507_5405541_-	Down	0.917715	0.0098777
DHFR	Up	circRNA_0179|Chr1:32729478_32729664_-	Down	-0.917614	0.00990153
LOC107050152	Down	circRNA_5072|Chr5:13059844_13062303_+	Down	0.917602	0.00990433
BTBD17	Down	circRNA_4384|Chr31:5311868_5397897_-	Down	0.917561	0.00991421
ISOC1	Up	circRNA_4384|Chr31:5311868_5397897_-	Down	-0.917533	0.00992075
HEATR8L3	Down	circRNA_5073|Chr5:13060666_13062303_+	Down	0.91739	0.00995463
AMACR	Up	circRNA_1429|Chr11:11151431_11175541_-	Down	-0.91716	0.0100095
LOC101751752	Down	circRNA_4384|Chr31:5311868_5397897_-	Down	0.917132	0.0100162
HLA-F10AL1	Down	circRNA_4418|Chr31:5498994_5587824_-	Up	-0.917121	0.0100188
CCDC169	Up	circRNA_0759|Chr1:130466378_130493459_-	Down	-0.917068	0.0100315
GALR2	Down	circRNA_6310|ChrW:6430833_6437400_+	Down	0.917053	0.010035
INTS5	Down	circRNA_5584|Chr6:33594726_33608800_-	Down	0.916986	0.0100509
NIPBLL	Down	circRNA_6530|ChrZ:38536561_38537174_+	Up	-0.916951	0.0100593
ARL13A	Down	circRNA_5073|Chr5:13060666_13062303_+	Down	0.916896	0.0100723
LOC101747821	Up	circRNA_1961|Chr16:1963869_2057383_-	Down	-0.916884	0.0100753
LOC107049575	Down	circRNA_0007|Chr1:197150_259506_-	Down	0.916829	0.0100883
LOC101747455	Down	circRNA_5852|Chr7:35146972_35148450_+	Up	-0.91668	0.0101241
SPP1	Down	circRNA_0458|Chr1:71312966_71343721_+	Up	-0.916649	0.0101316
SPP1	Down	circRNA_4404|Chr31:5361834_5401052_-	Up	-0.91661	0.0101408
LOC107055470	Down	circRNA_3565|Chr3:82552_86295_-	Down	0.91648	0.0101721
GPR85	Up	circRNA_6283|ChrW:272854_275574_+	Down	-0.916465	0.0101757
LOC100858742	Down	circRNA_1429|Chr11:11151431_11175541_-	Down	0.91641	0.0101889
CZH18ORF32	Up	circRNA_4400|Chr31:5347507_5405541_-	Down	-0.916269	0.0102228
LOC107055485	Down	circRNA_6296|ChrW:3649254_3649868_-	Down	0.916261	0.0102248
NUP155	Up	circRNA_6300|ChrW:4831150_4838596_+	Down	-0.916232	0.0102317
UBE2R2L	Down	circRNA_1429|Chr11:11151431_11175541_-	Down	0.916217	0.0102354
UGCG	Up	circRNA_6296|ChrW:3649254_3649868_-	Down	-0.916208	0.0102374
ELOVL7	Up	circRNA_4340|Chr31:2362269_2405166_-	Down	-0.916152	0.010251
RPL17	Up	circRNA_6300|ChrW:4831150_4838596_+	Down	-0.916115	0.01026
RNF17	Down	circRNA_4375|Chr31:5251588_5267684_-	Down	0.915947	0.0103004
DHFR	Up	circRNA_3565|Chr3:82552_86295_-	Down	-0.91593	0.0103047
ELOVL7	Up	circRNA_5121|Chr5:22519022_22521651_+	Up	0.915915	0.0103083
CPO	Up	circRNA_5852|Chr7:35146972_35148450_+	Up	0.915889	0.0103144
DHFR	Up	circRNA_4400|Chr31:5347507_5405541_-	Down	-0.915884	0.0103157
LOC418222	Down	circRNA_5584|Chr6:33594726_33608800_-	Down	0.915784	0.0103397
LOC107049603	Up	circRNA_1988|Chr16:2287393_2330798_+	Up	0.915754	0.010347
USP35	Down	circRNA_4384|Chr31:5311868_5397897_-	Down	0.915754	0.0103471
HBBA	Down	circRNA_5073|Chr5:13060666_13062303_+	Down	0.915612	0.0103814
ASB14	Down	circRNA_4384|Chr31:5311868_5397897_-	Down	0.9155	0.0104086
ZFRL1	Down	circRNA_4384|Chr31:5311868_5397897_-	Down	0.915498	0.0104092
PEAR1	Down	circRNA_5852|Chr7:35146972_35148450_+	Up	-0.915473	0.0104151
ARL13A	Down	circRNA_5072|Chr5:13059844_13062303_+	Down	0.91547	0.010416
NXPH4	Down	circRNA_4385|Chr31:5315201_5401052_-	Down	0.915464	0.0104175
MYCBPAP	Down	circRNA_5852|Chr7:35146972_35148450_+	Up	-0.915379	0.010438
HOXD9	Down	circRNA_5852|Chr7:35146972_35148450_+	Up	-0.915352	0.0104447
ASB14	Down	circRNA_0759|Chr1:130466378_130493459_-	Down	0.915342	0.010447
LOC107049046	Down	circRNA_1429|Chr11:11151431_11175541_-	Down	0.915235	0.0104731
IGSF1L8	Down	circRNA_6300|ChrW:4831150_4838596_+	Down	0.915195	0.0104828
SRFBP1	Up	circRNA_1961|Chr16:1963869_2057383_-	Down	-0.915151	0.0104936
NDUFAF2	Up	circRNA_5852|Chr7:35146972_35148450_+	Up	0.91512	0.0105012
LOC100857615	Down	circRNA_4400|Chr31:5347507_5405541_-	Down	0.915068	0.0105139
ANK1	Down	circRNA_5072|Chr5:13059844_13062303_+	Down	0.91506	0.0105158
CRISPLD2	Up	circRNA_2202|Chr19:386486_393543_-	Down	-0.915058	0.0105163
B3GAT1	Down	circRNA_4404|Chr31:5361834_5401052_-	Up	-0.915054	0.0105172
LOC112532697	Down	circRNA_1429|Chr11:11151431_11175541_-	Down	0.915001	0.0105302
CNTLN	Up	circRNA_6530|ChrZ:38536561_38537174_+	Up	0.914997	0.0105311
CKS2	Up	circRNA_4400|Chr31:5347507_5405541_-	Down	-0.914968	0.0105382
LOC769899	Up	circRNA_0004|Chr1:51394_51727_+	Down	0.914968	0.0105382
LOC107050223	Down	circRNA_0004|Chr1:51394_51727_+	Down	0.914968	0.0105382
ANO4	Up	circRNA_4404|Chr31:5361834_5401052_-	Up	0.914884	0.0105589
MRPS36	Up	circRNA_4400|Chr31:5347507_5405541_-	Down	-0.914838	0.01057
PHGDH	Up	circRNA_6300|ChrW:4831150_4838596_+	Down	-0.914791	0.0105816
LOC107049482	Down	circRNA_1961|Chr16:1963869_2057383_-	Down	0.914669	0.0106114
MRPS30	Up	circRNA_6505|ChrZ:34225077_34231686_+	Up	0.914666	0.010612
NIPSNAP3L	Up	circRNA_6505|ChrZ:34225077_34231686_+	Up	0.914666	0.0106121
PCDH12	Down	circRNA_4384|Chr31:5311868_5397897_-	Down	0.914643	0.0106178
HEATR8L3	Down	circRNA_1909|Chr15:8218348_8230982_-	Down	0.914567	0.0106365
SPP1	Down	circRNA_0824|Chr1:137697048_137768926_+	Up	-0.914558	0.0106387
PHGDH	Up	circRNA_2202|Chr19:386486_393543_-	Down	-0.914503	0.0106522
PSRC1	Down	circRNA_5072|Chr5:13059844_13062303_+	Down	0.914433	0.0106693
TMEM56	Up	circRNA_6300|ChrW:4831150_4838596_+	Down	-0.914365	0.0106859
AMIGO3	Down	circRNA_4400|Chr31:5347507_5405541_-	Down	0.914363	0.0106864
LRRC39	Up	circRNA_1359|Chr11:1059092_1064798_-	Up	0.91436	0.0106873
COL24A1	Down	circRNA_0007|Chr1:197150_259506_-	Down	0.914341	0.0106919
NIPBLL	Down	circRNA_2202|Chr19:386486_393543_-	Down	0.914337	0.010693
C3	Down	circRNA_4340|Chr31:2362269_2405166_-	Down	0.914267	0.0107101
LOC112531785	Down	circRNA_6530|ChrZ:38536561_38537174_+	Up	-0.914261	0.0107117
MRPS30	Up	circRNA_3845|Chr3:40052294_40060908_+	Down	-0.914244	0.0107159
ST6GALNAC1	Down	circRNA_4401|Chr31:5348802_5410716_-	Down	0.914115	0.0107477
LOC112531785	Down	circRNA_6296|ChrW:3649254_3649868_-	Down	0.914078	0.0107568
SLC23A3	Down	circRNA_4404|Chr31:5361834_5401052_-	Up	-0.914061	0.0107608
CEP78	Up	circRNA_3845|Chr3:40052294_40060908_+	Down	-0.913934	0.0107923
XKR9	Up	circRNA_6296|ChrW:3649254_3649868_-	Down	-0.913836	0.0108165
HDC	Up	circRNA_4400|Chr31:5347507_5405541_-	Down	-0.913834	0.0108171
GLI1	Down	circRNA_1909|Chr15:8218348_8230982_-	Down	0.913822	0.01082
CA7	Up	circRNA_4406|Chr31:5365780_5401052_-	Up	0.913814	0.0108218
LOC107050985	Down	circRNA_5072|Chr5:13059844_13062303_+	Down	0.913724	0.0108442
ATF3	Up	circRNA_1359|Chr11:1059092_1064798_-	Up	0.913719	0.0108454
VWC2	Down	circRNA_4401|Chr31:5348802_5410716_-	Down	0.913719	0.0108456
TAL2	Down	circRNA_6283|ChrW:272854_275574_+	Down	0.913705	0.0108489
TAL2	Down	circRNA_6300|ChrW:4831150_4838596_+	Down	0.913683	0.0108544
ARHGEF39	Up	circRNA_1961|Chr16:1963869_2057383_-	Down	-0.913632	0.0108671
SPP1	Down	circRNA_4384|Chr31:5311868_5397897_-	Down	0.913631	0.0108671
LIME1	Down	circRNA_2596|Chr2:46394013_46401368_+	Up	-0.913612	0.010872
LOC107054458	Down	circRNA_5852|Chr7:35146972_35148450_+	Up	-0.913507	0.0108979
FAM174A	Up	circRNA_1359|Chr11:1059092_1064798_-	Up	0.913435	0.0109159
SPP1	Down	circRNA_5852|Chr7:35146972_35148450_+	Up	-0.913411	0.0109218
NUP155	Up	circRNA_1429|Chr11:11151431_11175541_-	Down	-0.913288	0.0109526
LOC107049375	Up	circRNA_1961|Chr16:1963869_2057383_-	Down	-0.91328	0.0109545
LOC101747868	Down	circRNA_3565|Chr3:82552_86295_-	Down	0.913204	0.0109733
LOC112531107	Down	circRNA_6530|ChrZ:38536561_38537174_+	Up	-0.913185	0.0109781
APTX	Up	circRNA_6296|ChrW:3649254_3649868_-	Down	-0.913175	0.0109805
TMEM167A	Up	circRNA_2202|Chr19:386486_393543_-	Down	-0.913147	0.0109875
LOC107050181	Up	circRNA_4400|Chr31:5347507_5405541_-	Down	-0.913131	0.0109916
VTCN1L	Up	circRNA_5852|Chr7:35146972_35148450_+	Up	0.913115	0.0109955
PCDH12	Down	circRNA_4418|Chr31:5498994_5587824_-	Up	-0.913112	0.0109963
HINT1Z	Up	circRNA_3845|Chr3:40052294_40060908_+	Down	-0.913105	0.0109981
LOC426070	Down	circRNA_4340|Chr31:2362269_2405166_-	Down	0.913098	0.0109998
LOC426070	Down	circRNA_2202|Chr19:386486_393543_-	Down	0.913059	0.0110096
EREG	Up	circRNA_0179|Chr1:32729478_32729664_-	Down	-0.913013	0.0110209
LOC112532726	Up	circRNA_4384|Chr31:5311868_5397897_-	Down	-0.912966	0.0110328
ATP5A1W	Down	circRNA_3845|Chr3:40052294_40060908_+	Down	0.912957	0.011035
NUDT2	Up	circRNA_1064|Chr1:180908356_180912265_-	Up	0.912895	0.0110504
CA2	Up	circRNA_4404|Chr31:5361834_5401052_-	Up	0.912789	0.011077
EGFLAM	Down	circRNA_6300|ChrW:4831150_4838596_+	Down	0.912775	0.0110806
SUSD2	Up	circRNA_1064|Chr1:180908356_180912265_-	Up	0.912753	0.0110859
ANO4	Up	circRNA_0458|Chr1:71312966_71343721_+	Up	0.912751	0.0110864
CCDC57	Down	circRNA_3845|Chr3:40052294_40060908_+	Down	0.912717	0.0110949
KIAA1683	Down	circRNA_4418|Chr31:5498994_5587824_-	Up	-0.912642	0.0111139
AMIGO3	Down	circRNA_4375|Chr31:5251588_5267684_-	Down	0.912628	0.0111173
RORC	Down	circRNA_6296|ChrW:3649254_3649868_-	Down	0.912602	0.0111239
TINAG	Up	circRNA_6297|ChrW:4216775_4217450_-	Down	-0.91257	0.0111319
DRD1	Up	circRNA_5852|Chr7:35146972_35148450_+	Up	0.912501	0.0111491
CCLI7	Down	circRNA_6310|ChrW:6430833_6437400_+	Down	0.912488	0.0111524
SMAD2W	Down	circRNA_4384|Chr31:5311868_5397897_-	Down	0.912431	0.0111666
TMEM218	Down	circRNA_1429|Chr11:11151431_11175541_-	Down	0.912316	0.0111956
C1H11ORF87	Down	circRNA_4384|Chr31:5311868_5397897_-	Down	0.912281	0.0112044
HEATR8L3	Down	circRNA_4375|Chr31:5251588_5267684_-	Down	0.912197	0.0112256
GLI1	Down	circRNA_4401|Chr31:5348802_5410716_-	Down	0.912173	0.0112317
REG4	Up	circRNA_4384|Chr31:5311868_5397897_-	Down	-0.912162	0.0112345
ADAMTS1	Up	circRNA_1429|Chr11:11151431_11175541_-	Down	-0.912116	0.011246
GLRX	Up	circRNA_6505|ChrZ:34225077_34231686_+	Up	0.912046	0.0112636
NAA35	Up	circRNA_6300|ChrW:4831150_4838596_+	Down	-0.912035	0.0112665
B3GAT1	Down	circRNA_0458|Chr1:71312966_71343721_+	Up	-0.912027	0.0112684
ZP3	Down	circRNA_4384|Chr31:5311868_5397897_-	Down	0.911993	0.011277
ST3GAL4	Up	circRNA_3063|Chr2:136923357_136934084_-	Up	0.911915	0.0112968
ADGRB2	Down	circRNA_5584|Chr6:33594726_33608800_-	Down	0.911763	0.0113351
LIME1	Down	circRNA_5108|Chr5:19233415_19234661_+	Up	-0.911729	0.0113437
HDC	Up	circRNA_4384|Chr31:5311868_5397897_-	Down	-0.911724	0.0113451
CHDB1	Down	circRNA_2202|Chr19:386486_393543_-	Down	0.911431	0.0114192
DIO3	Down	circRNA_1064|Chr1:180908356_180912265_-	Up	-0.911298	0.0114532
COLCA2	Down	circRNA_6310|ChrW:6430833_6437400_+	Down	0.911278	0.0114581
LOC770936	Down	circRNA_6297|ChrW:4216775_4217450_-	Down	0.911262	0.0114623
CCK	Up	circRNA_2202|Chr19:386486_393543_-	Down	-0.911204	0.011477
OPRL1	Down	circRNA_5072|Chr5:13059844_13062303_+	Down	0.91119	0.0114805
DCTN3	Up	circRNA_6530|ChrZ:38536561_38537174_+	Up	0.911181	0.0114828
PCDH12	Down	circRNA_4375|Chr31:5251588_5267684_-	Down	0.911176	0.0114842
CHRDL2	Up	circRNA_4400|Chr31:5347507_5405541_-	Down	-0.911173	0.011485
LOC107049375	Up	circRNA_5852|Chr7:35146972_35148450_+	Up	0.911097	0.0115042
NXPH4	Down	circRNA_6304|ChrW:5012970_5020183_-	Down	0.911079	0.0115089
NUP155	Up	circRNA_6530|ChrZ:38536561_38537174_+	Up	0.911048	0.0115168
DHFR	Up	circRNA_0004|Chr1:51394_51727_+	Down	-0.911044	0.0115178
APTX	Up	circRNA_2596|Chr2:46394013_46401368_+	Up	0.910979	0.0115345
IFI6	Up	circRNA_1429|Chr11:11151431_11175541_-	Down	-0.910939	0.0115447
LOC112530485	Down	circRNA_6530|ChrZ:38536561_38537174_+	Up	-0.910931	0.0115465
LOC107053028	Down	circRNA_4418|Chr31:5498994_5587824_-	Up	-0.91086	0.0115646
KCNT1	Down	circRNA_6300|ChrW:4831150_4838596_+	Down	0.910858	0.0115652
UBE2R2L	Down	circRNA_1961|Chr16:1963869_2057383_-	Down	0.910842	0.0115693
SLC28A3	Down	circRNA_6296|ChrW:3649254_3649868_-	Down	0.91084	0.0115698
VWC2	Down	circRNA_5852|Chr7:35146972_35148450_+	Up	-0.910838	0.0115704
LOC107049482	Down	circRNA_1429|Chr11:11151431_11175541_-	Down	0.910824	0.011574
REG4	Up	circRNA_6296|ChrW:3649254_3649868_-	Down	-0.910801	0.0115799
LOC107049046	Down	circRNA_6296|ChrW:3649254_3649868_-	Down	0.910653	0.0116177
CKS2	Up	circRNA_1961|Chr16:1963869_2057383_-	Down	-0.910512	0.0116538
CHRDL2	Up	circRNA_5852|Chr7:35146972_35148450_+	Up	0.910459	0.0116673
CCDC169	Up	circRNA_4384|Chr31:5311868_5397897_-	Down	-0.910395	0.0116839
SIRPA	Down	circRNA_1988|Chr16:2287393_2330798_+	Up	-0.910359	0.0116932
LOC107052719	Down	circRNA_1351|Chr11:1051434_1064351_-	Down	0.910349	0.0116956
DTX1	Down	circRNA_5852|Chr7:35146972_35148450_+	Up	-0.910346	0.0116965
AREG	Up	circRNA_6530|ChrZ:38536561_38537174_+	Up	0.910342	0.0116974
SLC28A3	Down	circRNA_5852|Chr7:35146972_35148450_+	Up	-0.910328	0.011701
LYRM7	Up	circRNA_6505|ChrZ:34225077_34231686_+	Up	0.9103	0.0117083
SLC46A2	Up	circRNA_0759|Chr1:130466378_130493459_-	Down	-0.910195	0.0117352
ERAP1	Up	circRNA_1359|Chr11:1059092_1064798_-	Up	0.910177	0.01174
LOC107052456	Down	circRNA_0004|Chr1:51394_51727_+	Down	0.910171	0.0117414
F2RL1	Up	circRNA_6296|ChrW:3649254_3649868_-	Down	-0.910132	0.0117515
FSTL5	Down	circRNA_4400|Chr31:5347507_5405541_-	Down	0.910122	0.0117539
ATF3	Up	circRNA_6505|ChrZ:34225077_34231686_+	Up	0.91012	0.0117545
EMP1	Up	circRNA_6300|ChrW:4831150_4838596_+	Down	-0.909979	0.0117909
CKS2	Up	circRNA_4384|Chr31:5311868_5397897_-	Down	-0.909949	0.0117987
UGCG	Up	circRNA_4400|Chr31:5347507_5405541_-	Down	-0.909923	0.0118053
CA2	Up	circRNA_2596|Chr2:46394013_46401368_+	Up	0.9099	0.0118114
PHAX	Up	circRNA_1961|Chr16:1963869_2057383_-	Down	-0.909857	0.0118223
LOC107055386	Down	circRNA_4350|Chr31:2362269_2439389_-	Down	0.909792	0.0118392
RAD1	Up	circRNA_6300|ChrW:4831150_4838596_+	Down	-0.909747	0.0118508
LOC107055470	Down	circRNA_0179|Chr1:32729478_32729664_-	Down	0.909736	0.0118537
UPK3A	Down	circRNA_5072|Chr5:13059844_13062303_+	Down	0.909681	0.011868
CREB3L3	Up	circRNA_4400|Chr31:5347507_5405541_-	Down	-0.909644	0.0118776
EVA1B	Down	circRNA_6300|ChrW:4831150_4838596_+	Down	0.909551	0.0119016
LOC770705	Up	circRNA_1064|Chr1:180908356_180912265_-	Up	0.909541	0.0119041
CA7	Up	circRNA_4418|Chr31:5498994_5587824_-	Up	0.909459	0.0119254
INTS5	Down	circRNA_4340|Chr31:2362269_2405166_-	Down	0.909459	0.0119254
LOC112529924	Down	circRNA_5121|Chr5:22519022_22521651_+	Up	-0.909447	0.0119284
TARS	Up	circRNA_2596|Chr2:46394013_46401368_+	Up	0.909436	0.0119315
ATP5I	Up	circRNA_5121|Chr5:22519022_22521651_+	Up	0.909431	0.0119326
ESR1	Down	circRNA_6296|ChrW:3649254_3649868_-	Down	0.909403	0.01194
CHST1	Up	circRNA_5852|Chr7:35146972_35148450_+	Up	0.909398	0.0119413
SPIN1W	Down	circRNA_1961|Chr16:1963869_2057383_-	Down	0.909395	0.0119421
KCNT1	Down	circRNA_1961|Chr16:1963869_2057383_-	Down	0.909339	0.0119566
LOC112531785	Down	circRNA_0759|Chr1:130466378_130493459_-	Down	0.909172	0.0119999
ATP5I	Up	circRNA_6296|ChrW:3649254_3649868_-	Down	-0.909133	0.0120101
CHRDL2	Up	circRNA_4418|Chr31:5498994_5587824_-	Up	0.909126	0.0120118
SLC35A3	Up	circRNA_6530|ChrZ:38536561_38537174_+	Up	0.909068	0.0120269
PEAR1	Down	circRNA_4400|Chr31:5347507_5405541_-	Down	0.909058	0.0120296
DMBT1L	Up	circRNA_6505|ChrZ:34225077_34231686_+	Up	0.909056	0.0120301
[truncated: 2,980 more rows]
