# Supplementary material for: Comprehensive Analyses of circRNA Expression Profiles and Function Prediction in Chicken Cecums After Eimeria tenella Infection
Source: Front Cell Infect Microbiol. 2021 Mar 10;11:628667. doi: 10.3389/fcimb.2021.628667 (PMC7988198; doi:10.3389/fcimb.2021.628667)
Supplement: Supplementary file 1 [file DataSheet_1.zip › Supplementary Table 5.xlsx]

## Sheet: Sheet1
gene_id	Regulation	circRNA_id	Regulation	CorrelationCoefficient	p-value
SMAD7B	Down	circRNA_3606|Chr3:8577617_8597611_-	Up	-0.993975	5.43402e-05
LOC107052933	Down	circRNA_1591|Chr12:16579296_16607346_-	Down	0.990793	0.000126761
PEX11B	Down	circRNA_1907|Chr15:8218348_8228063_-	Down	0.989266	0.000172222
KIF2B	Down	circRNA_4333|Chr31:2362269_2378017_-	Down	0.988066	0.000212785
ES1ML2	Down	circRNA_5177|Chr5:28935661_28944418_-	Up	-0.987979	0.000215879
KIF2B	Down	circRNA_5584|Chr6:33594726_33608800_-	Down	0.987875	0.000219618
LOC107049114	Up	circRNA_4339|Chr31:2362269_2403380_-	Up	0.987061	0.000250034
LOC107055431	Down	circRNA_3606|Chr3:8577617_8597611_-	Up	-0.986491	0.000272501
LOC107050031	Down	circRNA_4334|Chr31:2362269_2381544_-	Down	0.98321	0.000420505
RPTC15L	Down	circRNA_3606|Chr3:8577617_8597611_-	Up	-0.979866	0.000603971
LOC101749795	Down	circRNA_1591|Chr12:16579296_16607346_-	Down	0.979624	0.000618571
LOC112530940	Up	circRNA_4339|Chr31:2362269_2403380_-	Up	0.979553	0.000622817
LYRM7	Up	circRNA_3606|Chr3:8577617_8597611_-	Up	0.976888	0.000795076
ANO4	Up	circRNA_0512|Chr1:77845812_77846700_+	Up	0.975551	0.000889301
ANO4	Up	circRNA_3753|Chr3:27253381_27254468_-	Up	0.973668	0.00103091
SMAD7B	Down	circRNA_4338|Chr31:2362269_2396290_-	Up	-0.973386	0.00105306
PEX11B	Down	circRNA_1591|Chr12:16579296_16607346_-	Down	0.97268	0.0011094
LOC100857794	Down	circRNA_4334|Chr31:2362269_2381544_-	Down	0.972117	0.00115537
LOC100859467	Down	circRNA_3606|Chr3:8577617_8597611_-	Up	-0.971582	0.00119992
VPREB3	Up	circRNA_5177|Chr5:28935661_28944418_-	Up	0.970849	0.00126228
BMP3	Up	circRNA_0512|Chr1:77845812_77846700_+	Up	0.970307	0.00130946
SMAD7B	Down	circRNA_5177|Chr5:28935661_28944418_-	Up	-0.969261	0.00140278
SLC5A12	Up	circRNA_4339|Chr31:2362269_2403380_-	Up	0.969191	0.00140918
LOC112529946	Up	circRNA_4339|Chr31:2362269_2403380_-	Up	0.968204	0.00150045
LOC112532542	Down	circRNA_4333|Chr31:2362269_2378017_-	Down	0.967435	0.00157349
SLC14A2Z	Up	circRNA_6530|ChrZ:38536561_38537174_+	Up	0.96738	0.00157878
LYRM7	Up	circRNA_4338|Chr31:2362269_2396290_-	Up	0.966297	0.00168467
LOC100858742	Down	circRNA_3606|Chr3:8577617_8597611_-	Up	-0.965994	0.00171495
BMP3	Up	circRNA_3753|Chr3:27253381_27254468_-	Up	0.965525	0.00176233
HINTW	Down	circRNA_3606|Chr3:8577617_8597611_-	Up	-0.965295	0.00178572
FAM151BL	Up	circRNA_6530|ChrZ:38536561_38537174_+	Up	0.964814	0.00183533
CXCL13L3	Up	circRNA_4338|Chr31:2362269_2396290_-	Up	0.964212	0.00189824
LOC112532542	Down	circRNA_5584|Chr6:33594726_33608800_-	Down	0.963613	0.00196191
LOC107055450	Up	circRNA_3606|Chr3:8577617_8597611_-	Up	0.962434	0.00209032
FGB	Up	circRNA_3606|Chr3:8577617_8597611_-	Up	0.962182	0.00211828
CKS2	Up	circRNA_5177|Chr5:28935661_28944418_-	Up	0.960261	0.00233735
CKS2	Up	circRNA_3606|Chr3:8577617_8597611_-	Up	0.957772	0.00263711
TMPRSS4	Down	circRNA_4385|Chr31:5315201_5401052_-	Down	0.95769	0.00264734
LOC107049467	Up	circRNA_3606|Chr3:8577617_8597611_-	Up	0.957627	0.00265522
FGB	Up	circRNA_0911|Chr1:155761449_155773033_+	Up	0.957537	0.00266636
SLC14A2Z	Up	circRNA_4338|Chr31:2362269_2396290_-	Up	0.957382	0.00268574
PLA2G4EL4	Up	circRNA_6530|ChrZ:38536561_38537174_+	Up	0.957273	0.00269944
GAL3ST2	Up	circRNA_5574|Chr6:32306181_32307393_+	Up	0.957204	0.0027081
LOC107055450	Up	circRNA_4338|Chr31:2362269_2396290_-	Up	0.956427	0.00280652
IRG1L	Down	circRNA_5177|Chr5:28935661_28944418_-	Up	-0.956342	0.00281741
CXCL13L3	Up	circRNA_3606|Chr3:8577617_8597611_-	Up	0.956244	0.00282999
RGS8	Down	circRNA_4385|Chr31:5315201_5401052_-	Down	0.955587	0.00291498
PLA2G4EL4	Up	circRNA_5574|Chr6:32306181_32307393_+	Up	0.955533	0.00292195
LOC107050392	Up	circRNA_5177|Chr5:28935661_28944418_-	Up	0.955401	0.00293931
ST8SIA3W	Down	circRNA_3606|Chr3:8577617_8597611_-	Up	-0.955259	0.00295779
LOC100858869	Up	circRNA_6530|ChrZ:38536561_38537174_+	Up	0.954675	0.00303493
CKS2	Up	circRNA_4338|Chr31:2362269_2396290_-	Up	0.954603	0.00304449
VPREB3	Up	circRNA_4338|Chr31:2362269_2396290_-	Up	0.954422	0.00306867
LOC107049482	Down	circRNA_3606|Chr3:8577617_8597611_-	Up	-0.954306	0.00308423
KHK	Down	circRNA_1907|Chr15:8218348_8228063_-	Down	0.953849	0.00314572
LOC112529946	Up	circRNA_0911|Chr1:155761449_155773033_+	Up	0.953477	0.00319622
ST8SIA3W	Down	circRNA_5177|Chr5:28935661_28944418_-	Up	-0.953378	0.00320968
VPREB3	Up	circRNA_3606|Chr3:8577617_8597611_-	Up	0.952529	0.0033267
CXCL13L3	Up	circRNA_5574|Chr6:32306181_32307393_+	Up	0.951318	0.00349717
LOC425347	Down	circRNA_3606|Chr3:8577617_8597611_-	Up	-0.951318	0.00349724
MYOM1	Down	circRNA_1591|Chr12:16579296_16607346_-	Down	0.948892	0.00385125
LOC100859602	Down	circRNA_3606|Chr3:8577617_8597611_-	Up	-0.948763	0.00387065
SLC6A18	Up	circRNA_0512|Chr1:77845812_77846700_+	Up	0.948186	0.00395745
FREM2	Up	circRNA_5584|Chr6:33594726_33608800_-	Down	-0.947367	0.0040824
LOC107052933	Down	circRNA_1907|Chr15:8218348_8228063_-	Down	0.947341	0.00408645
RPTC15L	Down	circRNA_4338|Chr31:2362269_2396290_-	Up	-0.947196	0.00410882
FAM151BL	Up	circRNA_4338|Chr31:2362269_2396290_-	Up	0.946674	0.00418964
SLC14A2Z	Up	circRNA_3606|Chr3:8577617_8597611_-	Up	0.946295	0.00424885
LOC107055431	Down	circRNA_4338|Chr31:2362269_2396290_-	Up	-0.946006	0.0042943
LOC107053028	Down	circRNA_5177|Chr5:28935661_28944418_-	Up	-0.94548	0.00437759
FREM2	Up	circRNA_4333|Chr31:2362269_2378017_-	Down	-0.944892	0.00447165
SLC6A18	Up	circRNA_5574|Chr6:32306181_32307393_+	Up	0.944505	0.00453402
ST8SIA3W	Down	circRNA_4338|Chr31:2362269_2396290_-	Up	-0.94336	0.00472126
LOC100858742	Down	circRNA_4338|Chr31:2362269_2396290_-	Up	-0.942142	0.00492442
IL22RA2	Down	circRNA_4385|Chr31:5315201_5401052_-	Down	0.941716	0.00499661
CXCL13L3	Up	circRNA_5177|Chr5:28935661_28944418_-	Up	0.940827	0.00514853
LOC107055450	Up	circRNA_6530|ChrZ:38536561_38537174_+	Up	0.940287	0.00524207
CYP2C45	Up	circRNA_5574|Chr6:32306181_32307393_+	Up	0.939886	0.00531194
CPA6	Up	circRNA_3753|Chr3:27253381_27254468_-	Up	0.939491	0.0053812
TERAL2	Down	circRNA_3606|Chr3:8577617_8597611_-	Up	-0.939086	0.00545275
SPTLC3	Up	circRNA_4339|Chr31:2362269_2403380_-	Up	0.938838	0.00549686
LOC107049368	Up	circRNA_6530|ChrZ:38536561_38537174_+	Up	0.93876	0.00551067
MYOM1	Down	circRNA_6088|Chr8:27047841_27056526_-	Down	0.937554	0.00572751
LOC101752152	Up	circRNA_3606|Chr3:8577617_8597611_-	Up	0.937547	0.00572873
LOC107049368	Up	circRNA_4338|Chr31:2362269_2396290_-	Up	0.937443	0.00574775
USH2A	Up	circRNA_3606|Chr3:8577617_8597611_-	Up	0.937291	0.00577528
HINTW	Down	circRNA_4338|Chr31:2362269_2396290_-	Up	-0.937117	0.00580716
MYOM1	Down	circRNA_2289|Chr2:422898_520897_-	Down	0.937088	0.00581241
USH2A	Up	circRNA_5177|Chr5:28935661_28944418_-	Up	0.936503	0.00591971
LOC107049368	Up	circRNA_3606|Chr3:8577617_8597611_-	Up	0.935822	0.00604598
PLA2G4EL4	Up	circRNA_4338|Chr31:2362269_2396290_-	Up	0.934817	0.00623484
VPREB3	Up	circRNA_6530|ChrZ:38536561_38537174_+	Up	0.934318	0.00632944
SLC6A18	Up	circRNA_3753|Chr3:27253381_27254468_-	Up	0.932374	0.00670535
ES1ML2	Down	circRNA_3606|Chr3:8577617_8597611_-	Up	-0.932162	0.00674684
SMAD7B	Down	circRNA_6530|ChrZ:38536561_38537174_+	Up	-0.932016	0.00677572
LOC112532542	Down	circRNA_4340|Chr31:2362269_2405166_-	Down	0.931976	0.00678356
ES1ML2	Down	circRNA_4338|Chr31:2362269_2396290_-	Up	-0.931104	0.0069564
LOC100858742	Down	circRNA_6530|ChrZ:38536561_38537174_+	Up	-0.931077	0.00696183
XCL1	Up	circRNA_0911|Chr1:155761449_155773033_+	Up	0.930971	0.00698305
UNC5A	Down	circRNA_1591|Chr12:16579296_16607346_-	Down	0.930222	0.00713348
FAM151B	Up	circRNA_6530|ChrZ:38536561_38537174_+	Up	0.929858	0.00720725
RGCC	Up	circRNA_1907|Chr15:8218348_8228063_-	Down	-0.92872	0.00744007
LOC100859467	Down	circRNA_4338|Chr31:2362269_2396290_-	Up	-0.927474	0.00769936
LOC107052933	Down	circRNA_6088|Chr8:27047841_27056526_-	Down	0.927409	0.00771289
LOC112532910	Down	circRNA_4334|Chr31:2362269_2381544_-	Down	0.927377	0.00771971
LOC107052933	Down	circRNA_2289|Chr2:422898_520897_-	Down	0.926398	0.00792658
LOC112530940	Up	circRNA_0911|Chr1:155761449_155773033_+	Up	0.92634	0.00793886
HINTW	Down	circRNA_6530|ChrZ:38536561_38537174_+	Up	-0.92597	0.00801784
LOC101748913	Up	circRNA_4339|Chr31:2362269_2403380_-	Up	0.925548	0.0081083
UPK3A	Down	circRNA_1591|Chr12:16579296_16607346_-	Down	0.924899	0.00824839
RGCC	Up	circRNA_1591|Chr12:16579296_16607346_-	Down	-0.923496	0.00855546
PIRT	Down	circRNA_4340|Chr31:2362269_2405166_-	Down	0.922687	0.00873491
LOC107049114	Up	circRNA_0911|Chr1:155761449_155773033_+	Up	0.922186	0.00884687
FGB	Up	circRNA_5177|Chr5:28935661_28944418_-	Up	0.921606	0.00897758
TINAG	Up	circRNA_0512|Chr1:77845812_77846700_+	Up	0.921041	0.00910567
CPA6	Up	circRNA_0512|Chr1:77845812_77846700_+	Up	0.9207	0.00918341
MYOM1	Down	circRNA_1907|Chr15:8218348_8228063_-	Down	0.92069	0.00918579
CKS2	Up	circRNA_5574|Chr6:32306181_32307393_+	Up	0.920484	0.00923284
SLC5A12	Up	circRNA_0911|Chr1:155761449_155773033_+	Up	0.919919	0.00936269
RPTC15L	Down	circRNA_6530|ChrZ:38536561_38537174_+	Up	-0.919355	0.00949307
RGCC	Up	circRNA_6088|Chr8:27047841_27056526_-	Down	-0.919237	0.0095207
GAL3ST2	Up	circRNA_4338|Chr31:2362269_2396290_-	Up	0.918774	0.00962865
LOC112532910	Down	circRNA_1591|Chr12:16579296_16607346_-	Down	0.918711	0.00964319
RGCC	Up	circRNA_2289|Chr2:422898_520897_-	Down	-0.918388	0.00971889
LYRM7	Up	circRNA_5177|Chr5:28935661_28944418_-	Up	0.918087	0.00978989
TINAG	Up	circRNA_3753|Chr3:27253381_27254468_-	Up	0.917972	0.00981682
LOC101752152	Up	circRNA_4339|Chr31:2362269_2403380_-	Up	0.917567	0.00991283
FGB	Up	circRNA_4339|Chr31:2362269_2403380_-	Up	0.917292	0.0099781
MYOT	Up	circRNA_0911|Chr1:155761449_155773033_+	Up	0.917238	0.00999091
LOC428714	Down	circRNA_5177|Chr5:28935661_28944418_-	Up	-0.917009	0.0100455
SPTLC3	Up	circRNA_0911|Chr1:155761449_155773033_+	Up	0.917002	0.0100472
LOC101748913	Up	circRNA_0911|Chr1:155761449_155773033_+	Up	0.91588	0.0103165
GAL3ST2	Up	circRNA_6530|ChrZ:38536561_38537174_+	Up	0.915258	0.0104676
LOC112533555	Up	circRNA_3753|Chr3:27253381_27254468_-	Up	0.91501	0.010528
LOC112529924	Down	circRNA_3753|Chr3:27253381_27254468_-	Up	-0.913773	0.0108321
XCL1	Up	circRNA_5177|Chr5:28935661_28944418_-	Up	0.913641	0.0108647
LOC107049482	Down	circRNA_4338|Chr31:2362269_2396290_-	Up	-0.913044	0.0110132
SRP19	Up	circRNA_5177|Chr5:28935661_28944418_-	Up	0.912982	0.0110287
LOC107050031	Down	circRNA_1906|Chr15:8218348_8226517_-	Down	0.912883	0.0110535
PAX5	Up	circRNA_3606|Chr3:8577617_8597611_-	Up	0.912572	0.0111313
LOC101749795	Down	circRNA_5177|Chr5:28935661_28944418_-	Up	-0.912539	0.0111395
KHK	Down	circRNA_1591|Chr12:16579296_16607346_-	Down	0.912502	0.0111489
FAM151B	Up	circRNA_4338|Chr31:2362269_2396290_-	Up	0.912185	0.0112287
FREM2	Up	circRNA_4340|Chr31:2362269_2405166_-	Down	-0.911977	0.011281
LOC101749795	Down	circRNA_1907|Chr15:8218348_8228063_-	Down	0.911696	0.011352
GLYATL3W	Down	circRNA_4334|Chr31:2362269_2381544_-	Down	0.91168	0.0113563
KIF2B	Down	circRNA_4340|Chr31:2362269_2405166_-	Down	0.911634	0.0113678
FAM151BL	Up	circRNA_3606|Chr3:8577617_8597611_-	Up	0.911559	0.0113869
LOC107050031	Down	circRNA_2289|Chr2:422898_520897_-	Down	0.911343	0.0114416
FAM151B	Up	circRNA_3606|Chr3:8577617_8597611_-	Up	0.911319	0.0114477
SRP19	Up	circRNA_3606|Chr3:8577617_8597611_-	Up	0.911227	0.0114713
PEX11B	Down	circRNA_6088|Chr8:27047841_27056526_-	Down	0.910588	0.0116343
LOC107050031	Down	circRNA_6088|Chr8:27047841_27056526_-	Down	0.910314	0.0117045
LOC107049467	Up	circRNA_4338|Chr31:2362269_2396290_-	Up	0.910123	0.0117538
PGP6L	Down	circRNA_0512|Chr1:77845812_77846700_+	Up	-0.910005	0.0117841
LOC100857615	Down	circRNA_5177|Chr5:28935661_28944418_-	Up	-0.909992	0.0117876
LYRM7	Up	circRNA_6530|ChrZ:38536561_38537174_+	Up	0.909704	0.0118619
LOC107055431	Down	circRNA_5177|Chr5:28935661_28944418_-	Up	-0.909464	0.0119241
LYRM7	Up	circRNA_5574|Chr6:32306181_32307393_+	Up	0.909203	0.0119917
NETO2	Up	circRNA_5177|Chr5:28935661_28944418_-	Up	0.909049	0.0120319
CD180	Up	circRNA_1591|Chr12:16579296_16607346_-	Down	-0.908851	0.0120836
PEX11B	Down	circRNA_2289|Chr2:422898_520897_-	Down	0.908707	0.0121212
RP11-400G3.5	Up	circRNA_5574|Chr6:32306181_32307393_+	Up	0.90865	0.0121361
LOC107050392	Up	circRNA_0911|Chr1:155761449_155773033_+	Up	0.907663	0.0123956
NETO2	Up	circRNA_3606|Chr3:8577617_8597611_-	Up	0.907147	0.0125324
ST8SIA3W	Down	circRNA_6530|ChrZ:38536561_38537174_+	Up	-0.906035	0.0128292
UPK3A	Down	circRNA_1907|Chr15:8218348_8228063_-	Down	0.904287	0.0133032
RPTC15L	Down	circRNA_5177|Chr5:28935661_28944418_-	Up	-0.904283	0.013304
LOC112529924	Down	circRNA_0512|Chr1:77845812_77846700_+	Up	-0.903566	0.0135008
BTN3A3	Up	circRNA_4338|Chr31:2362269_2396290_-	Up	0.903035	0.0136473
LOC100858869	Up	circRNA_5574|Chr6:32306181_32307393_+	Up	0.902639	0.0137573
XCL1	Up	circRNA_3606|Chr3:8577617_8597611_-	Up	0.901963	0.0139458
NETO2	Up	circRNA_0911|Chr1:155761449_155773033_+	Up	0.901137	0.0141778
LOC100858742	Down	circRNA_5177|Chr5:28935661_28944418_-	Up	-0.900411	0.0143831
TERAL2	Down	circRNA_4338|Chr31:2362269_2396290_-	Up	-0.900202	0.0144426
LOC112532910	Down	circRNA_2289|Chr2:422898_520897_-	Down	0.899784	0.0145617
LOC112532910	Down	circRNA_6088|Chr8:27047841_27056526_-	Down	0.899664	0.0145959
LOC428714	Down	circRNA_3606|Chr3:8577617_8597611_-	Up	-0.899101	0.0147573
LOC100857615	Down	circRNA_5574|Chr6:32306181_32307393_+	Up	-0.897807	0.0151314
LOC107053028	Down	circRNA_4334|Chr31:2362269_2381544_-	Down	0.897391	0.0152526
LOC425347	Down	circRNA_4338|Chr31:2362269_2396290_-	Up	-0.897018	0.0153619
VPREB3	Up	circRNA_1591|Chr12:16579296_16607346_-	Down	-0.89695	0.0153819
HIST1H2B8	Up	circRNA_5177|Chr5:28935661_28944418_-	Up	0.896844	0.0154129
LOC107055431	Down	circRNA_6530|ChrZ:38536561_38537174_+	Up	-0.895729	0.0157419
TTLL12	Up	circRNA_3753|Chr3:27253381_27254468_-	Up	0.895633	0.0157703
CXCL13L3	Up	circRNA_6530|ChrZ:38536561_38537174_+	Up	0.894536	0.0160975
SRP19	Up	circRNA_4338|Chr31:2362269_2396290_-	Up	0.894481	0.0161139
LOC101747660	Down	circRNA_4385|Chr31:5315201_5401052_-	Down	0.894355	0.0161518
ES1ML2	Down	circRNA_1591|Chr12:16579296_16607346_-	Down	0.894289	0.0161717
USH2A	Up	circRNA_0911|Chr1:155761449_155773033_+	Up	0.894188	0.0162019
CD180	Up	circRNA_6530|ChrZ:38536561_38537174_+	Up	0.89418	0.0162044
PGP6L	Down	circRNA_5574|Chr6:32306181_32307393_+	Up	-0.893377	0.0164467
UNC5A	Down	circRNA_5177|Chr5:28935661_28944418_-	Up	-0.892994	0.0165628
LOC100859602	Down	circRNA_4338|Chr31:2362269_2396290_-	Up	-0.892885	0.016596
UNC5A	Down	circRNA_1907|Chr15:8218348_8228063_-	Down	0.892568	0.0166925
TTLL12	Up	circRNA_0512|Chr1:77845812_77846700_+	Up	0.891967	0.0168763
PGP6L	Down	circRNA_3753|Chr3:27253381_27254468_-	Up	-0.891044	0.0171605
PAX5	Up	circRNA_4339|Chr31:2362269_2403380_-	Up	0.890841	0.017223
TERAL2	Down	circRNA_6530|ChrZ:38536561_38537174_+	Up	-0.890778	0.0172428
USH2A	Up	circRNA_4338|Chr31:2362269_2396290_-	Up	0.890754	0.0172502
LOC112533555	Up	circRNA_0512|Chr1:77845812_77846700_+	Up	0.890091	0.0174563
LOC107053028	Down	circRNA_1591|Chr12:16579296_16607346_-	Down	0.889842	0.0175337
SLC5A12	Up	circRNA_3606|Chr3:8577617_8597611_-	Up	0.889596	0.0176107
LOC107049482	Down	circRNA_6530|ChrZ:38536561_38537174_+	Up	-0.88943	0.0176628
LOC112532301	Down	circRNA_5177|Chr5:28935661_28944418_-	Up	-0.889242	0.0177217
CD180	Up	circRNA_1907|Chr15:8218348_8228063_-	Down	-0.889119	0.0177602
CHIR-B6	Down	circRNA_5584|Chr6:33594726_33608800_-	Down	0.888959	0.0178107
BTN3A3	Up	circRNA_3606|Chr3:8577617_8597611_-	Up	0.888681	0.0178982
LOC100858869	Up	circRNA_4338|Chr31:2362269_2396290_-	Up	0.887269	0.018346
LOC112530489	Down	circRNA_3606|Chr3:8577617_8597611_-	Up	-0.886901	0.0184636
HINTW	Down	circRNA_5177|Chr5:28935661_28944418_-	Up	-0.886637	0.0185483
NOXO1	Down	circRNA_4385|Chr31:5315201_5401052_-	Down	0.886561	0.0185729
CD180	Up	circRNA_6088|Chr8:27047841_27056526_-	Down	-0.886078	0.018728
LOC100859467	Down	circRNA_6530|ChrZ:38536561_38537174_+	Up	-0.886037	0.0187412
CHIR-B6	Down	circRNA_4333|Chr31:2362269_2378017_-	Down	0.886003	0.0187524
CYBRD1	Up	circRNA_0512|Chr1:77845812_77846700_+	Up	0.885443	0.0189333
CD180	Up	circRNA_2289|Chr2:422898_520897_-	Down	-0.885352	0.0189626
BTN3A3	Up	circRNA_5574|Chr6:32306181_32307393_+	Up	0.884833	0.0191313
LOC107053028	Down	circRNA_3606|Chr3:8577617_8597611_-	Up	-0.88476	0.0191553
FGB	Up	circRNA_4338|Chr31:2362269_2396290_-	Up	0.883761	0.0194819
LOC112532351	Down	circRNA_4385|Chr31:5315201_5401052_-	Down	0.883493	0.01957
LOC107049368	Up	circRNA_5177|Chr5:28935661_28944418_-	Up	0.883148	0.0196838
LOC107049467	Up	circRNA_6530|ChrZ:38536561_38537174_+	Up	0.882429	0.0199217
LOC101752152	Up	circRNA_0911|Chr1:155761449_155773033_+	Up	0.882377	0.0199392
SMAD7B	Down	circRNA_0911|Chr1:155761449_155773033_+	Up	-0.881973	0.0200733
HIST1H2B8	Up	circRNA_1591|Chr12:16579296_16607346_-	Down	-0.880924	0.0204245
LOC100857794	Down	circRNA_1591|Chr12:16579296_16607346_-	Down	0.88005	0.020719
CHIR-B6	Down	circRNA_5177|Chr5:28935661_28944418_-	Up	-0.87932	0.0209668
CTSG	Up	circRNA_4340|Chr31:2362269_2405166_-	Down	-0.878683	0.0211841
CKS2	Up	circRNA_6530|ChrZ:38536561_38537174_+	Up	0.878607	0.0212101
LOC107055450	Up	circRNA_5177|Chr5:28935661_28944418_-	Up	0.877672	0.021531
FAM151BL	Up	circRNA_5574|Chr6:32306181_32307393_+	Up	0.877653	0.0215375
CYBRD1	Up	circRNA_3753|Chr3:27253381_27254468_-	Up	0.876837	0.0218195
FABP1	Up	circRNA_5574|Chr6:32306181_32307393_+	Up	0.876467	0.0219481
BMP3	Up	circRNA_5574|Chr6:32306181_32307393_+	Up	0.876075	0.0220845
LOC107050392	Up	circRNA_1591|Chr12:16579296_16607346_-	Down	-0.875157	0.0224059
LOC100859467	Down	circRNA_5177|Chr5:28935661_28944418_-	Up	-0.874408	0.0226696
IRG1L	Down	circRNA_3606|Chr3:8577617_8597611_-	Up	-0.874237	0.02273
ES1ML2	Down	circRNA_6530|ChrZ:38536561_38537174_+	Up	-0.873949	0.0228318
PAX5	Up	circRNA_0911|Chr1:155761449_155773033_+	Up	0.87381	0.0228811
NETO2	Up	circRNA_4339|Chr31:2362269_2403380_-	Up	0.873598	0.0229563
IRG1L	Down	circRNA_4338|Chr31:2362269_2396290_-	Up	-0.873592	0.0229585
LOC430700	Down	circRNA_1591|Chr12:16579296_16607346_-	Down	0.873059	0.0231482
CYBRD1	Up	circRNA_5574|Chr6:32306181_32307393_+	Up	0.871919	0.0235567
CD180	Up	circRNA_5177|Chr5:28935661_28944418_-	Up	0.871681	0.0236421
SLC28A3	Down	circRNA_5177|Chr5:28935661_28944418_-	Up	-0.870773	0.0239705
LOC107052933	Down	circRNA_5177|Chr5:28935661_28944418_-	Up	-0.870544	0.0240534
LOC112532301	Down	circRNA_3606|Chr3:8577617_8597611_-	Up	-0.87042	0.0240988
SRP19	Up	circRNA_6530|ChrZ:38536561_38537174_+	Up	0.870248	0.0241611
CD180	Up	circRNA_4338|Chr31:2362269_2396290_-	Up	0.869846	0.0243078
BTN3A3	Up	circRNA_6530|ChrZ:38536561_38537174_+	Up	0.869435	0.024458
LOC112530940	Up	circRNA_3606|Chr3:8577617_8597611_-	Up	0.869372	0.0244809
UPK3A	Down	circRNA_5177|Chr5:28935661_28944418_-	Up	-0.868999	0.0246179
LOC100857794	Down	circRNA_2289|Chr2:422898_520897_-	Down	0.868988	0.0246218
LOC100857794	Down	circRNA_6088|Chr8:27047841_27056526_-	Down	0.868376	0.0248471
FREM2	Up	circRNA_4334|Chr31:2362269_2381544_-	Down	-0.86826	0.02489
LOC107053028	Down	circRNA_4338|Chr31:2362269_2396290_-	Up	-0.868033	0.0249739
ARMC5	Down	circRNA_3753|Chr3:27253381_27254468_-	Up	-0.867829	0.0250492
CHIR-B6	Down	circRNA_4334|Chr31:2362269_2381544_-	Down	0.866984	0.0253633
LOC428714	Down	circRNA_4338|Chr31:2362269_2396290_-	Up	-0.866487	0.0255486
SLC28A3	Down	circRNA_4385|Chr31:5315201_5401052_-	Down	0.866271	0.0256294
NETO2	Up	circRNA_4338|Chr31:2362269_2396290_-	Up	0.865639	0.0258667
LOC107050392	Up	circRNA_3606|Chr3:8577617_8597611_-	Up	0.864149	0.0264295
LOC107050437	Down	circRNA_4385|Chr31:5315201_5401052_-	Down	0.864105	0.0264464
XCL1	Up	circRNA_4339|Chr31:2362269_2403380_-	Up	0.864008	0.0264833
LOC107049129	Down	circRNA_3753|Chr3:27253381_27254468_-	Up	-0.862823	0.0269356
IRG1L	Down	circRNA_1591|Chr12:16579296_16607346_-	Down	0.862281	0.0271437
SLC14A2Z	Up	circRNA_5574|Chr6:32306181_32307393_+	Up	0.86219	0.0271789
ES1ML2	Down	circRNA_0911|Chr1:155761449_155773033_+	Up	-0.862005	0.0272501
LOC101752152	Up	circRNA_4338|Chr31:2362269_2396290_-	Up	0.861797	0.0273304
LOC107055431	Down	circRNA_0911|Chr1:155761449_155773033_+	Up	-0.860548	0.0278144
FAM151BL	Up	circRNA_5177|Chr5:28935661_28944418_-	Up	0.859982	0.0280351
LOC107055450	Up	circRNA_5574|Chr6:32306181_32307393_+	Up	0.859785	0.0281119
SRP19	Up	circRNA_1591|Chr12:16579296_16607346_-	Down	-0.859694	0.0281478
PLA2G4EL4	Up	circRNA_3606|Chr3:8577617_8597611_-	Up	0.859042	0.0284033
LOC107050031	Down	circRNA_1591|Chr12:16579296_16607346_-	Down	0.858555	0.0285949
LOC101749795	Down	circRNA_6088|Chr8:27047841_27056526_-	Down	0.85846	0.0286327
LOC101749795	Down	circRNA_2289|Chr2:422898_520897_-	Down	0.857001	0.0292112
RGS16	Down	circRNA_1907|Chr15:8218348_8228063_-	Down	0.856994	0.0292138
LOC107053028	Down	circRNA_0911|Chr1:155761449_155773033_+	Up	-0.856865	0.0292652
IRG1L	Down	circRNA_5574|Chr6:32306181_32307393_+	Up	-0.856363	0.0294655
ACBD4	Down	circRNA_3753|Chr3:27253381_27254468_-	Up	-0.85615	0.0295509
GAL3ST2	Up	circRNA_3606|Chr3:8577617_8597611_-	Up	0.855636	0.0297572
SMAD7B	Down	circRNA_5574|Chr6:32306181_32307393_+	Up	-0.855494	0.0298142
LOC100857615	Down	circRNA_4338|Chr31:2362269_2396290_-	Up	-0.854763	0.0301088
STEAP4	Down	circRNA_4385|Chr31:5315201_5401052_-	Down	0.854756	0.0301118
ES1ML2	Down	circRNA_5574|Chr6:32306181_32307393_+	Up	-0.854489	0.0302196
ST8SIA3W	Down	circRNA_0911|Chr1:155761449_155773033_+	Up	-0.854181	0.0303445
SLC14A2Z	Up	circRNA_5177|Chr5:28935661_28944418_-	Up	0.853574	0.0305912
RP11-400G3.5	Up	circRNA_0512|Chr1:77845812_77846700_+	Up	0.853119	0.0307764
ACBD4	Down	circRNA_0512|Chr1:77845812_77846700_+	Up	-0.852917	0.030859
ST8SIA3W	Down	circRNA_1591|Chr12:16579296_16607346_-	Down	0.852694	0.0309503
LOC112530482	Down	circRNA_3606|Chr3:8577617_8597611_-	Up	-0.85211	0.0311898
LOC112532301	Down	circRNA_5574|Chr6:32306181_32307393_+	Up	-0.852109	0.0311905
LOC100857794	Down	circRNA_5177|Chr5:28935661_28944418_-	Up	-0.851254	0.0315426
FAM151B	Up	circRNA_5177|Chr5:28935661_28944418_-	Up	0.851051	0.0316264
LOC107049467	Up	circRNA_4339|Chr31:2362269_2403380_-	Up	0.849718	0.0321798
VPREB3	Up	circRNA_0911|Chr1:155761449_155773033_+	Up	0.849342	0.0323368
RPTC15L	Down	circRNA_0911|Chr1:155761449_155773033_+	Up	-0.848917	0.0325147
LOC107049467	Up	circRNA_5177|Chr5:28935661_28944418_-	Up	0.848678	0.0326151
MYOM1	Down	circRNA_4334|Chr31:2362269_2381544_-	Down	0.847956	0.0329185
LOC107049482	Down	circRNA_5177|Chr5:28935661_28944418_-	Up	-0.847809	0.0329804
LOC428714	Down	circRNA_5574|Chr6:32306181_32307393_+	Up	-0.84717	0.0332508
LOC112532301	Down	circRNA_4338|Chr31:2362269_2396290_-	Up	-0.84685	0.0333865
LOC107049129	Down	circRNA_0512|Chr1:77845812_77846700_+	Up	-0.846023	0.0337381
LOC112532910	Down	circRNA_1907|Chr15:8218348_8228063_-	Down	0.845765	0.0338481
CD180	Up	circRNA_3606|Chr3:8577617_8597611_-	Up	0.845516	0.0339546
FABP1	Up	circRNA_4385|Chr31:5315201_5401052_-	Down	-0.8449	0.0342185
CYP2C45	Up	circRNA_6530|ChrZ:38536561_38537174_+	Up	0.844101	0.034562
LOC112530482	Down	circRNA_4333|Chr31:2362269_2378017_-	Down	0.843159	0.0349696
LOC425347	Down	circRNA_5177|Chr5:28935661_28944418_-	Up	-0.841414	0.0357299
VILL	Down	circRNA_3606|Chr3:8577617_8597611_-	Up	-0.841096	0.0358693
APC2	Down	circRNA_3753|Chr3:27253381_27254468_-	Up	-0.840922	0.0359457
SRP19	Up	circRNA_0911|Chr1:155761449_155773033_+	Up	0.840464	0.0361475
XCL1	Up	circRNA_4334|Chr31:2362269_2381544_-	Down	-0.840365	0.0361911
RPTC15L	Down	circRNA_4339|Chr31:2362269_2403380_-	Up	-0.840355	0.0361953
FABP1	Up	circRNA_0512|Chr1:77845812_77846700_+	Up	0.840087	0.0363136
HIST1H2B8	Up	circRNA_0911|Chr1:155761449_155773033_+	Up	0.839965	0.0363674
VPREB3	Up	circRNA_5574|Chr6:32306181_32307393_+	Up	0.839586	0.0365352
SRP19	Up	circRNA_4334|Chr31:2362269_2381544_-	Down	-0.839513	0.0365674
RGS16	Down	circRNA_1591|Chr12:16579296_16607346_-	Down	0.838892	0.0368428
LOC107055431	Down	circRNA_4339|Chr31:2362269_2403380_-	Up	-0.838757	0.0369027
LOC425347	Down	circRNA_6530|ChrZ:38536561_38537174_+	Up	-0.838693	0.0369315
XCL1	Up	circRNA_4338|Chr31:2362269_2396290_-	Up	0.838372	0.0370741
LOC100859467	Down	circRNA_0911|Chr1:155761449_155773033_+	Up	-0.838165	0.0371664
LOC112530482	Down	circRNA_5584|Chr6:33594726_33608800_-	Down	0.837835	0.0373141
ANO4	Up	circRNA_5574|Chr6:32306181_32307393_+	Up	0.837684	0.0373813
LOC100857615	Down	circRNA_3606|Chr3:8577617_8597611_-	Up	-0.837436	0.0374924
MYOT	Up	circRNA_4339|Chr31:2362269_2403380_-	Up	0.837271	0.0375667
NETO2	Up	circRNA_6530|ChrZ:38536561_38537174_+	Up	0.837189	0.0376034
LOC100859467	Down	circRNA_4339|Chr31:2362269_2403380_-	Up	-0.837061	0.0376609
ARMC5	Down	circRNA_0512|Chr1:77845812_77846700_+	Up	-0.836807	0.037775
PLPPR3	Down	circRNA_4385|Chr31:5315201_5401052_-	Down	0.836345	0.0379829
LOC100857794	Down	circRNA_1906|Chr15:8218348_8226517_-	Down	0.835746	0.0382532
LOC100858742	Down	circRNA_0911|Chr1:155761449_155773033_+	Up	-0.835039	0.0385738
LOC100859602	Down	circRNA_6530|ChrZ:38536561_38537174_+	Up	-0.834985	0.0385985
HINTW	Down	circRNA_4339|Chr31:2362269_2403380_-	Up	-0.834967	0.0386065
LOC112529946	Up	circRNA_3606|Chr3:8577617_8597611_-	Up	0.834866	0.0386521
ST8SIA3W	Down	circRNA_5574|Chr6:32306181_32307393_+	Up	-0.833886	0.039099
UPK3A	Down	circRNA_6530|ChrZ:38536561_38537174_+	Up	-0.83371	0.0391793
RP11-400G3.5	Up	circRNA_3753|Chr3:27253381_27254468_-	Up	0.832335	0.0398107
LOC107049482	Down	circRNA_4339|Chr31:2362269_2403380_-	Up	-0.83218	0.0398821
LOC101752152	Up	circRNA_5177|Chr5:28935661_28944418_-	Up	0.831663	0.0401207
LOC428714	Down	circRNA_0911|Chr1:155761449_155773033_+	Up	-0.831453	0.0402182
USH2A	Up	circRNA_5584|Chr6:33594726_33608800_-	Down	-0.831192	0.0403388
APC2	Down	circRNA_0512|Chr1:77845812_77846700_+	Up	-0.830639	0.0405959
HINTW	Down	circRNA_0911|Chr1:155761449_155773033_+	Up	-0.83028	0.0407632
LOC100858742	Down	circRNA_4339|Chr31:2362269_2403380_-	Up	-0.830263	0.0407709
CTSG	Up	circRNA_5584|Chr6:33594726_33608800_-	Down	-0.830015	0.0408867
CYP2C45	Up	circRNA_4338|Chr31:2362269_2396290_-	Up	0.829982	0.040902
LOC107049500	Down	circRNA_3606|Chr3:8577617_8597611_-	Up	-0.829676	0.0410449
PAX5	Up	circRNA_4338|Chr31:2362269_2396290_-	Up	0.829312	0.0412153
LOC107049500	Down	circRNA_6530|ChrZ:38536561_38537174_+	Up	-0.829288	0.0412264
USH2A	Up	circRNA_4333|Chr31:2362269_2378017_-	Down	-0.82914	0.0412959
LOC100859602	Down	circRNA_5177|Chr5:28935661_28944418_-	Up	-0.82913	0.0413006
LOC107049467	Up	circRNA_0911|Chr1:155761449_155773033_+	Up	0.829052	0.041337
LOC107050392	Up	circRNA_4338|Chr31:2362269_2396290_-	Up	0.828822	0.0414452
FABP1	Up	circRNA_3753|Chr3:27253381_27254468_-	Up	0.828026	0.0418194
STEAP4	Down	circRNA_4340|Chr31:2362269_2405166_-	Down	0.828011	0.0418267
SMAD7B	Down	circRNA_4339|Chr31:2362269_2403380_-	Up	-0.827675	0.041985
NPPC	Down	circRNA_1907|Chr15:8218348_8228063_-	Down	0.827282	0.042171
TERAL2	Down	circRNA_4339|Chr31:2362269_2403380_-	Up	-0.82707	0.0422717
LOC107052933	Down	circRNA_4334|Chr31:2362269_2381544_-	Down	0.826448	0.0425669
CTSG	Up	circRNA_4333|Chr31:2362269_2378017_-	Down	-0.826407	0.0425864
PIRT	Down	circRNA_5584|Chr6:33594726_33608800_-	Down	0.825809	0.0428708
TERAL2	Down	circRNA_5177|Chr5:28935661_28944418_-	Up	-0.825681	0.0429324
LOC107049500	Down	circRNA_4338|Chr31:2362269_2396290_-	Up	-0.825568	0.0429861
PIRT	Down	circRNA_4333|Chr31:2362269_2378017_-	Down	0.825103	0.0432084
LOC112530489	Down	circRNA_4338|Chr31:2362269_2396290_-	Up	-0.824037	0.0437201
UPK3A	Down	circRNA_4338|Chr31:2362269_2396290_-	Up	-0.823952	0.043761
LOC112532910	Down	circRNA_5177|Chr5:28935661_28944418_-	Up	-0.823657	0.0439035
LOC107055431	Down	circRNA_5574|Chr6:32306181_32307393_+	Up	-0.822655	0.0443882
LOC425347	Down	circRNA_0911|Chr1:155761449_155773033_+	Up	-0.82212	0.044648
VPREB3	Up	circRNA_1907|Chr15:8218348_8228063_-	Down	-0.821787	0.0448097
LOC107049114	Up	circRNA_3606|Chr3:8577617_8597611_-	Up	0.821337	0.0450291
LOC425347	Down	circRNA_4339|Chr31:2362269_2403380_-	Up	-0.821136	0.0451274
CYBRD1	Up	circRNA_4385|Chr31:5315201_5401052_-	Down	-0.82108	0.0451547
LOC107049368	Up	circRNA_5574|Chr6:32306181_32307393_+	Up	0.820844	0.0452702
KHK	Down	circRNA_6088|Chr8:27047841_27056526_-	Down	0.820784	0.0452995
NETO2	Up	circRNA_1591|Chr12:16579296_16607346_-	Down	-0.819927	0.04572
LOC101752152	Up	circRNA_6530|ChrZ:38536561_38537174_+	Up	0.819852	0.0457565
CYP2C45	Up	circRNA_0512|Chr1:77845812_77846700_+	Up	0.818576	0.046386
LOC112530482	Down	circRNA_4340|Chr31:2362269_2405166_-	Down	0.818419	0.046464
KHK	Down	circRNA_2289|Chr2:422898_520897_-	Down	0.818154	0.0465953
CHIR-B6	Down	circRNA_5574|Chr6:32306181_32307393_+	Up	-0.817853	0.0467448
LOC100859602	Down	circRNA_4339|Chr31:2362269_2403380_-	Up	-0.81761	0.0468655
LOC112532301	Down	circRNA_4385|Chr31:5315201_5401052_-	Down	0.81757	0.0468856
IRG1L	Down	circRNA_0911|Chr1:155761449_155773033_+	Up	-0.817277	0.0470312
LOC112532910	Down	circRNA_1906|Chr15:8218348_8226517_-	Down	0.816976	0.0471814
SRP19	Up	circRNA_6088|Chr8:27047841_27056526_-	Down	-0.816959	0.0471897
ST8SIA3W	Down	circRNA_4334|Chr31:2362269_2381544_-	Down	0.816955	0.0471919
SRP19	Up	circRNA_2289|Chr2:422898_520897_-	Down	-0.816818	0.0472599
LOC430700	Down	circRNA_1907|Chr15:8218348_8228063_-	Down	0.816141	0.0475985
UNC5A	Down	circRNA_4338|Chr31:2362269_2396290_-	Up	-0.815309	0.0480163
CKS2	Up	circRNA_0911|Chr1:155761449_155773033_+	Up	0.814831	0.0482571
LOC107049482	Down	circRNA_0911|Chr1:155761449_155773033_+	Up	-0.81472	0.048313
IRG1L	Down	circRNA_4334|Chr31:2362269_2381544_-	Down	0.814491	0.0484286
CTSG	Up	circRNA_4334|Chr31:2362269_2381544_-	Down	-0.814478	0.0484349
PAX5	Up	circRNA_5177|Chr5:28935661_28944418_-	Up	0.813831	0.0487619
LOC100859602	Down	circRNA_0911|Chr1:155761449_155773033_+	Up	-0.812646	0.049364
VILL	Down	circRNA_5584|Chr6:33594726_33608800_-	Down	0.811979	0.0497043
VILL	Down	circRNA_4333|Chr31:2362269_2378017_-	Down	0.811702	0.0498458
LOC430700	Down	circRNA_5177|Chr5:28935661_28944418_-	Up	-0.811637	0.0498792
