# Supplementary material for: Comprehensive Analyses of circRNA Expression Profiles and Function Prediction in Chicken Cecums After Eimeria tenella Infection
Source: Front Cell Infect Microbiol. 2021 Mar 10;11:628667. doi: 10.3389/fcimb.2021.628667 (PMC7988198; doi:10.3389/fcimb.2021.628667)
Supplement: Supplementary file 1 [file DataSheet_1.zip › Supplementary Table 6.xlsx]

## Sheet: Sheet1
gene_id	Regulation	circRNA_id	Regulation	CorrelationCoefficient	p-value
LOC107052719	Up	circRNA_4107|Chr3:89904853_89943419_+	Up	0.999867	2.6493e-08
LOC107052718	Up	circRNA_4107|Chr3:89904853_89943419_+	Up	0.999547	3.07448e-07
CSMD1	Up	circRNA_4107|Chr3:89904853_89943419_+	Up	0.999369	5.97636e-07
LOC101751305	Down	circRNA_4405|Chr31:5363580_5401052_-	Down	0.998857	1.95781e-06
CHIR-B6	Down	circRNA_4406|Chr31:5365780_5401052_-	Down	0.998395	3.86033e-06
LOC770705	Down	circRNA_1988|Chr16:2287393_2330798_+	Down	0.998013	5.92108e-06
PLA2G4EL4	Up	circRNA_4337|Chr31:2362269_2393712_-	Up	0.997822	7.11123e-06
CHIR-B6	Down	circRNA_5571|Chr6:32295915_32360230_+	Down	0.997773	7.43529e-06
SLC22A7	Up	circRNA_2335|Chr2:3915483_3916044_-	Up	0.997516	9.24473e-06
LOC770705	Down	circRNA_4405|Chr31:5363580_5401052_-	Down	0.996881	1.45736e-05
LOC107049909	Up	circRNA_2335|Chr2:3915483_3916044_-	Up	0.996281	2.07209e-05
LOC101751305	Down	circRNA_1988|Chr16:2287393_2330798_+	Down	0.995131	3.54986e-05
FAM20CL	Up	circRNA_3606|Chr3:8577617_8597611_-	Up	0.994686	4.22797e-05
SERPINB2	Down	circRNA_0993|Chr1:170474632_170501794_-	Down	0.994273	4.90987e-05
GSTA3	Down	circRNA_0417|Chr1:67873290_67884340_-	Down	0.991606	0.000105395
LOC101748581	Up	circRNA_4337|Chr31:2362269_2393712_-	Up	0.991469	0.000108855
RGS8	Down	circRNA_2596|Chr2:46394013_46401368_+	Down	0.98923	0.000173356
SLC6A1	Up	circRNA_0004|Chr1:51394_51727_+	Up	0.988427	0.00020011
CNGA2	Up	circRNA_3606|Chr3:8577617_8597611_-	Up	0.988371	0.000202078
APOA4	Down	circRNA_1988|Chr16:2287393_2330798_+	Down	0.988202	0.000207963
CHIR-B6	Down	circRNA_5108|Chr5:19233415_19234661_+	Down	0.987112	0.000248097
CD163	Up	circRNA_3317|Chr23:1350010_1355534_+	Up	0.986903	0.000256156
LOC101748790	Down	circRNA_4405|Chr31:5363580_5401052_-	Down	0.986458	0.000273818
SPIA1	Down	circRNA_1591|Chr12:16579296_16607346_-	Down	0.986234	0.000282966
EDCH1	Down	circRNA_0824|Chr1:137697048_137768926_+	Down	0.985933	0.000295434
F2RL2	Down	circRNA_0993|Chr1:170474632_170501794_-	Down	0.984956	0.000337759
VWC2	Up	circRNA_3606|Chr3:8577617_8597611_-	Up	0.983621	0.000400224
CNGA2	Up	circRNA_2335|Chr2:3915483_3916044_-	Up	0.983113	0.000425344
LOC107049375	Down	circRNA_3909|Chr3:49324671_49348019_-	Up	-0.983071	0.000427465
LOC107051875	Up	circRNA_0004|Chr1:51394_51727_+	Up	0.982852	0.000438541
LOC101747680	Down	circRNA_6520|ChrZ:36839948_36841327_-	Down	0.982581	0.000452499
LOC112531116	Up	circRNA_3317|Chr23:1350010_1355534_+	Up	0.98251	0.000456185
ADH6	Down	circRNA_4406|Chr31:5365780_5401052_-	Down	0.982424	0.000460665
DMC1	Up	circRNA_1391|Chr11:5318333_5322550_+	Up	0.98236	0.000463997
IL8L1	Down	circRNA_2612|Chr2:49066711_49116200_-	Down	0.982201	0.000472365
DMC1	Up	circRNA_1909|Chr15:8218348_8230982_-	Up	0.982148	0.000475175
LOC112533211	Up	circRNA_1669|Chr13:12898081_12903053_-	Up	0.981235	0.000524864
UBAP2	Up	circRNA_0007|Chr1:197150_259506_-	Up	0.980893	0.000544101
NIPBLL	Up	circRNA_0007|Chr1:197150_259506_-	Up	0.980794	0.000549761
TERAL2	Up	circRNA_0007|Chr1:197150_259506_-	Up	0.980745	0.00055257
ZFRL1	Up	circRNA_0007|Chr1:197150_259506_-	Up	0.980729	0.000553497
F2RL2	Down	circRNA_2612|Chr2:49066711_49116200_-	Down	0.980704	0.000554893
UBE2R2L	Up	circRNA_0007|Chr1:197150_259506_-	Up	0.980645	0.000558321
CHDB1	Up	circRNA_0007|Chr1:197150_259506_-	Up	0.980645	0.000558321
LOC100859467	Up	circRNA_0007|Chr1:197150_259506_-	Up	0.980645	0.000558321
LOC107049046	Up	circRNA_0007|Chr1:197150_259506_-	Up	0.980645	0.000558321
LOC107049174	Up	circRNA_0007|Chr1:197150_259506_-	Up	0.980645	0.000558321
MIER3L	Up	circRNA_0007|Chr1:197150_259506_-	Up	0.980645	0.000558321
ATP5A1W	Up	circRNA_0007|Chr1:197150_259506_-	Up	0.980633	0.000558997
HINTW	Up	circRNA_0007|Chr1:197150_259506_-	Up	0.980623	0.000559589
SMAD2W	Up	circRNA_0007|Chr1:197150_259506_-	Up	0.980588	0.000561609
SPIN1W	Up	circRNA_0007|Chr1:197150_259506_-	Up	0.980556	0.0005634
HNRNPKL	Up	circRNA_0007|Chr1:197150_259506_-	Up	0.980529	0.000565013
LOC101747821	Down	circRNA_3909|Chr3:49324671_49348019_-	Up	-0.980241	0.000581796
ADH6	Down	circRNA_5571|Chr6:32295915_32360230_+	Down	0.98005	0.000593041
FAM20CL	Up	circRNA_2335|Chr2:3915483_3916044_-	Up	0.97995	0.000598953
LOC769704	Up	circRNA_1669|Chr13:12898081_12903053_-	Up	0.979917	0.000600915
GRIP1	Down	circRNA_3063|Chr2:136923357_136934084_-	Down	0.979812	0.000607202
LIPML5	Up	circRNA_4401|Chr31:5348802_5410716_-	Up	0.979712	0.000613212
LIPML5	Up	circRNA_5970|Chr8:13362100_13371960_-	Up	0.979335	0.000636163
AKR1B1L	Down	circRNA_0417|Chr1:67873290_67884340_-	Down	0.978404	0.000694516
DTX1	Up	circRNA_3606|Chr3:8577617_8597611_-	Up	0.97745	0.000757008
CREB3L3	Down	circRNA_0004|Chr1:51394_51727_+	Up	-0.976924	0.000792594
ADH6	Down	circRNA_5108|Chr5:19233415_19234661_+	Down	0.976607	0.00081443
RASD1	Down	circRNA_3909|Chr3:49324671_49348019_-	Up	-0.97485	0.000940859
LOC101747868	Up	circRNA_3606|Chr3:8577617_8597611_-	Up	0.974711	0.000951231
IAPP	Down	circRNA_1988|Chr16:2287393_2330798_+	Down	0.974288	0.000983146
LOC107050181	Down	circRNA_6520|ChrZ:36839948_36841327_-	Down	0.973738	0.00102547
LOC426070	Up	circRNA_4337|Chr31:2362269_2393712_-	Up	0.973681	0.0010299
IRG1L	Down	circRNA_1064|Chr1:180908356_180912265_-	Down	0.973536	0.00104123
COL24A1	Up	circRNA_4337|Chr31:2362269_2393712_-	Up	0.973359	0.00105515
LOC107050181	Down	circRNA_1359|Chr11:1059092_1064798_-	Down	0.973053	0.00107945
DMC1	Up	circRNA_1669|Chr13:12898081_12903053_-	Up	0.972736	0.00110483
EREG	Down	circRNA_0417|Chr1:67873290_67884340_-	Down	0.972328	0.00113799
RGS8	Down	circRNA_2586|Chr2:44724800_44729969_-	Down	0.972145	0.00115304
LOC107051391	Down	circRNA_0417|Chr1:67873290_67884340_-	Down	0.972027	0.00116278
HIST1H46L6	Down	circRNA_0993|Chr1:170474632_170501794_-	Down	0.972006	0.00116455
LOC101748790	Down	circRNA_1064|Chr1:180908356_180912265_-	Down	0.971965	0.0011679
INTS5	Up	circRNA_0004|Chr1:51394_51727_+	Up	0.971889	0.0011742
ADH6	Down	circRNA_1591|Chr12:16579296_16607346_-	Down	0.971514	0.00120564
LOC112531107	Up	circRNA_0004|Chr1:51394_51727_+	Up	0.971433	0.00121248
LOC769704	Up	circRNA_1909|Chr15:8218348_8230982_-	Up	0.971305	0.00122327
NOXRED1	Up	circRNA_3606|Chr3:8577617_8597611_-	Up	0.971301	0.00122362
DMC1	Up	circRNA_4401|Chr31:5348802_5410716_-	Up	0.971085	0.00124205
NXPH4	Up	circRNA_1669|Chr13:12898081_12903053_-	Up	0.97072	0.00127346
F3	Down	circRNA_1912|Chr15:8218348_8238157_-	Down	0.970549	0.00128828
LOC101750289	Up	circRNA_3606|Chr3:8577617_8597611_-	Up	0.970398	0.00130142
RGCC	Up	circRNA_0004|Chr1:51394_51727_+	Up	0.970114	0.00132641
LOC101750188	Up	circRNA_3606|Chr3:8577617_8597611_-	Up	0.969978	0.00133847
CAPG	Up	circRNA_5820|Chr7:27935655_27936049_-	Down	-0.969871	0.00134798
GZMM	Down	circRNA_6520|ChrZ:36839948_36841327_-	Down	0.969648	0.00136786
LOC112530086	Down	circRNA_1591|Chr12:16579296_16607346_-	Down	0.969392	0.00139096
APOA4	Down	circRNA_4405|Chr31:5363580_5401052_-	Down	0.969048	0.00142218
IRG1L	Down	circRNA_3909|Chr3:49324671_49348019_-	Up	-0.969046	0.00142237
ZP3	Up	circRNA_5820|Chr7:27935655_27936049_-	Down	-0.969042	0.00142276
C1QL1	Up	circRNA_2335|Chr2:3915483_3916044_-	Up	0.969002	0.00142644
LOC107049375	Down	circRNA_0417|Chr1:67873290_67884340_-	Down	0.968933	0.00143278
FABP1	Down	circRNA_0417|Chr1:67873290_67884340_-	Down	0.968556	0.00146753
ABHD3	Down	circRNA_1912|Chr15:8218348_8238157_-	Down	0.967541	0.0015633
LOC112532301	Down	circRNA_1988|Chr16:2287393_2330798_+	Down	0.967441	0.00157284
CREB3L3	Down	circRNA_3317|Chr23:1350010_1355534_+	Up	-0.967202	0.00159589
SPIA1	Down	circRNA_6520|ChrZ:36839948_36841327_-	Down	0.966885	0.00162673
CHST1	Down	circRNA_1359|Chr11:1059092_1064798_-	Down	0.966862	0.00162901
LOC101747821	Down	circRNA_1064|Chr1:180908356_180912265_-	Down	0.966602	0.00165449
LIPML5	Up	circRNA_1909|Chr15:8218348_8230982_-	Up	0.966244	0.00168996
LOC107052005	Down	circRNA_0417|Chr1:67873290_67884340_-	Down	0.966201	0.00169421
LOC101747821	Down	circRNA_0417|Chr1:67873290_67884340_-	Down	0.966188	0.00169555
OPN3	Up	circRNA_3606|Chr3:8577617_8597611_-	Up	0.966016	0.00171278
EREG	Down	circRNA_5820|Chr7:27935655_27936049_-	Down	0.96526	0.00178936
IL8L1	Down	circRNA_1988|Chr16:2287393_2330798_+	Down	0.965203	0.00179523
EMILIN3	Up	circRNA_1359|Chr11:1059092_1064798_-	Down	-0.965112	0.00180452
SUSD2	Down	circRNA_1064|Chr1:180908356_180912265_-	Down	0.964733	0.00184374
PDK4	Down	circRNA_1064|Chr1:180908356_180912265_-	Down	0.964705	0.00184658
CAPG	Up	circRNA_0004|Chr1:51394_51727_+	Up	0.964645	0.00185292
LIPML5	Up	circRNA_4375|Chr31:5251588_5267684_-	Up	0.964438	0.00187448
IRG1L	Down	circRNA_0417|Chr1:67873290_67884340_-	Down	0.964267	0.00189247
MGAT5B	Up	circRNA_6520|ChrZ:36839948_36841327_-	Down	-0.964219	0.0018975
ODF2L	Down	circRNA_1359|Chr11:1059092_1064798_-	Down	0.963786	0.00194346
IRG1L	Down	circRNA_4405|Chr31:5363580_5401052_-	Down	0.963646	0.00195842
LOC101748790	Down	circRNA_1988|Chr16:2287393_2330798_+	Down	0.963578	0.00196569
LOC112531116	Up	circRNA_4384|Chr31:5311868_5397897_-	Up	0.963066	0.00202104
GSTA3	Down	circRNA_3909|Chr3:49324671_49348019_-	Up	-0.962975	0.00203085
LOC428967	Up	circRNA_4337|Chr31:2362269_2393712_-	Up	0.962906	0.00203848
CHIR2D-956	Up	circRNA_5820|Chr7:27935655_27936049_-	Down	-0.962795	0.00205059
LOC101750289	Up	circRNA_5820|Chr7:27935655_27936049_-	Down	-0.962682	0.00206294
MUC6	Up	circRNA_3606|Chr3:8577617_8597611_-	Up	0.962419	0.00209196
IL8L1	Down	circRNA_0993|Chr1:170474632_170501794_-	Down	0.962417	0.00209221
LOC107051391	Down	circRNA_3909|Chr3:49324671_49348019_-	Up	-0.962348	0.0020998
RGCC	Up	circRNA_5820|Chr7:27935655_27936049_-	Down	-0.961822	0.00215851
SLC6A1	Up	circRNA_3317|Chr23:1350010_1355534_+	Up	0.96169	0.00217341
EREG	Down	circRNA_0004|Chr1:51394_51727_+	Up	-0.961176	0.00223166
EMILIN3	Up	circRNA_6520|ChrZ:36839948_36841327_-	Down	-0.961125	0.00223747
NXPH4	Up	circRNA_4107|Chr3:89904853_89943419_+	Up	0.961068	0.00224404
GSTA3	Down	circRNA_5820|Chr7:27935655_27936049_-	Down	0.961008	0.00225094
SLC47A1	Down	circRNA_3063|Chr2:136923357_136934084_-	Down	0.960989	0.00225314
BTN3A3	Down	circRNA_2612|Chr2:49066711_49116200_-	Down	0.960983	0.00225376
IAPP	Down	circRNA_4405|Chr31:5363580_5401052_-	Down	0.960746	0.00228107
AMN	Up	circRNA_4107|Chr3:89904853_89943419_+	Up	0.960736	0.00228221
LOC112533211	Up	circRNA_1909|Chr15:8218348_8230982_-	Up	0.960709	0.00228535
LOC112532351	Down	circRNA_1988|Chr16:2287393_2330798_+	Down	0.960703	0.00228609
F3	Down	circRNA_1359|Chr11:1059092_1064798_-	Down	0.960572	0.00230123
AKR1B1L	Down	circRNA_3909|Chr3:49324671_49348019_-	Up	-0.960426	0.00231813
PPEF2	Up	circRNA_5820|Chr7:27935655_27936049_-	Down	-0.960171	0.00234788
LOC107052005	Down	circRNA_3909|Chr3:49324671_49348019_-	Up	-0.959186	0.00246463
LOC769704	Up	circRNA_1391|Chr11:5318333_5322550_+	Up	0.959136	0.00247072
TRPM8	Up	circRNA_4337|Chr31:2362269_2393712_-	Up	0.95838	0.00256224
ST6GALNAC1	Up	circRNA_3606|Chr3:8577617_8597611_-	Up	0.958054	0.00260234
LOC101747821	Down	circRNA_4405|Chr31:5363580_5401052_-	Down	0.95755	0.00266475
LOC112531116	Up	circRNA_0004|Chr1:51394_51727_+	Up	0.957498	0.00267118
LOC112532351	Down	circRNA_4405|Chr31:5363580_5401052_-	Down	0.957226	0.00270532
LOC107049866	Up	circRNA_3317|Chr23:1350010_1355534_+	Up	0.956628	0.00278096
CD101	Up	circRNA_5970|Chr8:13362100_13371960_-	Up	0.956396	0.00281053
KPNA7	Down	circRNA_0993|Chr1:170474632_170501794_-	Down	0.956066	0.00285288
EMP1	Down	circRNA_0004|Chr1:51394_51727_+	Up	-0.955886	0.00287615
KPNA7	Down	circRNA_1988|Chr16:2287393_2330798_+	Down	0.955866	0.00287879
GDPGP1	Down	circRNA_0417|Chr1:67873290_67884340_-	Down	0.955611	0.00291178
LOC112532301	Down	circRNA_4405|Chr31:5363580_5401052_-	Down	0.955588	0.00291479
CHST1	Down	circRNA_6520|ChrZ:36839948_36841327_-	Down	0.955474	0.00292974
VPREB3	Up	circRNA_3606|Chr3:8577617_8597611_-	Up	0.955446	0.0029334
HLA-F10AL1	Up	circRNA_4107|Chr3:89904853_89943419_+	Up	0.954563	0.00304989
CELSR2	Up	circRNA_2335|Chr2:3915483_3916044_-	Up	0.95447	0.00306234
LOC101747868	Up	circRNA_2335|Chr2:3915483_3916044_-	Up	0.954243	0.00309259
LOC101747680	Down	circRNA_0004|Chr1:51394_51727_+	Up	-0.954229	0.00309456
SPTBN2	Down	circRNA_0824|Chr1:137697048_137768926_+	Down	0.954227	0.00309477
CHIR-B6	Down	circRNA_0824|Chr1:137697048_137768926_+	Down	0.95422	0.00309568
CA7	Down	circRNA_0824|Chr1:137697048_137768926_+	Down	0.953686	0.00316784
LOC107049375	Down	circRNA_1988|Chr16:2287393_2330798_+	Down	0.953613	0.00317779
LOC101747455	Up	circRNA_4026|Chr3:75659731_75661787_+	Up	0.953269	0.00322466
LOC107050748	Up	circRNA_4337|Chr31:2362269_2393712_-	Up	0.953235	0.00322938
FABP1	Down	circRNA_5820|Chr7:27935655_27936049_-	Down	0.953073	0.00325153
SLC22A7	Up	circRNA_3606|Chr3:8577617_8597611_-	Up	0.952785	0.00329122
SERPINB2	Down	circRNA_2612|Chr2:49066711_49116200_-	Down	0.952744	0.00329694
CES1L1	Up	circRNA_4107|Chr3:89904853_89943419_+	Up	0.952483	0.00333316
NIPBLL	Up	circRNA_5073|Chr5:13060666_13062303_+	Up	0.952425	0.0033413
RGS20	Up	circRNA_3606|Chr3:8577617_8597611_-	Up	0.952419	0.00334208
ATP5A1W	Up	circRNA_5073|Chr5:13060666_13062303_+	Up	0.952404	0.00334421
UBE2R2L	Up	circRNA_5073|Chr5:13060666_13062303_+	Up	0.952369	0.00334909
CHDB1	Up	circRNA_5073|Chr5:13060666_13062303_+	Up	0.952369	0.00334909
LOC100859467	Up	circRNA_5073|Chr5:13060666_13062303_+	Up	0.952369	0.00334909
LOC107049046	Up	circRNA_5073|Chr5:13060666_13062303_+	Up	0.952369	0.00334909
LOC107049174	Up	circRNA_5073|Chr5:13060666_13062303_+	Up	0.952369	0.00334909
MIER3L	Up	circRNA_5073|Chr5:13060666_13062303_+	Up	0.952369	0.00334909
TERAL2	Up	circRNA_5073|Chr5:13060666_13062303_+	Up	0.952346	0.00335221
SMAD2W	Up	circRNA_5073|Chr5:13060666_13062303_+	Up	0.952311	0.00335715
SPIN1W	Up	circRNA_5073|Chr5:13060666_13062303_+	Up	0.95228	0.00336153
UBAP2	Up	circRNA_5073|Chr5:13060666_13062303_+	Up	0.952252	0.00336542
HNRNPKL	Up	circRNA_5073|Chr5:13060666_13062303_+	Up	0.952251	0.00336548
ZFRL1	Up	circRNA_5073|Chr5:13060666_13062303_+	Up	0.952215	0.0033706
HINTW	Up	circRNA_5073|Chr5:13060666_13062303_+	Up	0.952183	0.00337508
LOC101747455	Up	circRNA_5970|Chr8:13362100_13371960_-	Up	0.952063	0.00339191
FSTL5	Up	circRNA_0417|Chr1:67873290_67884340_-	Down	-0.951726	0.00343928
PCSK1	Down	circRNA_6520|ChrZ:36839948_36841327_-	Down	0.951501	0.00347122
LOC112533211	Up	circRNA_1391|Chr11:5318333_5322550_+	Up	0.951283	0.00350218
LIPML5	Up	circRNA_1391|Chr11:5318333_5322550_+	Up	0.951171	0.00351823
RASD1	Down	circRNA_0417|Chr1:67873290_67884340_-	Down	0.95112	0.00352551
NIPBLL	Up	circRNA_5072|Chr5:13059844_13062303_+	Up	0.950848	0.00356454
ATP5A1W	Up	circRNA_5072|Chr5:13059844_13062303_+	Up	0.950827	0.00356759
UBE2R2L	Up	circRNA_5072|Chr5:13059844_13062303_+	Up	0.950791	0.00357272
CHDB1	Up	circRNA_5072|Chr5:13059844_13062303_+	Up	0.950791	0.00357272
LOC100859467	Up	circRNA_5072|Chr5:13059844_13062303_+	Up	0.950791	0.00357272
LOC107049046	Up	circRNA_5072|Chr5:13059844_13062303_+	Up	0.950791	0.00357272
LOC107049174	Up	circRNA_5072|Chr5:13059844_13062303_+	Up	0.950791	0.00357272
MIER3L	Up	circRNA_5072|Chr5:13059844_13062303_+	Up	0.950791	0.00357272
TERAL2	Up	circRNA_5072|Chr5:13059844_13062303_+	Up	0.950768	0.00357599
SMAD2W	Up	circRNA_5072|Chr5:13059844_13062303_+	Up	0.950732	0.00358117
SPIN1W	Up	circRNA_5072|Chr5:13059844_13062303_+	Up	0.9507	0.00358576
UBAP2	Up	circRNA_5072|Chr5:13059844_13062303_+	Up	0.950672	0.00358984
HNRNPKL	Up	circRNA_5072|Chr5:13059844_13062303_+	Up	0.950672	0.0035899
ABHD3	Down	circRNA_2586|Chr2:44724800_44729969_-	Down	0.950666	0.00359071
LOC112530174	Down	circRNA_4405|Chr31:5363580_5401052_-	Down	0.950644	0.00359392
ZFRL1	Up	circRNA_5072|Chr5:13059844_13062303_+	Up	0.950635	0.00359527
HINTW	Up	circRNA_5072|Chr5:13059844_13062303_+	Up	0.950602	0.00359997
EDCH1	Down	circRNA_5108|Chr5:19233415_19234661_+	Down	0.950468	0.00361942
XKR9	Down	circRNA_2596|Chr2:46394013_46401368_+	Down	0.950251	0.00365094
PAX3	Up	circRNA_4337|Chr31:2362269_2393712_-	Up	0.949849	0.00370968
ADH6	Down	circRNA_0824|Chr1:137697048_137768926_+	Down	0.949753	0.00372369
LOC107049909	Up	circRNA_3606|Chr3:8577617_8597611_-	Up	0.949546	0.00375421
LOC101751887	Up	circRNA_4337|Chr31:2362269_2393712_-	Up	0.949277	0.00379398
PHGDH	Down	circRNA_1591|Chr12:16579296_16607346_-	Down	0.948884	0.00385256
LOC112531107	Up	circRNA_6520|ChrZ:36839948_36841327_-	Down	-0.948773	0.00386907
SPACA9	Up	circRNA_4337|Chr31:2362269_2393712_-	Up	0.948724	0.00387649
LOC415662	Down	circRNA_5820|Chr7:27935655_27936049_-	Down	0.948587	0.00389702
LOC107051391	Down	circRNA_1988|Chr16:2287393_2330798_+	Down	0.948476	0.00391375
KPNA7	Down	circRNA_2612|Chr2:49066711_49116200_-	Down	0.948442	0.00391876
APOA4	Down	circRNA_0993|Chr1:170474632_170501794_-	Down	0.947825	0.00401236
NXPH4	Up	circRNA_1909|Chr15:8218348_8230982_-	Up	0.947792	0.00401741
DMC1	Up	circRNA_4375|Chr31:5251588_5267684_-	Up	0.947618	0.00404399
LYGL	Down	circRNA_0993|Chr1:170474632_170501794_-	Down	0.947422	0.00407393
ESR1	Up	circRNA_0417|Chr1:67873290_67884340_-	Down	-0.947403	0.00407693
LOC107052005	Down	circRNA_2612|Chr2:49066711_49116200_-	Down	0.947342	0.0040863
NR4A2	Down	circRNA_1064|Chr1:180908356_180912265_-	Down	0.947195	0.00410899
GIF	Up	circRNA_0824|Chr1:137697048_137768926_+	Down	-0.94709	0.00412512
HDC	Down	circRNA_1591|Chr12:16579296_16607346_-	Down	0.946817	0.00416736
PLTGP6L1	Up	circRNA_2335|Chr2:3915483_3916044_-	Up	0.946759	0.00417651
LYGL	Down	circRNA_2612|Chr2:49066711_49116200_-	Down	0.946702	0.00418524
GPR85	Down	circRNA_6520|ChrZ:36839948_36841327_-	Down	0.946593	0.00420229
LOC112531107	Up	circRNA_0417|Chr1:67873290_67884340_-	Down	-0.946458	0.00422341
NOXO1	Down	circRNA_3606|Chr3:8577617_8597611_-	Up	-0.946416	0.00422989
PLTGP6L1	Up	circRNA_3606|Chr3:8577617_8597611_-	Up	0.946245	0.00425672
LOC107050181	Down	circRNA_0004|Chr1:51394_51727_+	Up	-0.946216	0.00426128
LY6CLEL	Down	circRNA_1359|Chr11:1059092_1064798_-	Down	0.946204	0.00426313
FSTL5	Up	circRNA_3909|Chr3:49324671_49348019_-	Up	0.945677	0.00434625
INCENPL	Up	circRNA_3317|Chr23:1350010_1355534_+	Up	0.945552	0.00436611
ST6GALNAC1	Up	circRNA_4337|Chr31:2362269_2393712_-	Up	0.945315	0.00440388
ZBTB32	Down	circRNA_0824|Chr1:137697048_137768926_+	Down	0.945172	0.0044268
IRG1L	Down	circRNA_1988|Chr16:2287393_2330798_+	Down	0.945111	0.00443656
LOC112531133	Up	circRNA_0417|Chr1:67873290_67884340_-	Down	-0.944655	0.00450982
CD72	Up	circRNA_2335|Chr2:3915483_3916044_-	Up	0.944602	0.00451841
APOA4	Down	circRNA_3909|Chr3:49324671_49348019_-	Up	-0.944552	0.00452657
AKR1B1L	Down	circRNA_5820|Chr7:27935655_27936049_-	Down	0.943907	0.00463143
LOC107049866	Up	circRNA_0004|Chr1:51394_51727_+	Up	0.943843	0.00464191
LIPML5	Up	circRNA_4026|Chr3:75659731_75661787_+	Up	0.943671	0.0046701
LOC107052005	Down	circRNA_1988|Chr16:2287393_2330798_+	Down	0.943576	0.00468571
CD163	Up	circRNA_2202|Chr19:386486_393543_-	Up	0.943362	0.00472096
PDE6B	Down	circRNA_1064|Chr1:180908356_180912265_-	Down	0.943214	0.00474543
ANK1	Up	circRNA_4337|Chr31:2362269_2393712_-	Up	0.943074	0.00476869
PPEF2	Up	circRNA_3606|Chr3:8577617_8597611_-	Up	0.942974	0.00478517
LOC107050181	Down	circRNA_2586|Chr2:44724800_44729969_-	Down	0.942957	0.00478813
APOA4	Down	circRNA_2612|Chr2:49066711_49116200_-	Down	0.942874	0.00480185
CD101	Up	circRNA_1591|Chr12:16579296_16607346_-	Down	-0.942867	0.00480297
HS3ST3B1	Up	circRNA_1591|Chr12:16579296_16607346_-	Down	-0.942808	0.00481284
FAM83B	Down	circRNA_0993|Chr1:170474632_170501794_-	Down	0.942788	0.00481616
PHGDH	Down	circRNA_6520|ChrZ:36839948_36841327_-	Down	0.942686	0.00483323
FABP1	Down	circRNA_3909|Chr3:49324671_49348019_-	Up	-0.942642	0.0048406
INTS5	Up	circRNA_5820|Chr7:27935655_27936049_-	Down	-0.942555	0.00485506
DMC1	Up	circRNA_5970|Chr8:13362100_13371960_-	Up	0.942489	0.00486617
LOC101747455	Up	circRNA_1909|Chr15:8218348_8230982_-	Up	0.942359	0.00488801
FSTL5	Up	circRNA_0004|Chr1:51394_51727_+	Up	0.942315	0.00489536
LOC416695	Down	circRNA_5820|Chr7:27935655_27936049_-	Down	0.942071	0.00493642
LOC112530174	Down	circRNA_1064|Chr1:180908356_180912265_-	Down	0.942062	0.00493794
SPIA1	Down	circRNA_2596|Chr2:46394013_46401368_+	Down	0.941845	0.00497462
LOC107051875	Up	circRNA_3317|Chr23:1350010_1355534_+	Up	0.941393	0.0050516
LOC101747821	Down	circRNA_1988|Chr16:2287393_2330798_+	Down	0.941229	0.00507946
CELSR2	Up	circRNA_3606|Chr3:8577617_8597611_-	Up	0.941228	0.00507973
ADH6	Down	circRNA_2596|Chr2:46394013_46401368_+	Down	0.941074	0.00510615
OPN3	Up	circRNA_5820|Chr7:27935655_27936049_-	Down	-0.940308	0.00523827
ST6GALNAC1	Up	circRNA_2335|Chr2:3915483_3916044_-	Up	0.940008	0.00529065
LOC112531100	Up	circRNA_0417|Chr1:67873290_67884340_-	Down	-0.939765	0.00533307
LOC112531695	Down	circRNA_2596|Chr2:46394013_46401368_+	Down	0.939535	0.00537351
CDH18	Down	circRNA_3909|Chr3:49324671_49348019_-	Up	-0.939357	0.00540491
LOC418544	Down	circRNA_2335|Chr2:3915483_3916044_-	Up	-0.939269	0.0054203
NOXRED1	Up	circRNA_2335|Chr2:3915483_3916044_-	Up	0.93925	0.00542367
EPB42	Up	circRNA_6520|ChrZ:36839948_36841327_-	Down	-0.939047	0.00545959
CA7	Down	circRNA_5108|Chr5:19233415_19234661_+	Down	0.938877	0.00548984
CAPG	Up	circRNA_0417|Chr1:67873290_67884340_-	Down	-0.938845	0.00549555
FABP1	Down	circRNA_1064|Chr1:180908356_180912265_-	Down	0.938355	0.00558295
LOC769704	Up	circRNA_4401|Chr31:5348802_5410716_-	Up	0.938343	0.00558512
LOC769704	Up	circRNA_5970|Chr8:13362100_13371960_-	Up	0.938228	0.00560584
ESR1	Up	circRNA_3909|Chr3:49324671_49348019_-	Up	0.938215	0.00560816
XKR9	Down	circRNA_2586|Chr2:44724800_44729969_-	Down	0.938031	0.00564125
LOC101748790	Down	circRNA_3909|Chr3:49324671_49348019_-	Up	-0.938022	0.00564286
LOC107049375	Down	circRNA_4405|Chr31:5363580_5401052_-	Down	0.937931	0.00565934
AKR1B1L	Down	circRNA_0004|Chr1:51394_51727_+	Up	-0.937791	0.00568459
LOC107049096	Down	circRNA_2596|Chr2:46394013_46401368_+	Down	0.937097	0.00581075
AADAT	Up	circRNA_1909|Chr15:8218348_8230982_-	Up	0.936983	0.00583165
LOC107049866	Up	circRNA_4384|Chr31:5311868_5397897_-	Up	0.936911	0.00584486
DTX1	Up	circRNA_5820|Chr7:27935655_27936049_-	Down	-0.936883	0.00584992
CD101	Up	circRNA_6520|ChrZ:36839948_36841327_-	Down	-0.936433	0.00593273
SLC6A1	Up	circRNA_6520|ChrZ:36839948_36841327_-	Down	-0.936342	0.00594955
LOC107049164	Down	circRNA_3063|Chr2:136923357_136934084_-	Down	0.936262	0.00596425
LOC101747455	Up	circRNA_4375|Chr31:5251588_5267684_-	Up	0.93621	0.00597405
AADAT	Up	circRNA_5970|Chr8:13362100_13371960_-	Up	0.935704	0.006068
MUC6	Up	circRNA_5820|Chr7:27935655_27936049_-	Down	-0.935568	0.0060935
CES1L1	Up	circRNA_1669|Chr13:12898081_12903053_-	Up	0.935392	0.00612636
FCGBP	Down	circRNA_1359|Chr11:1059092_1064798_-	Down	0.935383	0.00612809
GZMM	Down	circRNA_1591|Chr12:16579296_16607346_-	Down	0.935269	0.00614948
LOC112533211	Up	circRNA_4107|Chr3:89904853_89943419_+	Up	0.935136	0.00617455
DMC1	Up	circRNA_0007|Chr1:197150_259506_-	Up	0.935038	0.00619299
GZMM	Down	circRNA_2586|Chr2:44724800_44729969_-	Down	0.934675	0.00626169
TRPM8	Up	circRNA_3606|Chr3:8577617_8597611_-	Up	0.934578	0.00627997
CYP24A1	Up	circRNA_4337|Chr31:2362269_2393712_-	Up	0.934411	0.00631183
MGAT5B	Up	circRNA_0004|Chr1:51394_51727_+	Up	0.934365	0.00632052
LOC107051391	Down	circRNA_5820|Chr7:27935655_27936049_-	Down	0.934061	0.00637857
SPACA9	Up	circRNA_3606|Chr3:8577617_8597611_-	Up	0.93398	0.00639413
TRPM5	Down	circRNA_3606|Chr3:8577617_8597611_-	Up	-0.933863	0.00641649
RGCC	Up	circRNA_3317|Chr23:1350010_1355534_+	Up	0.933862	0.00641671
MUC6	Up	circRNA_2335|Chr2:3915483_3916044_-	Up	0.933814	0.0064259
APOA4	Down	circRNA_0417|Chr1:67873290_67884340_-	Down	0.933562	0.00647444
ABHD3	Down	circRNA_1359|Chr11:1059092_1064798_-	Down	0.933346	0.00651611
ZAR1	Up	circRNA_4337|Chr31:2362269_2393712_-	Up	0.933287	0.00652745
RHOBTB1	Down	circRNA_0004|Chr1:51394_51727_+	Up	-0.933011	0.00658089
LOC101748032	Up	circRNA_2335|Chr2:3915483_3916044_-	Up	0.932856	0.00661119
LOC107051875	Up	circRNA_4026|Chr3:75659731_75661787_+	Up	0.932712	0.00663915
F2RL2	Down	circRNA_1988|Chr16:2287393_2330798_+	Down	0.932502	0.00668028
SH3BGR	Down	circRNA_3063|Chr2:136923357_136934084_-	Down	0.932055	0.00676795
RGCC	Up	circRNA_0417|Chr1:67873290_67884340_-	Down	-0.931874	0.0068037
LOC107052005	Down	circRNA_5820|Chr7:27935655_27936049_-	Down	0.931771	0.00682408
IL8L1	Down	circRNA_4405|Chr31:5363580_5401052_-	Down	0.931756	0.00682693
HBM	Up	circRNA_4107|Chr3:89904853_89943419_+	Up	0.93175	0.00682809
SLC47A1	Down	circRNA_1907|Chr15:8218348_8228063_-	Down	0.931668	0.00684439
LOC101747455	Up	circRNA_1669|Chr13:12898081_12903053_-	Up	0.931315	0.00691452
TMIGD2	Down	circRNA_5970|Chr8:13362100_13371960_-	Up	-0.930973	0.0069826
SPIA1	Down	circRNA_2586|Chr2:44724800_44729969_-	Down	0.930687	0.0070399
RHOBTB1	Down	circRNA_0417|Chr1:67873290_67884340_-	Down	0.930463	0.00708495
LOC101750188	Up	circRNA_2335|Chr2:3915483_3916044_-	Up	0.930414	0.00709489
SPIA1	Down	circRNA_0004|Chr1:51394_51727_+	Up	-0.930362	0.00710532
CD72	Up	circRNA_3606|Chr3:8577617_8597611_-	Up	0.930215	0.00713497
LOC418544	Down	circRNA_3606|Chr3:8577617_8597611_-	Up	-0.930203	0.00713735
LOC112530940	Up	circRNA_2335|Chr2:3915483_3916044_-	Up	0.930153	0.00714746
LOC107051391	Down	circRNA_2612|Chr2:49066711_49116200_-	Down	0.930024	0.00717364
TAL2	Up	circRNA_6520|ChrZ:36839948_36841327_-	Down	-0.929592	0.00726151
LOC107049500	Down	circRNA_1064|Chr1:180908356_180912265_-	Down	0.929553	0.00726944
LOC415662	Down	circRNA_0417|Chr1:67873290_67884340_-	Down	0.929549	0.00727008
RHOBTB1	Down	circRNA_3606|Chr3:8577617_8597611_-	Up	-0.929542	0.00727165
LOC421965	Up	circRNA_1912|Chr15:8218348_8238157_-	Down	-0.929203	0.00734097
RHOBTB1	Down	circRNA_6520|ChrZ:36839948_36841327_-	Down	0.928997	0.00738324
RHOBTB1	Down	circRNA_5820|Chr7:27935655_27936049_-	Down	0.928834	0.00741666
TULP1	Down	circRNA_1064|Chr1:180908356_180912265_-	Down	0.928825	0.00741854
LOC112530174	Down	circRNA_1988|Chr16:2287393_2330798_+	Down	0.928556	0.00747408
CD101	Up	circRNA_1909|Chr15:8218348_8230982_-	Up	0.928265	0.00753422
CAPG	Up	circRNA_3606|Chr3:8577617_8597611_-	Up	0.928164	0.00755536
LOC112530086	Down	circRNA_6520|ChrZ:36839948_36841327_-	Down	0.927965	0.00759662
INTS5	Up	circRNA_3317|Chr23:1350010_1355534_+	Up	0.927807	0.00762953
RASD1	Down	circRNA_1064|Chr1:180908356_180912265_-	Down	0.927617	0.00766931
LOC112530086	Down	circRNA_0004|Chr1:51394_51727_+	Up	-0.927472	0.00769965
BTN3A3	Down	circRNA_3909|Chr3:49324671_49348019_-	Up	-0.927443	0.00770587
LOC112531133	Up	circRNA_3909|Chr3:49324671_49348019_-	Up	0.927377	0.00771966
XKR9	Down	circRNA_6520|ChrZ:36839948_36841327_-	Down	0.92714	0.00776945
CDH18	Down	circRNA_0417|Chr1:67873290_67884340_-	Down	0.92701	0.0077968
DTX1	Up	circRNA_2335|Chr2:3915483_3916044_-	Up	0.927003	0.00779834
HS3ST3B1	Up	circRNA_0824|Chr1:137697048_137768926_+	Down	-0.926944	0.00781084
EREG	Down	circRNA_3909|Chr3:49324671_49348019_-	Up	-0.926896	0.00782093
CD163	Up	circRNA_0004|Chr1:51394_51727_+	Up	0.926732	0.00785568
NR4A2	Down	circRNA_4405|Chr31:5363580_5401052_-	Down	0.926507	0.00790336
TMIGD2	Down	circRNA_0004|Chr1:51394_51727_+	Up	-0.926476	0.00790989
PLTGP6L1	Up	circRNA_5820|Chr7:27935655_27936049_-	Down	-0.926228	0.00796271
LOC107051391	Down	circRNA_4405|Chr31:5363580_5401052_-	Down	0.926175	0.00797409
SH3BGR	Down	circRNA_1907|Chr15:8218348_8228063_-	Down	0.92617	0.00797512
GPR85	Down	circRNA_1669|Chr13:12898081_12903053_-	Up	-0.926025	0.00800604
VWC2	Up	circRNA_2335|Chr2:3915483_3916044_-	Up	0.925944	0.00802338
LOC101747680	Down	circRNA_1359|Chr11:1059092_1064798_-	Down	0.925786	0.00805727
ABCC2	Down	circRNA_3063|Chr2:136923357_136934084_-	Down	0.9257	0.0080756
PHGDH	Down	circRNA_2586|Chr2:44724800_44729969_-	Down	0.925658	0.00808467
SPTBN2	Down	circRNA_5108|Chr5:19233415_19234661_+	Down	0.925461	0.00812692
LOC415662	Down	circRNA_0004|Chr1:51394_51727_+	Up	-0.925392	0.00814178
CD163	Up	circRNA_4384|Chr31:5311868_5397897_-	Up	0.925283	0.00816531
SLC6A1	Up	circRNA_1591|Chr12:16579296_16607346_-	Down	-0.925191	0.00818529
EMP1	Down	circRNA_6520|ChrZ:36839948_36841327_-	Down	0.925022	0.00822186
HIST1H46L6	Down	circRNA_2612|Chr2:49066711_49116200_-	Down	0.924833	0.00826286
NXPH4	Up	circRNA_1391|Chr11:5318333_5322550_+	Up	0.924669	0.00829845
GPR85	Down	circRNA_1909|Chr15:8218348_8230982_-	Up	-0.924666	0.00829915
ENPP3	Down	circRNA_4405|Chr31:5363580_5401052_-	Down	0.924228	0.00839456
HDC	Down	circRNA_2586|Chr2:44724800_44729969_-	Down	0.924177	0.00840569
RGS8	Down	circRNA_1591|Chr12:16579296_16607346_-	Down	0.924176	0.0084059
OPN3	Up	circRNA_0004|Chr1:51394_51727_+	Up	0.923838	0.00848018
LOC112531695	Down	circRNA_4406|Chr31:5365780_5401052_-	Down	0.923732	0.00850345
RGS8	Down	circRNA_6520|ChrZ:36839948_36841327_-	Down	0.923721	0.00850582
GPR85	Down	circRNA_5970|Chr8:13362100_13371960_-	Up	-0.923677	0.00851547
LOC112531695	Down	circRNA_5571|Chr6:32295915_32360230_+	Down	0.923632	0.00852534
GSTA3	Down	circRNA_1064|Chr1:180908356_180912265_-	Down	0.923632	0.0085255
BTN3A3	Down	circRNA_0417|Chr1:67873290_67884340_-	Down	0.923336	0.0085907
LOC112532700	Down	circRNA_5970|Chr8:13362100_13371960_-	Up	-0.923174	0.00862655
LOC101747680	Down	circRNA_1591|Chr12:16579296_16607346_-	Down	0.923146	0.00863282
HDC	Down	circRNA_6520|ChrZ:36839948_36841327_-	Down	0.923076	0.00864841
LOC101751305	Down	circRNA_1064|Chr1:180908356_180912265_-	Down	0.923008	0.00866335
HBBA	Up	circRNA_4107|Chr3:89904853_89943419_+	Up	0.922955	0.00867523
INCENPL	Up	circRNA_1591|Chr12:16579296_16607346_-	Down	-0.922736	0.00872407
BTN3A3	Down	circRNA_0993|Chr1:170474632_170501794_-	Down	0.922596	0.00875514
CREB3L3	Down	circRNA_5820|Chr7:27935655_27936049_-	Down	0.922412	0.00879621
MGAT5B	Up	circRNA_1359|Chr11:1059092_1064798_-	Down	-0.922221	0.00883907
KPNA7	Down	circRNA_4405|Chr31:5363580_5401052_-	Down	0.921553	0.0089896
CA7	Down	circRNA_1591|Chr12:16579296_16607346_-	Down	0.921281	0.0090512
IAPP	Down	circRNA_0993|Chr1:170474632_170501794_-	Down	0.921195	0.00907067
F3	Down	circRNA_3063|Chr2:136923357_136934084_-	Down	0.921073	0.00909827
ANK1	Up	circRNA_2335|Chr2:3915483_3916044_-	Up	0.920439	0.00924322
LOC107051875	Up	circRNA_6520|ChrZ:36839948_36841327_-	Down	-0.920433	0.00924449
AADAT	Up	circRNA_6520|ChrZ:36839948_36841327_-	Down	-0.920431	0.00924491
UBAP2	Up	circRNA_4375|Chr31:5251588_5267684_-	Up	0.920425	0.00924627
OPN3	Up	circRNA_0417|Chr1:67873290_67884340_-	Down	-0.920356	0.0092621
NIPBLL	Up	circRNA_4375|Chr31:5251588_5267684_-	Up	0.920314	0.00927168
MGAT5B	Up	circRNA_2586|Chr2:44724800_44729969_-	Down	-0.920283	0.0092788
EMP1	Down	circRNA_5820|Chr7:27935655_27936049_-	Down	0.920221	0.00929313
TERAL2	Up	circRNA_4375|Chr31:5251588_5267684_-	Up	0.9202	0.00929804
ZFRL1	Up	circRNA_4375|Chr31:5251588_5267684_-	Up	0.920124	0.00931554
SERPINB2	Down	circRNA_1988|Chr16:2287393_2330798_+	Down	0.920097	0.00932174
UBE2R2L	Up	circRNA_4375|Chr31:5251588_5267684_-	Up	0.920033	0.00933645
CHDB1	Up	circRNA_4375|Chr31:5251588_5267684_-	Up	0.920033	0.00933645
LOC100859467	Up	circRNA_4375|Chr31:5251588_5267684_-	Up	0.920033	0.00933645
LOC107049046	Up	circRNA_4375|Chr31:5251588_5267684_-	Up	0.920033	0.00933645
LOC107049174	Up	circRNA_4375|Chr31:5251588_5267684_-	Up	0.920033	0.00933645
MIER3L	Up	circRNA_4375|Chr31:5251588_5267684_-	Up	0.920033	0.00933645
ATP5A1W	Up	circRNA_4375|Chr31:5251588_5267684_-	Up	0.920025	0.00933818
AKR1E2	Down	circRNA_1591|Chr12:16579296_16607346_-	Down	0.919994	0.00934548
HINTW	Up	circRNA_4375|Chr31:5251588_5267684_-	Up	0.919926	0.00936104
SMAD2W	Up	circRNA_4375|Chr31:5251588_5267684_-	Up	0.919912	0.00936424
LOC101747680	Down	circRNA_2586|Chr2:44724800_44729969_-	Down	0.919906	0.00936575
EMP1	Down	circRNA_3606|Chr3:8577617_8597611_-	Up	-0.919863	0.00937549
LIPML5	Up	circRNA_0007|Chr1:197150_259506_-	Up	0.919854	0.00937759
LPAR6	Down	circRNA_0417|Chr1:67873290_67884340_-	Down	0.91985	0.0093787
SPIN1W	Up	circRNA_4375|Chr31:5251588_5267684_-	Up	0.919847	0.0093793
HNRNPKL	Up	circRNA_4375|Chr31:5251588_5267684_-	Up	0.919787	0.00939307
LOC107052005	Down	circRNA_4405|Chr31:5363580_5401052_-	Down	0.919762	0.0093989
LOC112531107	Up	circRNA_5820|Chr7:27935655_27936049_-	Down	-0.91972	0.00940857
INCENPL	Up	circRNA_0004|Chr1:51394_51727_+	Up	0.91969	0.00941566
CHIR-B6	Down	circRNA_1591|Chr12:16579296_16607346_-	Down	0.919667	0.00942096
EMILIN3	Up	circRNA_2586|Chr2:44724800_44729969_-	Down	-0.919491	0.00946159
LOC107051391	Down	circRNA_0993|Chr1:170474632_170501794_-	Down	0.919463	0.00946817
ENPP3	Down	circRNA_1988|Chr16:2287393_2330798_+	Down	0.919169	0.00953651
LOC101751752	Up	circRNA_2335|Chr2:3915483_3916044_-	Up	0.918877	0.0096044
OXGR1	Down	circRNA_1359|Chr11:1059092_1064798_-	Down	0.918777	0.00962778
LOC107052005	Down	circRNA_0993|Chr1:170474632_170501794_-	Down	0.918761	0.00963147
CES1L1	Up	circRNA_1909|Chr15:8218348_8230982_-	Up	0.918503	0.00969211
RHOBTB1	Down	circRNA_1359|Chr11:1059092_1064798_-	Down	0.917967	0.0098182
FABP1	Down	circRNA_0004|Chr1:51394_51727_+	Up	-0.917898	0.00983448
LOC112532700	Down	circRNA_1591|Chr12:16579296_16607346_-	Down	0.917865	0.00984227
HS3ST3B1	Up	circRNA_5108|Chr5:19233415_19234661_+	Down	-0.917642	0.00989506
GDPGP1	Down	circRNA_0004|Chr1:51394_51727_+	Up	-0.917292	0.00997811
LOC101748790	Down	circRNA_0417|Chr1:67873290_67884340_-	Down	0.917196	0.0100009
UBAP2	Up	circRNA_4401|Chr31:5348802_5410716_-	Up	0.917111	0.0100211
ZP3	Up	circRNA_0004|Chr1:51394_51727_+	Up	0.91703	0.0100406
NIPBLL	Up	circRNA_4401|Chr31:5348802_5410716_-	Up	0.916961	0.010057
LOC101747455	Up	circRNA_1391|Chr11:5318333_5322550_+	Up	0.916945	0.0100607
TERAL2	Up	circRNA_4401|Chr31:5348802_5410716_-	Up	0.916828	0.0100886
ZFRL1	Up	circRNA_4401|Chr31:5348802_5410716_-	Up	0.916748	0.0101078
ATP5A1W	Up	circRNA_4401|Chr31:5348802_5410716_-	Up	0.916671	0.0101262
CHDB1	Up	circRNA_4401|Chr31:5348802_5410716_-	Up	0.91666	0.010129
LOC107049046	Up	circRNA_4401|Chr31:5348802_5410716_-	Up	0.91666	0.010129
LOC100859467	Up	circRNA_4401|Chr31:5348802_5410716_-	Up	0.91666	0.010129
LOC107049174	Up	circRNA_4401|Chr31:5348802_5410716_-	Up	0.91666	0.010129
MIER3L	Up	circRNA_4401|Chr31:5348802_5410716_-	Up	0.91666	0.010129
UBE2R2L	Up	circRNA_4401|Chr31:5348802_5410716_-	Up	0.91666	0.010129
SMAD2W	Up	circRNA_4401|Chr31:5348802_5410716_-	Up	0.916611	0.0101407
SPIN1W	Up	circRNA_4401|Chr31:5348802_5410716_-	Up	0.916584	0.0101471
HINTW	Up	circRNA_4401|Chr31:5348802_5410716_-	Up	0.916556	0.0101538
LOC101747455	Up	circRNA_4401|Chr31:5348802_5410716_-	Up	0.916547	0.0101561
HNRNPKL	Up	circRNA_4401|Chr31:5348802_5410716_-	Up	0.916421	0.0101863
CHST1	Down	circRNA_2586|Chr2:44724800_44729969_-	Down	0.915584	0.0103884
LOC769704	Up	circRNA_4107|Chr3:89904853_89943419_+	Up	0.915506	0.0104073
TAL2	Up	circRNA_1359|Chr11:1059092_1064798_-	Down	-0.915482	0.010413
MGAT5B	Up	circRNA_5970|Chr8:13362100_13371960_-	Up	0.915334	0.0104489
LYGL	Down	circRNA_1907|Chr15:8218348_8228063_-	Down	0.915245	0.0104707
LOC107049866	Up	circRNA_5820|Chr7:27935655_27936049_-	Down	-0.914939	0.0105454
LOC112531100	Up	circRNA_6520|ChrZ:36839948_36841327_-	Down	-0.914869	0.0105626
AADAT	Up	circRNA_3909|Chr3:49324671_49348019_-	Up	0.914846	0.0105682
GIF	Up	circRNA_5108|Chr5:19233415_19234661_+	Down	-0.914825	0.0105731
GRIP1	Down	circRNA_1907|Chr15:8218348_8228063_-	Down	0.914761	0.0105888
AADAT	Up	circRNA_0417|Chr1:67873290_67884340_-	Down	-0.91463	0.010621
LOC112530086	Down	circRNA_5970|Chr8:13362100_13371960_-	Up	-0.914533	0.0106447
PCSK1	Down	circRNA_2586|Chr2:44724800_44729969_-	Down	0.914531	0.0106453
LOC101747680	Down	circRNA_0417|Chr1:67873290_67884340_-	Down	0.914511	0.0106503
KCNT1	Up	circRNA_2335|Chr2:3915483_3916044_-	Up	0.914246	0.0107152
LOC112532301	Down	circRNA_0417|Chr1:67873290_67884340_-	Down	0.914238	0.0107174
LOC416695	Down	circRNA_2612|Chr2:49066711_49116200_-	Down	0.914075	0.0107574
RGS20	Up	circRNA_4337|Chr31:2362269_2393712_-	Up	0.913927	0.0107939
GDPGP1	Down	circRNA_3909|Chr3:49324671_49348019_-	Up	-0.913906	0.0107993
ZP3	Up	circRNA_3606|Chr3:8577617_8597611_-	Up	0.913681	0.0108549
LOC769704	Up	circRNA_4375|Chr31:5251588_5267684_-	Up	0.913134	0.0109909
LOC112530086	Down	circRNA_3317|Chr23:1350010_1355534_+	Up	-0.913061	0.0110091
CNGA2	Up	circRNA_4337|Chr31:2362269_2393712_-	Up	0.912967	0.0110324
CDH18	Down	circRNA_1909|Chr15:8218348_8230982_-	Up	-0.912612	0.0111214
TCERG1L	Up	circRNA_5970|Chr8:13362100_13371960_-	Up	0.912597	0.0111251
LOC112532700	Down	circRNA_1909|Chr15:8218348_8230982_-	Up	-0.912405	0.0111733
TMIGD2	Down	circRNA_0417|Chr1:67873290_67884340_-	Down	0.912177	0.0112307
AKR1E2	Down	circRNA_0824|Chr1:137697048_137768926_+	Down	0.912112	0.0112471
RASD1	Down	circRNA_4405|Chr31:5363580_5401052_-	Down	0.912104	0.011249
HIST1H46L6	Down	circRNA_1907|Chr15:8218348_8228063_-	Down	0.912103	0.0112493
LOC770705	Down	circRNA_0993|Chr1:170474632_170501794_-	Down	0.911942	0.0112898
PCSK1	Down	circRNA_1359|Chr11:1059092_1064798_-	Down	0.911819	0.011321
LOC112532301	Down	circRNA_3909|Chr3:49324671_49348019_-	Up	-0.911479	0.0114071
TCF15	Down	circRNA_0417|Chr1:67873290_67884340_-	Down	0.911387	0.0114304
GDPGP1	Down	circRNA_6520|ChrZ:36839948_36841327_-	Down	0.911283	0.0114568
GDF9	Up	circRNA_4337|Chr31:2362269_2393712_-	Up	0.911239	0.0114682
VPREB3	Up	circRNA_1359|Chr11:1059092_1064798_-	Down	-0.911176	0.0114841
TMIGD2	Down	circRNA_1909|Chr15:8218348_8230982_-	Up	-0.911145	0.0114919
LOC415662	Down	circRNA_1064|Chr1:180908356_180912265_-	Down	0.911091	0.0115059
LIPML5	Up	circRNA_1669|Chr13:12898081_12903053_-	Up	0.911082	0.011508
LOC112531100	Up	circRNA_3606|Chr3:8577617_8597611_-	Up	0.910956	0.0115403
LOC112530174	Down	circRNA_5820|Chr7:27935655_27936049_-	Down	0.910893	0.0115562
LOC112532301	Down	circRNA_0993|Chr1:170474632_170501794_-	Down	0.910757	0.011591
LOC430700	Down	circRNA_3317|Chr23:1350010_1355534_+	Up	-0.910639	0.0116212
LOC101751305	Down	circRNA_3909|Chr3:49324671_49348019_-	Up	-0.910566	0.0116401
LOC421965	Up	circRNA_1359|Chr11:1059092_1064798_-	Down	-0.910537	0.0116475
LOC100858869	Up	circRNA_4337|Chr31:2362269_2393712_-	Up	0.91029	0.0117108
GZMM	Down	circRNA_5970|Chr8:13362100_13371960_-	Up	-0.910282	0.0117129
LOC112531695	Down	circRNA_5108|Chr5:19233415_19234661_+	Down	0.910198	0.0117345
GR42LP4	Up	circRNA_3606|Chr3:8577617_8597611_-	Up	0.910022	0.0117799
LY6CLEL	Down	circRNA_0004|Chr1:51394_51727_+	Up	-0.909963	0.011795
LOC770705	Down	circRNA_1064|Chr1:180908356_180912265_-	Down	0.909918	0.0118067
TCF15	Down	circRNA_3909|Chr3:49324671_49348019_-	Up	-0.909765	0.0118463
LOC101747455	Up	circRNA_0004|Chr1:51394_51727_+	Up	0.90974	0.0118527
IAPP	Down	circRNA_3909|Chr3:49324671_49348019_-	Up	-0.909235	0.0119835
LOC101750289	Up	circRNA_0417|Chr1:67873290_67884340_-	Down	-0.909085	0.0120227
LOC107049096	Down	circRNA_3317|Chr23:1350010_1355534_+	Up	-0.908974	0.0120514
LOC107049164	Down	circRNA_0993|Chr1:170474632_170501794_-	Down	0.908849	0.012084
SPTBN2	Down	circRNA_1591|Chr12:16579296_16607346_-	Down	0.908556	0.0121608
LOC770705	Down	circRNA_3909|Chr3:49324671_49348019_-	Up	-0.908295	0.0122292
GDPGP1	Down	circRNA_3606|Chr3:8577617_8597611_-	Up	-0.908239	0.0122439
LOC112532726	Down	circRNA_0417|Chr1:67873290_67884340_-	Down	0.907955	0.0123185
GSTA3	Down	circRNA_4405|Chr31:5363580_5401052_-	Down	0.907711	0.0123829
LOC107049375	Down	circRNA_0993|Chr1:170474632_170501794_-	Down	0.907682	0.0123906
AADAT	Up	circRNA_1669|Chr13:12898081_12903053_-	Up	0.907653	0.0123982
FABP1	Down	circRNA_4405|Chr31:5363580_5401052_-	Down	0.907541	0.0124278
HBA1	Up	circRNA_6520|ChrZ:36839948_36841327_-	Down	-0.907467	0.0124473
TMIGD2	Down	circRNA_3909|Chr3:49324671_49348019_-	Up	-0.9074	0.0124651
CHIR-AB-502	Down	circRNA_1064|Chr1:180908356_180912265_-	Down	0.90732	0.0124864
GR42LP4	Up	circRNA_6520|ChrZ:36839948_36841327_-	Down	-0.906829	0.0126168
SERPINB2	Down	circRNA_1907|Chr15:8218348_8228063_-	Down	0.906727	0.0126439
CREB3L3	Down	circRNA_0417|Chr1:67873290_67884340_-	Down	0.906576	0.0126843
GSTA3	Down	circRNA_0004|Chr1:51394_51727_+	Up	-0.906099	0.0128122
TCERG1L	Up	circRNA_0824|Chr1:137697048_137768926_+	Down	-0.906027	0.0128315
LOC101747455	Up	circRNA_6520|ChrZ:36839948_36841327_-	Down	-0.9059	0.0128655
EMILIN3	Up	circRNA_0004|Chr1:51394_51727_+	Up	0.905716	0.0129152
LOC101747868	Up	circRNA_5820|Chr7:27935655_27936049_-	Down	-0.905492	0.0129755
LOC107051875	Up	circRNA_0417|Chr1:67873290_67884340_-	Down	-0.905398	0.0130009
GSTA3	Down	circRNA_1988|Chr16:2287393_2330798_+	Down	0.90532	0.013022
ENPP3	Down	circRNA_2612|Chr2:49066711_49116200_-	Down	0.904904	0.013135
LOC112533211	Up	circRNA_4401|Chr31:5348802_5410716_-	Up	0.90489	0.0131388
CHIR-AB-600	Up	circRNA_4337|Chr31:2362269_2393712_-	Up	0.904872	0.0131435
LOC430700	Down	circRNA_1591|Chr12:16579296_16607346_-	Down	0.904744	0.0131784
MUC6	Up	circRNA_0004|Chr1:51394_51727_+	Up	0.904643	0.0132058
GR42LP4	Up	circRNA_0417|Chr1:67873290_67884340_-	Down	-0.904616	0.0132132
VWC2	Up	circRNA_5820|Chr7:27935655_27936049_-	Down	-0.904579	0.0132234
UBAP2	Up	circRNA_1391|Chr11:5318333_5322550_+	Up	0.904443	0.0132604
SPIA1	Down	circRNA_3317|Chr23:1350010_1355534_+	Up	-0.904431	0.0132638
AKR1B1L	Down	circRNA_1064|Chr1:180908356_180912265_-	Down	0.904313	0.013296
EREG	Down	circRNA_1064|Chr1:180908356_180912265_-	Down	0.904297	0.0133003
RP11-400G3.5	Down	circRNA_1064|Chr1:180908356_180912265_-	Down	0.90428	0.013305
NIPBLL	Up	circRNA_1391|Chr11:5318333_5322550_+	Up	0.90419	0.0133295
XKR9	Down	circRNA_1359|Chr11:1059092_1064798_-	Down	0.904182	0.0133318
TERAL2	Up	circRNA_1391|Chr11:5318333_5322550_+	Up	0.904092	0.0133563
ZFRL1	Up	circRNA_1391|Chr11:5318333_5322550_+	Up	0.904078	0.0133603
CYP2C45	Down	circRNA_5108|Chr5:19233415_19234661_+	Down	0.904026	0.0133744
ERICH3	Up	circRNA_4384|Chr31:5311868_5397897_-	Up	0.903921	0.0134033
UBE2R2L	Up	circRNA_1391|Chr11:5318333_5322550_+	Up	0.903863	0.0134193
CHDB1	Up	circRNA_1391|Chr11:5318333_5322550_+	Up	0.903863	0.0134193
LOC107049046	Up	circRNA_1391|Chr11:5318333_5322550_+	Up	0.903863	0.0134193
LOC100859467	Up	circRNA_1391|Chr11:5318333_5322550_+	Up	0.903863	0.0134193
LOC107049174	Up	circRNA_1391|Chr11:5318333_5322550_+	Up	0.903863	0.0134193
MIER3L	Up	circRNA_1391|Chr11:5318333_5322550_+	Up	0.903863	0.0134193
HINTW	Up	circRNA_1391|Chr11:5318333_5322550_+	Up	0.903843	0.0134246
ATP5A1W	Up	circRNA_1391|Chr11:5318333_5322550_+	Up	0.903831	0.0134281
SMAD2W	Up	circRNA_1391|Chr11:5318333_5322550_+	Up	0.903744	0.013452
LOC107049096	Down	circRNA_2202|Chr19:386486_393543_-	Up	-0.903712	0.0134607
SPIN1W	Up	circRNA_1391|Chr11:5318333_5322550_+	Up	0.903679	0.0134697
HNRNPKL	Up	circRNA_1391|Chr11:5318333_5322550_+	Up	0.903621	0.0134858
IAPP	Down	circRNA_2612|Chr2:49066711_49116200_-	Down	0.903434	0.0135371
CA7	Down	circRNA_4406|Chr31:5365780_5401052_-	Down	0.903232	0.0135931
DTX1	Up	circRNA_0004|Chr1:51394_51727_+	Up	0.903217	0.0135971
CYP2C45	Down	circRNA_0824|Chr1:137697048_137768926_+	Down	0.903141	0.0136182
LOC415661	Down	circRNA_3606|Chr3:8577617_8597611_-	Up	-0.903033	0.0136481
LPAR6	Down	circRNA_1359|Chr11:1059092_1064798_-	Down	0.90301	0.0136544
LOC112532700	Down	circRNA_6520|ChrZ:36839948_36841327_-	Down	0.90251	0.0137932
LOC416695	Down	circRNA_0993|Chr1:170474632_170501794_-	Down	0.902496	0.0137969
LOC112533211	Up	circRNA_4375|Chr31:5251588_5267684_-	Up	0.902484	0.0138005
VPREB3	Up	circRNA_6520|ChrZ:36839948_36841327_-	Down	-0.902161	0.0138903
OPN3	Up	circRNA_2335|Chr2:3915483_3916044_-	Up	0.902118	0.0139024
FAM83B	Down	circRNA_2612|Chr2:49066711_49116200_-	Down	0.902073	0.0139151
GDF9	Up	circRNA_4107|Chr3:89904853_89943419_+	Up	0.901899	0.0139637
TMIGD2	Down	circRNA_4026|Chr3:75659731_75661787_+	Up	-0.901843	0.0139793
SH3BGR	Down	circRNA_0993|Chr1:170474632_170501794_-	Down	0.901485	0.0140797
PAX3	Up	circRNA_3606|Chr3:8577617_8597611_-	Up	0.901353	0.014117
LOC112531100	Up	circRNA_3909|Chr3:49324671_49348019_-	Up	0.90135	0.0141176
H1F0	Up	circRNA_4337|Chr31:2362269_2393712_-	Up	0.901322	0.0141256
OXGR1	Down	circRNA_2586|Chr2:44724800_44729969_-	Down	0.901208	0.0141578
LOC107051875	Up	circRNA_5970|Chr8:13362100_13371960_-	Up	0.901043	0.0142041
LOC107049164	Down	circRNA_2612|Chr2:49066711_49116200_-	Down	0.900919	0.0142391
GR42LP4	Up	circRNA_4337|Chr31:2362269_2393712_-	Up	0.90084	0.0142615
TCERG1L	Up	circRNA_1591|Chr12:16579296_16607346_-	Down	-0.900773	0.0142806
LOC107049375	Down	circRNA_2612|Chr2:49066711_49116200_-	Down	0.900617	0.0143247
CES1L1	Up	circRNA_1391|Chr11:5318333_5322550_+	Up	0.900461	0.0143689
VPREB3	Up	circRNA_2335|Chr2:3915483_3916044_-	Up	0.90034	0.0144033
LOC101750289	Up	circRNA_2335|Chr2:3915483_3916044_-	Up	0.900116	0.014467
RASD1	Down	circRNA_1988|Chr16:2287393_2330798_+	Down	0.900089	0.0144746
COL24A1	Up	circRNA_2335|Chr2:3915483_3916044_-	Up	0.900026	0.0144927
LOC107050390	Up	circRNA_4107|Chr3:89904853_89943419_+	Up	0.899816	0.0145525
EPB42	Up	circRNA_0417|Chr1:67873290_67884340_-	Down	-0.899489	0.014646
SLC47A1	Down	circRNA_0993|Chr1:170474632_170501794_-	Down	0.899444	0.0146588
AADAT	Up	circRNA_0004|Chr1:51394_51727_+	Up	0.899399	0.0146719
LOC430700	Down	circRNA_0824|Chr1:137697048_137768926_+	Down	0.899313	0.0146963
LOC112531106	Up	circRNA_0824|Chr1:137697048_137768926_+	Down	-0.899308	0.0146978
ODF2L	Down	circRNA_6520|ChrZ:36839948_36841327_-	Down	0.899251	0.0147142
ODF2L	Down	circRNA_0004|Chr1:51394_51727_+	Up	-0.899027	0.0147786
LOC112531107	Up	circRNA_3606|Chr3:8577617_8597611_-	Up	0.898791	0.0148466
CD163	Up	circRNA_4026|Chr3:75659731_75661787_+	Up	0.898604	0.0149004
LY6CLEL	Down	circRNA_6520|ChrZ:36839948_36841327_-	Down	0.89856	0.0149131
BTBD17	Up	circRNA_5820|Chr7:27935655_27936049_-	Down	-0.898533	0.0149211
PPEF2	Up	circRNA_0417|Chr1:67873290_67884340_-	Down	-0.897975	0.0150825
MGAT5B	Up	circRNA_4026|Chr3:75659731_75661787_+	Up	0.897951	0.0150897
FSTL5	Up	circRNA_4026|Chr3:75659731_75661787_+	Up	0.897729	0.0151543
TRPM8	Up	circRNA_2335|Chr2:3915483_3916044_-	Up	0.89772	0.0151568
ODF2L	Down	circRNA_3063|Chr2:136923357_136934084_-	Down	0.897565	0.0152019
EPB42	Up	circRNA_3606|Chr3:8577617_8597611_-	Up	0.897304	0.0152782
LOC101751305	Down	circRNA_0993|Chr1:170474632_170501794_-	Down	0.897239	0.0152972
C1QL1	Up	circRNA_3606|Chr3:8577617_8597611_-	Up	0.896952	0.0153812
LOC107049164	Down	circRNA_1907|Chr15:8218348_8228063_-	Down	0.896876	0.0154036
NOXO1	Down	circRNA_0417|Chr1:67873290_67884340_-	Down	0.896842	0.0154136
CSMD1	Up	circRNA_1669|Chr13:12898081_12903053_-	Up	0.896673	0.0154631
DTX1	Up	circRNA_0417|Chr1:67873290_67884340_-	Down	-0.896647	0.0154709
LOC107049201	Up	circRNA_5073|Chr5:13060666_13062303_+	Up	0.896532	0.0155045
LOC107049201	Up	circRNA_5072|Chr5:13059844_13062303_+	Up	0.896349	0.0155586
CAPG	Up	circRNA_6520|ChrZ:36839948_36841327_-	Down	-0.896312	0.0155694
ANK1	Up	circRNA_3606|Chr3:8577617_8597611_-	Up	0.896273	0.0155811
FCGBP	Down	circRNA_3063|Chr2:136923357_136934084_-	Down	0.896221	0.0155963
GPR85	Down	circRNA_1591|Chr12:16579296_16607346_-	Down	0.896201	0.0156021
LOC101750188	Up	circRNA_5820|Chr7:27935655_27936049_-	Down	-0.896002	0.015661
LOC770705	Down	circRNA_2612|Chr2:49066711_49116200_-	Down	0.895861	0.0157026
CHST1	Down	circRNA_0004|Chr1:51394_51727_+	Up	-0.89558	0.015786
EMP1	Down	circRNA_1591|Chr12:16579296_16607346_-	Down	0.895504	0.0158085
LOC107052718	Up	circRNA_1669|Chr13:12898081_12903053_-	Up	0.895352	0.0158538
TCF15	Down	circRNA_1064|Chr1:180908356_180912265_-	Down	0.895197	0.0159
RGS20	Up	circRNA_2335|Chr2:3915483_3916044_-	Up	0.895108	0.0159264
LOC112530174	Down	circRNA_0417|Chr1:67873290_67884340_-	Down	0.895075	0.0159363
AADAT	Up	circRNA_1591|Chr12:16579296_16607346_-	Down	-0.895071	0.0159375
LOC112532351	Down	circRNA_0417|Chr1:67873290_67884340_-	Down	0.894947	0.0159744
VPREB3	Up	circRNA_5820|Chr7:27935655_27936049_-	Down	-0.894833	0.0160087
COL24A1	Up	circRNA_3606|Chr3:8577617_8597611_-	Up	0.894807	0.0160165
TULP1	Down	circRNA_3909|Chr3:49324671_49348019_-	Up	-0.894531	0.0160991
LOC112532700	Down	circRNA_0417|Chr1:67873290_67884340_-	Down	0.894516	0.0161034
STPG3	Up	circRNA_2335|Chr2:3915483_3916044_-	Up	0.894499	0.0161087
PROX2	Up	circRNA_2335|Chr2:3915483_3916044_-	Up	0.894385	0.0161426
CD101	Up	circRNA_1669|Chr13:12898081_12903053_-	Up	0.894261	0.0161798
LOC112530086	Down	circRNA_2596|Chr2:46394013_46401368_+	Down	0.894101	0.0162282
ODF2L	Down	circRNA_1912|Chr15:8218348_8238157_-	Down	0.894051	0.016243
FABP1	Down	circRNA_1988|Chr16:2287393_2330798_+	Down	0.893364	0.0164507
INTS5	Up	circRNA_6520|ChrZ:36839948_36841327_-	Down	-0.893354	0.0164535
LOC101748913	Up	circRNA_4384|Chr31:5311868_5397897_-	Up	0.893266	0.0164803
EDCH1	Down	circRNA_4406|Chr31:5365780_5401052_-	Down	0.893248	0.0164858
LOC112531107	Up	circRNA_1591|Chr12:16579296_16607346_-	Down	-0.892745	0.0166386
BTBD17	Up	circRNA_4384|Chr31:5311868_5397897_-	Up	0.892356	0.0167571
EMP1	Down	circRNA_0417|Chr1:67873290_67884340_-	Down	0.892249	0.0167898
FSTL5	Up	circRNA_5820|Chr7:27935655_27936049_-	Down	-0.89213	0.0168263
LY6CLEL	Down	circRNA_5820|Chr7:27935655_27936049_-	Down	0.892109	0.0168327
EPB42	Up	circRNA_1591|Chr12:16579296_16607346_-	Down	-0.891949	0.0168816
CHIR2D-956	Up	circRNA_0004|Chr1:51394_51727_+	Up	0.891614	0.0169846
LOC415662	Down	circRNA_3606|Chr3:8577617_8597611_-	Up	-0.891552	0.0170038
CA7	Down	circRNA_5571|Chr6:32295915_32360230_+	Down	0.891431	0.017041
EREG	Down	circRNA_3317|Chr23:1350010_1355534_+	Up	-0.891375	0.0170583
LPAR6	Down	circRNA_3909|Chr3:49324671_49348019_-	Up	-0.891158	0.0171251
TP63	Up	circRNA_4337|Chr31:2362269_2393712_-	Up	0.891116	0.0171383
LIPML5	Up	circRNA_5073|Chr5:13060666_13062303_+	Up	0.891023	0.0171668
LIPML5	Up	circRNA_5072|Chr5:13059844_13062303_+	Up	0.891014	0.0171697
LOC421965	Up	circRNA_2586|Chr2:44724800_44729969_-	Down	-0.890953	0.0171886
GPR85	Down	circRNA_2586|Chr2:44724800_44729969_-	Down	0.89062	0.0172915
TRPM5	Down	circRNA_2335|Chr2:3915483_3916044_-	Up	-0.890575	0.0173057
ZBTB32	Down	circRNA_5108|Chr5:19233415_19234661_+	Down	0.890544	0.0173153
SLC47A1	Down	circRNA_2612|Chr2:49066711_49116200_-	Down	0.89027	0.0174004
RGS8	Down	circRNA_1359|Chr11:1059092_1064798_-	Down	0.890139	0.017441
FSTL5	Up	circRNA_3317|Chr23:1350010_1355534_+	Up	0.889942	0.0175026
RGS8	Down	circRNA_5571|Chr6:32295915_32360230_+	Down	0.889892	0.0175181
ABHD3	Down	circRNA_6520|ChrZ:36839948_36841327_-	Down	0.889883	0.017521
LOC107052719	Up	circRNA_1669|Chr13:12898081_12903053_-	Up	0.889723	0.0175711
OPN3	Up	circRNA_6520|ChrZ:36839948_36841327_-	Down	-0.889677	0.0175852
F2RL2	Down	circRNA_3909|Chr3:49324671_49348019_-	Up	-0.889516	0.0176356
LOC112532351	Down	circRNA_1064|Chr1:180908356_180912265_-	Down	0.889427	0.0176636
LY6CLEL	Down	circRNA_0417|Chr1:67873290_67884340_-	Down	0.889321	0.0176968
LOC101751305	Down	circRNA_0417|Chr1:67873290_67884340_-	Down	0.889252	0.0177186
XKR9	Down	circRNA_5970|Chr8:13362100_13371960_-	Up	-0.889176	0.0177424
LOC101748581	Up	circRNA_3606|Chr3:8577617_8597611_-	Up	0.888859	0.017842
LOC430700	Down	circRNA_0004|Chr1:51394_51727_+	Up	-0.888752	0.0178757
GSTA3	Down	circRNA_3606|Chr3:8577617_8597611_-	Up	-0.888729	0.0178831
GZMM	Down	circRNA_1669|Chr13:12898081_12903053_-	Up	-0.888725	0.0178842
LOC112532726	Down	circRNA_3909|Chr3:49324671_49348019_-	Up	-0.888561	0.0179359
LOC112532910	Down	circRNA_1064|Chr1:180908356_180912265_-	Down	0.888518	0.0179497
LOC112531116	Up	circRNA_2202|Chr19:386486_393543_-	Up	0.888482	0.0179611
KRT19	Up	circRNA_3317|Chr23:1350010_1355534_+	Up	0.888468	0.0179655
TULP1	Down	circRNA_4405|Chr31:5363580_5401052_-	Down	0.88844	0.0179743
LOC107049375	Down	circRNA_1064|Chr1:180908356_180912265_-	Down	0.888336	0.018007
HS3ST3B1	Up	circRNA_4406|Chr31:5365780_5401052_-	Down	-0.888325	0.0180105
SLC6A1	Up	circRNA_0417|Chr1:67873290_67884340_-	Down	-0.888168	0.0180602
CYP24A1	Up	circRNA_3606|Chr3:8577617_8597611_-	Up	0.888123	0.0180746
LOC112532700	Down	circRNA_3909|Chr3:49324671_49348019_-	Up	-0.887986	0.0181179
AKR1B1L	Down	circRNA_4405|Chr31:5363580_5401052_-	Down	0.887964	0.0181248
NETO2	Up	circRNA_1591|Chr12:16579296_16607346_-	Down	-0.887951	0.0181292
CD101	Up	circRNA_0004|Chr1:51394_51727_+	Up	0.887905	0.0181436
NETO2	Up	circRNA_2335|Chr2:3915483_3916044_-	Up	0.88783	0.0181675
ADAMTS1	Down	circRNA_4107|Chr3:89904853_89943419_+	Up	-0.887468	0.0182827
LOC112532700	Down	circRNA_0004|Chr1:51394_51727_+	Up	-0.887384	0.0183096
HBM	Up	circRNA_6520|ChrZ:36839948_36841327_-	Down	-0.887362	0.0183165
HBM	Up	circRNA_1669|Chr13:12898081_12903053_-	Up	0.887326	0.0183279
LOC112531107	Up	circRNA_3909|Chr3:49324671_49348019_-	Up	0.887211	0.0183646
HBA1	Up	circRNA_4107|Chr3:89904853_89943419_+	Up	0.88716	0.0183808
LOC107050748	Up	circRNA_3606|Chr3:8577617_8597611_-	Up	0.887156	0.0183823
EMP1	Down	circRNA_3317|Chr23:1350010_1355534_+	Up	-0.88709	0.0184033
AKR1B1L	Down	circRNA_1988|Chr16:2287393_2330798_+	Down	0.887089	0.0184035
TMIGD2	Down	circRNA_1591|Chr12:16579296_16607346_-	Down	0.886919	0.018458
FAM20CL	Up	circRNA_5820|Chr7:27935655_27936049_-	Down	-0.886856	0.0184781
LOC101751305	Down	circRNA_2612|Chr2:49066711_49116200_-	Down	0.886668	0.0185383
CELSR2	Up	circRNA_5820|Chr7:27935655_27936049_-	Down	-0.886647	0.0185453
LOC101750540	Up	circRNA_3317|Chr23:1350010_1355534_+	Up	0.886415	0.0186195
LOC112532351	Down	circRNA_5820|Chr7:27935655_27936049_-	Down	0.886356	0.0186385
LOC112531107	Up	circRNA_1359|Chr11:1059092_1064798_-	Down	-0.886326	0.0186482
LOC101747537	Up	circRNA_2335|Chr2:3915483_3916044_-	Up	0.88622	0.0186822
GZMM	Down	circRNA_1909|Chr15:8218348_8230982_-	Up	-0.886174	0.0186973
LOC101748032	Up	circRNA_3606|Chr3:8577617_8597611_-	Up	0.886156	0.0187031
LPAR6	Down	circRNA_0004|Chr1:51394_51727_+	Up	-0.886087	0.018725
LOC770705	Down	circRNA_0417|Chr1:67873290_67884340_-	Down	0.88607	0.0187307
FAM83B	Down	circRNA_3909|Chr3:49324671_49348019_-	Up	-0.886056	0.0187352
ENPP3	Down	circRNA_3909|Chr3:49324671_49348019_-	Up	-0.885984	0.0187585
NOXRED1	Up	circRNA_4337|Chr31:2362269_2393712_-	Up	0.885287	0.018984
LOC112530086	Down	circRNA_0824|Chr1:137697048_137768926_+	Down	0.885159	0.0190255
TRPM5	Down	circRNA_1359|Chr11:1059092_1064798_-	Down	0.884864	0.0191212
CYP2C45	Down	circRNA_4406|Chr31:5365780_5401052_-	Down	0.884849	0.0191261
LOC101747455	Up	circRNA_3909|Chr3:49324671_49348019_-	Up	0.884638	0.0191951
LOC415661	Down	circRNA_1064|Chr1:180908356_180912265_-	Down	0.884512	0.0192362
ZAR1	Up	circRNA_4107|Chr3:89904853_89943419_+	Up	0.884477	0.0192475
MGAT5B	Up	circRNA_1909|Chr15:8218348_8230982_-	Up	0.884439	0.01926
APOA4	Down	circRNA_5820|Chr7:27935655_27936049_-	Down	0.884179	0.019345
MGAT5B	Up	circRNA_1669|Chr13:12898081_12903053_-	Up	0.884167	0.0193489
CDH18	Down	circRNA_5970|Chr8:13362100_13371960_-	Up	-0.884134	0.0193598
ART7C	Up	circRNA_3909|Chr3:49324671_49348019_-	Up	0.883991	0.0194066
LOC112532351	Down	circRNA_0993|Chr1:170474632_170501794_-	Down	0.883788	0.0194731
BTN3A3	Down	circRNA_1988|Chr16:2287393_2330798_+	Down	0.883509	0.0195648
ART7C	Up	circRNA_1909|Chr15:8218348_8230982_-	Up	0.883508	0.0195652
CHIR-B6	Down	circRNA_2596|Chr2:46394013_46401368_+	Down	0.883208	0.0196641
LOC769704	Up	circRNA_0007|Chr1:197150_259506_-	Up	0.883128	0.0196903
GZMM	Down	circRNA_1359|Chr11:1059092_1064798_-	Down	0.88305	0.0197163
LOC112531133	Up	circRNA_1064|Chr1:180908356_180912265_-	Down	-0.882948	0.0197498
HS3ST3B1	Up	circRNA_5970|Chr8:13362100_13371960_-	Up	0.882862	0.0197783
HBBA	Up	circRNA_6520|ChrZ:36839948_36841327_-	Down	-0.882767	0.0198098
LPAR6	Down	circRNA_5820|Chr7:27935655_27936049_-	Down	0.882608	0.0198625
ART7C	Up	circRNA_0417|Chr1:67873290_67884340_-	Down	-0.882517	0.0198928
RGS8	Down	circRNA_4406|Chr31:5365780_5401052_-	Down	0.882469	0.0199086
F3	Down	circRNA_2586|Chr2:44724800_44729969_-	Down	0.882405	0.0199297
LOC101750188	Up	circRNA_0004|Chr1:51394_51727_+	Up	0.882114	0.0200267
LOC101751752	Up	circRNA_3606|Chr3:8577617_8597611_-	Up	0.881873	0.0201069
GDPGP1	Down	circRNA_5820|Chr7:27935655_27936049_-	Down	0.881825	0.0201228
VWC2	Up	circRNA_4337|Chr31:2362269_2393712_-	Up	0.881757	0.0201456
LOC112533211	Up	circRNA_5970|Chr8:13362100_13371960_-	Up	0.881703	0.0201634
LOC107050390	Up	circRNA_4337|Chr31:2362269_2393712_-	Up	0.881637	0.0201855
LOC101750540	Up	circRNA_4384|Chr31:5311868_5397897_-	Up	0.881543	0.020217
FSTL5	Up	circRNA_1064|Chr1:180908356_180912265_-	Down	-0.881378	0.0202722
TCERG1L	Up	circRNA_5108|Chr5:19233415_19234661_+	Down	-0.88136	0.0202783
TCERG1L	Up	circRNA_1909|Chr15:8218348_8230982_-	Up	0.881315	0.0202932
ZP3	Up	circRNA_2335|Chr2:3915483_3916044_-	Up	0.88124	0.0203184
ST6GALNAC2	Up	circRNA_2335|Chr2:3915483_3916044_-	Up	0.881232	0.0203209
ESR1	Up	circRNA_6520|ChrZ:36839948_36841327_-	Down	-0.88096	0.0204124
LOC112531100	Up	circRNA_0004|Chr1:51394_51727_+	Up	0.880877	0.0204401
IRG1L	Down	circRNA_5820|Chr7:27935655_27936049_-	Down	0.88083	0.0204562
AKR1E2	Down	circRNA_5108|Chr5:19233415_19234661_+	Down	0.880761	0.0204793
LOC112531116	Up	circRNA_5820|Chr7:27935655_27936049_-	Down	-0.880724	0.0204917
OXGR1	Down	circRNA_6520|ChrZ:36839948_36841327_-	Down	0.880652	0.0205158
RGCC	Up	circRNA_3909|Chr3:49324671_49348019_-	Up	0.880219	0.0206618
TMIGD2	Down	circRNA_6520|ChrZ:36839948_36841327_-	Down	0.880169	0.020679
TAL2	Up	circRNA_3606|Chr3:8577617_8597611_-	Up	0.880122	0.0206947
LYGL	Down	circRNA_3063|Chr2:136923357_136934084_-	Down	0.880015	0.0207309
PHGDH	Down	circRNA_1359|Chr11:1059092_1064798_-	Down	0.879681	0.0208441
XKR9	Down	circRNA_4026|Chr3:75659731_75661787_+	Up	-0.879575	0.0208801
LPAR6	Down	circRNA_3063|Chr2:136923357_136934084_-	Down	0.879569	0.0208822
LY6CLEL	Down	circRNA_3063|Chr2:136923357_136934084_-	Down	0.879493	0.0209078
LOC112532301	Down	circRNA_1064|Chr1:180908356_180912265_-	Down	0.879476	0.0209136
PROX2	Up	circRNA_1591|Chr12:16579296_16607346_-	Down	-0.879449	0.0209229
LOC112532351	Down	circRNA_3909|Chr3:49324671_49348019_-	Up	-0.879429	0.0209297
FCGBP	Down	circRNA_5820|Chr7:27935655_27936049_-	Down	0.879428	0.0209301
TCF15	Down	circRNA_1909|Chr15:8218348_8230982_-	Up	-0.879395	0.0209413
APOA4	Down	circRNA_1064|Chr1:180908356_180912265_-	Down	0.879344	0.0209586
ENPP3	Down	circRNA_1064|Chr1:180908356_180912265_-	Down	0.879178	0.0210151
LOC112531695	Down	circRNA_1591|Chr12:16579296_16607346_-	Down	0.878881	0.0211164
HIST1H46L6	Down	circRNA_1988|Chr16:2287393_2330798_+	Down	0.878868	0.0211206
DTX1	Up	circRNA_6520|ChrZ:36839948_36841327_-	Down	-0.878867	0.0211212
CDH18	Down	circRNA_1064|Chr1:180908356_180912265_-	Down	0.878737	0.0211656
EMILIN3	Up	circRNA_0417|Chr1:67873290_67884340_-	Down	-0.878724	0.0211698
EMILIN3	Up	circRNA_3606|Chr3:8577617_8597611_-	Up	0.878553	0.0212283
LOC112531106	Up	circRNA_5108|Chr5:19233415_19234661_+	Down	-0.878498	0.0212474
LOC101750188	Up	circRNA_6520|ChrZ:36839948_36841327_-	Down	-0.878361	0.0212943
LOC107051875	Up	circRNA_2202|Chr19:386486_393543_-	Up	0.878295	0.0213168
LOC112531133	Up	circRNA_3606|Chr3:8577617_8597611_-	Up	0.878276	0.0213232
CHST1	Down	circRNA_0417|Chr1:67873290_67884340_-	Down	0.878251	0.0213319
GDPGP1	Down	circRNA_1591|Chr12:16579296_16607346_-	Down	0.878138	0.0213706
INTS5	Up	circRNA_1359|Chr11:1059092_1064798_-	Down	-0.878135	0.0213718
NOXO1	Down	circRNA_4337|Chr31:2362269_2393712_-	Up	-0.878054	0.0213996
SPACA9	Up	circRNA_6520|ChrZ:36839948_36841327_-	Down	-0.878025	0.0214095
F2RL2	Down	circRNA_4405|Chr31:5363580_5401052_-	Down	0.878013	0.0214136
TAL2	Up	circRNA_2586|Chr2:44724800_44729969_-	Down	-0.878003	0.0214171
CD101	Up	circRNA_4401|Chr31:5348802_5410716_-	Up	0.877888	0.0214565
HS3ST3B1	Up	circRNA_5571|Chr6:32295915_32360230_+	Down	-0.877729	0.0215111
TAL2	Up	circRNA_0417|Chr1:67873290_67884340_-	Down	-0.877587	0.0215603
LOC112530174	Down	circRNA_3909|Chr3:49324671_49348019_-	Up	-0.877558	0.0215702
RGS20	Up	circRNA_1359|Chr11:1059092_1064798_-	Down	-0.87748	0.0215972
MGAT5B	Up	circRNA_1591|Chr12:16579296_16607346_-	Down	-0.877462	0.0216034
LOC107051875	Up	circRNA_3909|Chr3:49324671_49348019_-	Up	0.877379	0.021632
ST6GALNAC2	Up	circRNA_3606|Chr3:8577617_8597611_-	Up	0.877352	0.0216413
TCF15	Down	circRNA_5970|Chr8:13362100_13371960_-	Up	-0.877296	0.0216608
HDC	Down	circRNA_4406|Chr31:5365780_5401052_-	Down	0.877288	0.0216634
CYP2C45	Down	circRNA_5571|Chr6:32295915_32360230_+	Down	0.877262	0.0216723
AREG	Down	circRNA_3317|Chr23:1350010_1355534_+	Up	-0.877247	0.0216777
NOXO1	Down	circRNA_2335|Chr2:3915483_3916044_-	Up	-0.877148	0.0217119
LOC415662	Down	circRNA_3317|Chr23:1350010_1355534_+	Up	-0.877059	0.0217427
LOC112531695	Down	circRNA_0824|Chr1:137697048_137768926_+	Down	0.876985	0.0217681
AADAT	Up	circRNA_1391|Chr11:5318333_5322550_+	Up	0.87694	0.0217838
HDC	Down	circRNA_5571|Chr6:32295915_32360230_+	Down	0.876923	0.0217896
EDCH1	Down	circRNA_5571|Chr6:32295915_32360230_+	Down	0.876856	0.0218128
LOC107049201	Up	circRNA_0007|Chr1:197150_259506_-	Up	0.876759	0.0218466
FAM20CL	Up	circRNA_4337|Chr31:2362269_2393712_-	Up	0.876755	0.0218479
ART7C	Up	circRNA_1591|Chr12:16579296_16607346_-	Down	-0.876309	0.0220031
CYP2C45	Down	circRNA_3317|Chr23:1350010_1355534_+	Up	-0.876279	0.0220136
NXPH4	Up	circRNA_4401|Chr31:5348802_5410716_-	Up	0.876195	0.0220425
FCGBP	Down	circRNA_0417|Chr1:67873290_67884340_-	Down	0.876118	0.0220694
FGB	Up	circRNA_1591|Chr12:16579296_16607346_-	Down	-0.876065	0.0220879
SPTBN2	Down	circRNA_4406|Chr31:5365780_5401052_-	Down	0.875976	0.022119
LOC101747455	Up	circRNA_0417|Chr1:67873290_67884340_-	Down	-0.875889	0.0221493
CYP24A1	Up	circRNA_0417|Chr1:67873290_67884340_-	Down	-0.875884	0.0221513
LOC112532910	Down	circRNA_1909|Chr15:8218348_8230982_-	Up	-0.875728	0.0222056
ST6GALNAC2	Up	circRNA_0004|Chr1:51394_51727_+	Up	0.875616	0.022245
SPIA1	Down	circRNA_5108|Chr5:19233415_19234661_+	Down	0.87555	0.022268
LOC112532726	Down	circRNA_4337|Chr31:2362269_2393712_-	Up	-0.875507	0.0222831
SUSD2	Down	circRNA_0417|Chr1:67873290_67884340_-	Down	0.875453	0.022302
LOC107050181	Down	circRNA_1912|Chr15:8218348_8238157_-	Down	0.875318	0.0223491
AKR1B1L	Down	circRNA_2612|Chr2:49066711_49116200_-	Down	0.875276	0.0223641
VSIG1	Down	circRNA_3063|Chr2:136923357_136934084_-	Down	0.875188	0.022395
CAPG	Up	circRNA_3317|Chr23:1350010_1355534_+	Up	0.875134	0.0224139
NETO2	Up	circRNA_3606|Chr3:8577617_8597611_-	Up	0.874718	0.0225601
HBM	Up	circRNA_1909|Chr15:8218348_8230982_-	Up	0.874646	0.0225857
ART7C	Up	circRNA_5970|Chr8:13362100_13371960_-	Up	0.874608	0.0225991
FCGBP	Down	circRNA_6520|ChrZ:36839948_36841327_-	Down	0.874548	0.0226201
TMIGD2	Down	circRNA_3317|Chr23:1350010_1355534_+	Up	-0.874504	0.0226356
LOC112530086	Down	circRNA_5108|Chr5:19233415_19234661_+	Down	0.874487	0.0226417
CHIR2D-956	Up	circRNA_3606|Chr3:8577617_8597611_-	Up	0.874367	0.022684
NXPH4	Up	circRNA_5970|Chr8:13362100_13371960_-	Up	0.874272	0.0227174
LOC107049375	Down	circRNA_5820|Chr7:27935655_27936049_-	Down	0.874198	0.0227436
KPNA7	Down	circRNA_3909|Chr3:49324671_49348019_-	Up	-0.874123	0.0227703
AADAT	Up	circRNA_4401|Chr31:5348802_5410716_-	Up	0.874114	0.0227736
ESR1	Up	circRNA_0004|Chr1:51394_51727_+	Up	0.874104	0.0227771
IL8L1	Down	circRNA_5820|Chr7:27935655_27936049_-	Down	0.873824	0.0228763
EDCH1	Down	circRNA_1591|Chr12:16579296_16607346_-	Down	0.87377	0.0228954
SPTBN2	Down	circRNA_5970|Chr8:13362100_13371960_-	Up	-0.873747	0.0229035
EPB42	Up	circRNA_4337|Chr31:2362269_2393712_-	Up	0.873644	0.02294
LOC112531107	Up	circRNA_3317|Chr23:1350010_1355534_+	Up	0.87362	0.0229487
TMIGD2	Down	circRNA_4401|Chr31:5348802_5410716_-	Up	-0.87356	0.0229698
XKR9	Down	circRNA_0004|Chr1:51394_51727_+	Up	-0.87347	0.0230018
LOC107049201	Up	circRNA_4375|Chr31:5251588_5267684_-	Up	0.873467	0.0230029
VSIG1	Down	circRNA_2612|Chr2:49066711_49116200_-	Down	0.873448	0.0230098
RGS20	Up	circRNA_6520|ChrZ:36839948_36841327_-	Down	-0.873314	0.0230573
H1F0	Up	circRNA_4107|Chr3:89904853_89943419_+	Up	0.873297	0.0230635
ZP3	Up	circRNA_3317|Chr23:1350010_1355534_+	Up	0.873271	0.0230728
RGCC	Up	circRNA_4384|Chr31:5311868_5397897_-	Up	0.872734	0.0232643
ERICH3	Up	circRNA_3317|Chr23:1350010_1355534_+	Up	0.872706	0.0232743
FAM83B	Down	circRNA_0417|Chr1:67873290_67884340_-	Down	0.87241	0.0233804
LOC101750188	Up	circRNA_0417|Chr1:67873290_67884340_-	Down	-0.872231	0.0234446
ADH6	Down	circRNA_2586|Chr2:44724800_44729969_-	Down	0.872183	0.0234618
DMC1	Up	circRNA_4107|Chr3:89904853_89943419_+	Up	0.872106	0.0234893
F2RL2	Down	circRNA_1907|Chr15:8218348_8228063_-	Down	0.872044	0.0235115
MGAT5B	Up	circRNA_0417|Chr1:67873290_67884340_-	Down	-0.872026	0.023518
TCF15	Down	circRNA_0004|Chr1:51394_51727_+	Up	-0.871978	0.0235354
LOC107049096	Down	circRNA_4026|Chr3:75659731_75661787_+	Up	-0.871977	0.0235358
LOC112532301	Down	circRNA_5820|Chr7:27935655_27936049_-	Down	0.871759	0.0236143
NR4A2	Down	circRNA_1988|Chr16:2287393_2330798_+	Down	0.871732	0.0236238
ODF2L	Down	circRNA_2586|Chr2:44724800_44729969_-	Down	0.871522	0.0236995
NOXO1	Down	circRNA_6520|ChrZ:36839948_36841327_-	Down	0.871502	0.0237067
CHIR2D-956	Up	circRNA_3317|Chr23:1350010_1355534_+	Up	0.871427	0.023734
VPREB3	Up	circRNA_0004|Chr1:51394_51727_+	Up	0.871387	0.0237482
CREB3L3	Down	circRNA_4384|Chr31:5311868_5397897_-	Up	-0.871066	0.0238643
LOC415661	Down	circRNA_2335|Chr2:3915483_3916044_-	Up	-0.870721	0.0239893
LOC112532910	Down	circRNA_3909|Chr3:49324671_49348019_-	Up	-0.870562	0.0240472
INTS5	Up	circRNA_0417|Chr1:67873290_67884340_-	Down	-0.870378	0.024114
BTN3A3	Down	circRNA_5820|Chr7:27935655_27936049_-	Down	0.870298	0.0241429
PDE6B	Down	circRNA_0417|Chr1:67873290_67884340_-	Down	0.870222	0.0241706
LOC101747868	Up	circRNA_0004|Chr1:51394_51727_+	Up	0.870166	0.0241909
EREG	Down	circRNA_3606|Chr3:8577617_8597611_-	Up	-0.869958	0.0242667
SPACA9	Up	circRNA_2335|Chr2:3915483_3916044_-	Up	0.869833	0.0243126
ADH6	Down	circRNA_6520|ChrZ:36839948_36841327_-	Down	0.869632	0.0243858
LOC418544	Down	circRNA_6520|ChrZ:36839948_36841327_-	Down	0.869581	0.0244046
LOC107051391	Down	circRNA_1064|Chr1:180908356_180912265_-	Down	0.869546	0.0244174
SPIA1	Down	circRNA_1359|Chr11:1059092_1064798_-	Down	0.869479	0.0244419
TMIGD2	Down	circRNA_4375|Chr31:5251588_5267684_-	Up	-0.869472	0.0244442
PCSK1	Down	circRNA_1591|Chr12:16579296_16607346_-	Down	0.869439	0.0244566
LOC107051875	Up	circRNA_1591|Chr12:16579296_16607346_-	Down	-0.86925	0.0245256
FAM83B	Down	circRNA_1988|Chr16:2287393_2330798_+	Down	0.869204	0.0245425
AADAT	Up	circRNA_4375|Chr31:5251588_5267684_-	Up	0.869094	0.0245829
CES1L1	Up	circRNA_5970|Chr8:13362100_13371960_-	Up	0.869011	0.0246135
EPB42	Up	circRNA_0004|Chr1:51394_51727_+	Up	0.868912	0.0246499
SPIA1	Down	circRNA_4406|Chr31:5365780_5401052_-	Down	0.868904	0.0246528
GPR85	Down	circRNA_1391|Chr11:5318333_5322550_+	Up	-0.868781	0.0246981
CES1L1	Up	circRNA_4401|Chr31:5348802_5410716_-	Up	0.868537	0.0247877
CD101	Up	circRNA_2586|Chr2:44724800_44729969_-	Down	-0.868524	0.0247926
ENPP3	Down	circRNA_0417|Chr1:67873290_67884340_-	Down	0.868384	0.0248443
LOC107050181	Down	circRNA_2596|Chr2:46394013_46401368_+	Down	0.868347	0.0248578
PDK4	Down	circRNA_0417|Chr1:67873290_67884340_-	Down	0.868126	0.0249395
IL8L1	Down	circRNA_3909|Chr3:49324671_49348019_-	Up	-0.86776	0.0250748
LOC421965	Up	circRNA_6520|ChrZ:36839948_36841327_-	Down	-0.86762	0.0251268
ST6GALNAC2	Up	circRNA_3317|Chr23:1350010_1355534_+	Up	0.867616	0.0251283
ESR1	Up	circRNA_1064|Chr1:180908356_180912265_-	Down	-0.867598	0.0251348
FGB	Up	circRNA_2335|Chr2:3915483_3916044_-	Up	0.867502	0.0251706
NXPH4	Up	circRNA_4375|Chr31:5251588_5267684_-	Up	0.867489	0.0251755
XKR9	Down	circRNA_1591|Chr12:16579296_16607346_-	Down	0.867411	0.0252042
LPAR6	Down	circRNA_6520|ChrZ:36839948_36841327_-	Down	0.867363	0.0252222
LOC415662	Down	circRNA_3909|Chr3:49324671_49348019_-	Up	-0.86735	0.025227
AADAT	Up	circRNA_4026|Chr3:75659731_75661787_+	Up	0.867245	0.025266
NOXRED1	Up	circRNA_5820|Chr7:27935655_27936049_-	Down	-0.867092	0.0253231
CDH18	Down	circRNA_1669|Chr13:12898081_12903053_-	Up	-0.867043	0.0253412
LOC107050181	Down	circRNA_1591|Chr12:16579296_16607346_-	Down	0.867001	0.0253569
BTBD17	Up	circRNA_0004|Chr1:51394_51727_+	Up	0.866921	0.0253867
NOXO1	Down	circRNA_1591|Chr12:16579296_16607346_-	Down	0.866808	0.0254289
LOC107052005	Down	circRNA_0004|Chr1:51394_51727_+	Up	-0.86679	0.0254354
CYP2C45	Down	circRNA_2596|Chr2:46394013_46401368_+	Down	0.866553	0.0255239
PLA2G4EL4	Up	circRNA_3606|Chr3:8577617_8597611_-	Up	0.866348	0.0256006
INCENPL	Up	circRNA_6520|ChrZ:36839948_36841327_-	Down	-0.866313	0.0256137
F2RL2	Down	circRNA_0417|Chr1:67873290_67884340_-	Down	0.866257	0.0256345
EPB42	Up	circRNA_2586|Chr2:44724800_44729969_-	Down	-0.86623	0.0256446
CD101	Up	circRNA_1391|Chr11:5318333_5322550_+	Up	0.866191	0.0256592
GPR85	Down	circRNA_0417|Chr1:67873290_67884340_-	Down	0.866123	0.025685
FCGBP	Down	circRNA_0004|Chr1:51394_51727_+	Up	-0.866117	0.0256869
TCF15	Down	circRNA_1591|Chr12:16579296_16607346_-	Down	0.866113	0.0256885
AREG	Down	circRNA_0824|Chr1:137697048_137768926_+	Down	0.866001	0.0257305
SLC6A1	Up	circRNA_5820|Chr7:27935655_27936049_-	Down	-0.865697	0.0258448
CHST1	Down	circRNA_1912|Chr15:8218348_8238157_-	Down	0.865508	0.0259159
LOC112532726	Down	circRNA_6520|ChrZ:36839948_36841327_-	Down	0.865462	0.0259332
INCENPL	Up	circRNA_0824|Chr1:137697048_137768926_+	Down	-0.865354	0.0259737
PHGDH	Down	circRNA_2596|Chr2:46394013_46401368_+	Down	0.865128	0.0260588
EMP1	Down	circRNA_1359|Chr11:1059092_1064798_-	Down	0.864796	0.0261844
LOC101748913	Up	circRNA_3317|Chr23:1350010_1355534_+	Up	0.864764	0.0261964
ABHD3	Down	circRNA_2596|Chr2:46394013_46401368_+	Down	0.864653	0.0262384
CD101	Up	circRNA_4026|Chr3:75659731_75661787_+	Up	0.864638	0.0262441
HBA1	Up	circRNA_4337|Chr31:2362269_2393712_-	Up	0.864541	0.0262809
IL8L1	Down	circRNA_0417|Chr1:67873290_67884340_-	Down	0.864515	0.0262906
EPB42	Up	circRNA_1359|Chr11:1059092_1064798_-	Down	-0.864489	0.0263006
LOC107049201	Up	circRNA_4026|Chr3:75659731_75661787_+	Up	0.864447	0.0263167
TAL2	Up	circRNA_4337|Chr31:2362269_2393712_-	Up	0.864403	0.0263333
CSMD1	Up	circRNA_1909|Chr15:8218348_8230982_-	Up	0.864301	0.0263719
LOC112532700	Down	circRNA_1669|Chr13:12898081_12903053_-	Up	-0.864138	0.0264337
LOC112530940	Up	circRNA_3606|Chr3:8577617_8597611_-	Up	0.864129	0.0264373
LOC101747537	Up	circRNA_5820|Chr7:27935655_27936049_-	Down	-0.864071	0.0264591
CAPG	Up	circRNA_3909|Chr3:49324671_49348019_-	Up	0.863997	0.0264873
TRPM5	Down	circRNA_4337|Chr31:2362269_2393712_-	Up	-0.863987	0.0264911
SPIA1	Down	circRNA_0824|Chr1:137697048_137768926_+	Down	0.863947	0.0265064
LPAR6	Down	circRNA_2612|Chr2:49066711_49116200_-	Down	0.863854	0.026542
FAM83B	Down	circRNA_1907|Chr15:8218348_8228063_-	Down	0.863821	0.0265544
RHOBTB1	Down	circRNA_3909|Chr3:49324671_49348019_-	Up	-0.863817	0.026556
PLTGP6L1	Up	circRNA_0004|Chr1:51394_51727_+	Up	0.863684	0.0266067
EMP1	Down	circRNA_2335|Chr2:3915483_3916044_-	Up	-0.863399	0.0267151
LOC112532726	Down	circRNA_3606|Chr3:8577617_8597611_-	Up	-0.863365	0.0267281
VWC2	Up	circRNA_0417|Chr1:67873290_67884340_-	Down	-0.86322	0.0267836
LOC418544	Down	circRNA_1591|Chr12:16579296_16607346_-	Down	0.863171	0.0268025
ATP6V0D2	Down	circRNA_1912|Chr15:8218348_8238157_-	Down	0.863158	0.0268073
SLC6A1	Up	circRNA_2596|Chr2:46394013_46401368_+	Down	-0.863141	0.0268139
INTS5	Up	circRNA_3606|Chr3:8577617_8597611_-	Up	0.86313	0.0268181
MUC6	Up	circRNA_6520|ChrZ:36839948_36841327_-	Down	-0.863126	0.0268197
GPR85	Down	circRNA_3909|Chr3:49324671_49348019_-	Up	-0.863063	0.0268437
SPIA1	Down	circRNA_5571|Chr6:32295915_32360230_+	Down	0.863053	0.0268474
LOC101748689	Down	circRNA_1064|Chr1:180908356_180912265_-	Down	0.862944	0.0268893
GR42LP4	Up	circRNA_3909|Chr3:49324671_49348019_-	Up	0.862787	0.0269495
LOC107052718	Up	circRNA_1909|Chr15:8218348_8230982_-	Up	0.862707	0.0269801
CD101	Up	circRNA_4375|Chr31:5251588_5267684_-	Up	0.862689	0.0269872
CD72	Up	circRNA_4337|Chr31:2362269_2393712_-	Up	0.862582	0.0270281
VPREB3	Up	circRNA_0417|Chr1:67873290_67884340_-	Down	-0.862397	0.0270992
LOC112531100	Up	circRNA_4337|Chr31:2362269_2393712_-	Up	0.862372	0.0271086
PPEF2	Up	circRNA_2335|Chr2:3915483_3916044_-	Up	0.862055	0.0272306
CAPG	Up	circRNA_1359|Chr11:1059092_1064798_-	Down	-0.861907	0.0272879
LOC112531107	Up	circRNA_2586|Chr2:44724800_44729969_-	Down	-0.861827	0.0273188
LOC112530086	Down	circRNA_2586|Chr2:44724800_44729969_-	Down	0.861772	0.0273399
GIF	Up	circRNA_4406|Chr31:5365780_5401052_-	Down	-0.86171	0.0273638
HDC	Down	circRNA_5108|Chr5:19233415_19234661_+	Down	0.861562	0.027421
ESR1	Up	circRNA_1909|Chr15:8218348_8230982_-	Up	0.861412	0.0274791
MGAT5B	Up	circRNA_4375|Chr31:5251588_5267684_-	Up	0.861401	0.0274835
HBA1	Up	circRNA_1591|Chr12:16579296_16607346_-	Down	-0.861294	0.0275246
GPR85	Down	circRNA_0004|Chr1:51394_51727_+	Up	-0.861283	0.027529
AREG	Down	circRNA_1064|Chr1:180908356_180912265_-	Down	0.860993	0.0276412
SPTBN2	Down	circRNA_5571|Chr6:32295915_32360230_+	Down	0.860991	0.027642
LOC101747680	Down	circRNA_3909|Chr3:49324671_49348019_-	Up	-0.860897	0.0276785
LOC101747821	Down	circRNA_5820|Chr7:27935655_27936049_-	Down	0.860832	0.0277039
MUC6	Up	circRNA_0417|Chr1:67873290_67884340_-	Down	-0.860399	0.0278724
LOC107052005	Down	circRNA_1064|Chr1:180908356_180912265_-	Down	0.860314	0.0279056
ST6GALNAC2	Up	circRNA_1591|Chr12:16579296_16607346_-	Down	-0.860225	0.0279402
MGAT5B	Up	circRNA_2596|Chr2:46394013_46401368_+	Down	-0.860037	0.0280137
GPR85	Down	circRNA_4107|Chr3:89904853_89943419_+	Up	-0.859713	0.0281401
LOC101747680	Down	circRNA_5820|Chr7:27935655_27936049_-	Down	0.859565	0.0281983
BTBD17	Up	circRNA_3317|Chr23:1350010_1355534_+	Up	0.859555	0.028202
CHST1	Down	circRNA_3606|Chr3:8577617_8597611_-	Up	-0.859488	0.0282281
DRD5	Up	circRNA_6520|ChrZ:36839948_36841327_-	Down	-0.859395	0.0282647
LOC112533211	Up	circRNA_0007|Chr1:197150_259506_-	Up	0.85939	0.0282669
LOC107050181	Down	circRNA_0417|Chr1:67873290_67884340_-	Down	0.859249	0.0283222
LOC101751887	Up	circRNA_4107|Chr3:89904853_89943419_+	Up	0.859155	0.028359
KRT19	Up	circRNA_4384|Chr31:5311868_5397897_-	Up	0.858976	0.0284293
LOC112532301	Down	circRNA_2612|Chr2:49066711_49116200_-	Down	0.858623	0.0285684
LOC101750188	Up	circRNA_1591|Chr12:16579296_16607346_-	Down	-0.858546	0.0285985
SLC6A1	Up	circRNA_2586|Chr2:44724800_44729969_-	Down	-0.858356	0.0286736
GZMM	Down	circRNA_2596|Chr2:46394013_46401368_+	Down	0.858354	0.0286745
CA7	Down	circRNA_3317|Chr23:1350010_1355534_+	Up	-0.858341	0.0286796
SLC35D2	Up	circRNA_5820|Chr7:27935655_27936049_-	Down	-0.858184	0.0287416
HDC	Down	circRNA_2596|Chr2:46394013_46401368_+	Down	0.858096	0.0287764
LOC101747680	Down	circRNA_3606|Chr3:8577617_8597611_-	Up	-0.85803	0.0288026
NOXO1	Down	circRNA_0004|Chr1:51394_51727_+	Up	-0.857975	0.0288242
F7	Up	circRNA_4107|Chr3:89904853_89943419_+	Up	0.857922	0.0288451
CYP2C45	Down	circRNA_1591|Chr12:16579296_16607346_-	Down	0.857919	0.0288465
LOC101748689	Down	circRNA_4026|Chr3:75659731_75661787_+	Up	-0.857913	0.0288487
CYP24A1	Up	circRNA_3909|Chr3:49324671_49348019_-	Up	0.857901	0.0288535
ART7C	Up	circRNA_1064|Chr1:180908356_180912265_-	Down	-0.857736	0.0289189
DRD5	Up	circRNA_2586|Chr2:44724800_44729969_-	Down	-0.857476	0.029022
SERPINB2	Down	circRNA_4405|Chr31:5363580_5401052_-	Down	0.857317	0.0290851
AKR1B1L	Down	circRNA_3317|Chr23:1350010_1355534_+	Up	-0.857217	0.0291251
LOC107049201	Up	circRNA_4401|Chr31:5348802_5410716_-	Up	0.857098	0.0291722
ESR1	Up	circRNA_1591|Chr12:16579296_16607346_-	Down	-0.856994	0.0292137
LOC101748689	Down	circRNA_3317|Chr23:1350010_1355534_+	Up	-0.856889	0.0292554
ADAMTS1	Down	circRNA_3909|Chr3:49324671_49348019_-	Up	-0.856806	0.0292886
LYGL	Down	circRNA_5820|Chr7:27935655_27936049_-	Down	0.856797	0.0292925
GZMM	Down	circRNA_0004|Chr1:51394_51727_+	Up	-0.856673	0.0293419
PROX2	Up	circRNA_3606|Chr3:8577617_8597611_-	Up	0.856602	0.0293701
LOC107052719	Up	circRNA_1909|Chr15:8218348_8230982_-	Up	0.856552	0.0293901
DBX2	Down	circRNA_1669|Chr13:12898081_12903053_-	Up	-0.856548	0.0293919
LOC430700	Down	circRNA_5108|Chr5:19233415_19234661_+	Down	0.856414	0.0294452
LOC107049500	Down	circRNA_3606|Chr3:8577617_8597611_-	Up	-0.856352	0.0294701
HBBA	Up	circRNA_1669|Chr13:12898081_12903053_-	Up	0.855954	0.0296295
GPR85	Down	circRNA_1359|Chr11:1059092_1064798_-	Down	0.855842	0.0296745
ZP3	Up	circRNA_0417|Chr1:67873290_67884340_-	Down	-0.855813	0.029686
LOC101748689	Down	circRNA_5970|Chr8:13362100_13371960_-	Up	-0.85562	0.0297637
SUSD2	Down	circRNA_3909|Chr3:49324671_49348019_-	Up	-0.855596	0.0297731
LOC101747868	Up	circRNA_6520|ChrZ:36839948_36841327_-	Down	-0.855593	0.0297745
HBA1	Up	circRNA_0417|Chr1:67873290_67884340_-	Down	-0.855526	0.0298012
EMILIN3	Up	circRNA_5820|Chr7:27935655_27936049_-	Down	-0.855463	0.0298267
PAX3	Up	circRNA_6520|ChrZ:36839948_36841327_-	Down	-0.855327	0.0298814
INCENPL	Up	circRNA_2596|Chr2:46394013_46401368_+	Down	-0.85522	0.0299245
LOC112531100	Up	circRNA_1591|Chr12:16579296_16607346_-	Down	-0.855004	0.0300115
STPG3	Up	circRNA_3606|Chr3:8577617_8597611_-	Up	0.854983	0.0300202
NOXO1	Down	circRNA_5820|Chr7:27935655_27936049_-	Down	0.854971	0.0300247
RHOBTB1	Down	circRNA_2586|Chr2:44724800_44729969_-	Down	0.854507	0.0302124
LOC101748581	Up	circRNA_2335|Chr2:3915483_3916044_-	Up	0.854414	0.03025
AKR1E2	Down	circRNA_0004|Chr1:51394_51727_+	Up	-0.854375	0.0302658
LOC112530086	Down	circRNA_4026|Chr3:75659731_75661787_+	Up	-0.854313	0.0302909
SH3BGR	Down	circRNA_2612|Chr2:49066711_49116200_-	Down	0.854212	0.0303318
LOC107051391	Down	circRNA_0004|Chr1:51394_51727_+	Up	-0.854184	0.0303433
INTS5	Up	circRNA_4384|Chr31:5311868_5397897_-	Up	0.854107	0.0303745
LOC112531100	Up	circRNA_5820|Chr7:27935655_27936049_-	Down	-0.854005	0.030416
DRD5	Up	circRNA_1591|Chr12:16579296_16607346_-	Down	-0.853992	0.030421
PDE6B	Down	circRNA_3909|Chr3:49324671_49348019_-	Up	-0.853941	0.0304418
CD163	Up	circRNA_2596|Chr2:46394013_46401368_+	Down	-0.85383	0.0304871
FSTL5	Up	circRNA_2202|Chr19:386486_393543_-	Up	0.853579	0.0305893
LOC107051875	Up	circRNA_1909|Chr15:8218348_8230982_-	Up	0.8533	0.0307029
GR42LP4	Up	circRNA_1591|Chr12:16579296_16607346_-	Down	-0.853278	0.0307118
CD101	Up	circRNA_0417|Chr1:67873290_67884340_-	Down	-0.853034	0.0308114
ST6GALNAC2	Up	circRNA_5820|Chr7:27935655_27936049_-	Down	-0.852983	0.0308321
GDPGP1	Down	circRNA_1064|Chr1:180908356_180912265_-	Down	0.852951	0.0308451
LOC107051875	Up	circRNA_4375|Chr31:5251588_5267684_-	Up	0.852932	0.0308531
LOC112532910	Down	circRNA_5970|Chr8:13362100_13371960_-	Up	-0.852845	0.0308886
EPB42	Up	circRNA_3909|Chr3:49324671_49348019_-	Up	0.85266	0.0309645
CDH18	Down	circRNA_0004|Chr1:51394_51727_+	Up	-0.852325	0.0311018
GPR85	Down	circRNA_4401|Chr31:5348802_5410716_-	Up	-0.851663	0.0313739
EMILIN3	Up	circRNA_1912|Chr15:8218348_8238157_-	Down	-0.851601	0.0313994
SPIA1	Down	circRNA_5970|Chr8:13362100_13371960_-	Up	-0.851544	0.0314227
LOC112532351	Down	circRNA_3606|Chr3:8577617_8597611_-	Up	-0.851524	0.031431
DRD5	Up	circRNA_1359|Chr11:1059092_1064798_-	Down	-0.851496	0.0314427
MGAT5B	Up	circRNA_3909|Chr3:49324671_49348019_-	Up	0.851419	0.0314744
INCENPL	Up	circRNA_5108|Chr5:19233415_19234661_+	Down	-0.85113	0.0315936
TMIGD2	Down	circRNA_1391|Chr11:5318333_5322550_+	Up	-0.851129	0.0315943
PDK4	Down	circRNA_3909|Chr3:49324671_49348019_-	Up	-0.850831	0.0317175
LOC416695	Down	circRNA_1988|Chr16:2287393_2330798_+	Down	0.850818	0.0317227
LOC416695	Down	circRNA_0417|Chr1:67873290_67884340_-	Down	0.850617	0.0318061
GIF	Up	circRNA_1591|Chr12:16579296_16607346_-	Down	-0.850532	0.0318415
IAPP	Down	circRNA_0417|Chr1:67873290_67884340_-	Down	0.850486	0.0318605
EMILIN3	Up	circRNA_1591|Chr12:16579296_16607346_-	Down	-0.850424	0.0318864
LOC421965	Up	circRNA_3063|Chr2:136923357_136934084_-	Down	-0.850423	0.0318867
LOC112532700	Down	circRNA_4401|Chr31:5348802_5410716_-	Up	-0.850402	0.0318955
XKR9	Down	circRNA_1912|Chr15:8218348_8238157_-	Down	0.850346	0.0319185
AREG	Down	circRNA_0004|Chr1:51394_51727_+	Up	-0.850306	0.0319353
LOC107050181	Down	circRNA_3317|Chr23:1350010_1355534_+	Up	-0.850254	0.0319569
PAX3	Up	circRNA_1591|Chr12:16579296_16607346_-	Down	-0.850091	0.0320244
LOC112533211	Up	circRNA_3909|Chr3:49324671_49348019_-	Up	0.850048	0.0320424
LOC107049201	Up	circRNA_5970|Chr8:13362100_13371960_-	Up	0.849925	0.0320938
AKR1E2	Down	circRNA_3317|Chr23:1350010_1355534_+	Up	-0.849836	0.0321306
HS3ST3B1	Up	circRNA_6520|ChrZ:36839948_36841327_-	Down	-0.84968	0.0321958
LY6CLEL	Down	circRNA_1912|Chr15:8218348_8238157_-	Down	0.8492	0.0323962
F3	Down	circRNA_6520|ChrZ:36839948_36841327_-	Down	0.849042	0.0324624
CREB3L3	Down	circRNA_3909|Chr3:49324671_49348019_-	Up	-0.848646	0.0326284
BTN3A3	Down	circRNA_0004|Chr1:51394_51727_+	Up	-0.848643	0.0326296
TMIGD2	Down	circRNA_1669|Chr13:12898081_12903053_-	Up	-0.84863	0.032635
FABP1	Down	circRNA_3317|Chr23:1350010_1355534_+	Up	-0.848572	0.0326594
LOC112532910	Down	circRNA_0417|Chr1:67873290_67884340_-	Down	0.848529	0.0326777
XKR9	Down	circRNA_3317|Chr23:1350010_1355534_+	Up	-0.84843	0.0327191
LOC101747537	Up	circRNA_3606|Chr3:8577617_8597611_-	Up	0.848235	0.0328013
IAPP	Down	circRNA_1064|Chr1:180908356_180912265_-	Down	0.848101	0.0328577
FAM83B	Down	circRNA_3063|Chr2:136923357_136934084_-	Down	0.84777	0.0329971
RP11-400G3.5	Down	circRNA_3317|Chr23:1350010_1355534_+	Up	-0.84776	0.0330015
DRD5	Up	circRNA_2596|Chr2:46394013_46401368_+	Down	-0.847754	0.0330037
NIPBLL	Up	circRNA_4026|Chr3:75659731_75661787_+	Up	0.847519	0.033103
TMIGD2	Down	circRNA_1064|Chr1:180908356_180912265_-	Down	0.847488	0.033116
CHIR2D-956	Up	circRNA_2335|Chr2:3915483_3916044_-	Up	0.847481	0.0331193
SLC6A1	Up	circRNA_4026|Chr3:75659731_75661787_+	Up	0.847447	0.0331337
UBAP2	Up	circRNA_4026|Chr3:75659731_75661787_+	Up	0.847443	0.0331352
TERAL2	Up	circRNA_4026|Chr3:75659731_75661787_+	Up	0.847353	0.0331731
GPR85	Down	circRNA_4375|Chr31:5251588_5267684_-	Up	-0.847331	0.0331824
ATP5A1W	Up	circRNA_4026|Chr3:75659731_75661787_+	Up	0.84727	0.0332086
DMC1	Up	circRNA_4026|Chr3:75659731_75661787_+	Up	0.847264	0.0332111
UBE2R2L	Up	circRNA_4026|Chr3:75659731_75661787_+	Up	0.847242	0.0332202
CHDB1	Up	circRNA_4026|Chr3:75659731_75661787_+	Up	0.847242	0.0332202
LOC107049046	Up	circRNA_4026|Chr3:75659731_75661787_+	Up	0.847242	0.0332202
LOC107049174	Up	circRNA_4026|Chr3:75659731_75661787_+	Up	0.847242	0.0332202
MIER3L	Up	circRNA_4026|Chr3:75659731_75661787_+	Up	0.847242	0.0332202
LOC100859467	Up	circRNA_4026|Chr3:75659731_75661787_+	Up	0.847242	0.0332202
LOC426070	Up	circRNA_3606|Chr3:8577617_8597611_-	Up	0.847188	0.0332433
LY6CLEL	Down	circRNA_2586|Chr2:44724800_44729969_-	Down	0.847179	0.0332468
ZFRL1	Up	circRNA_4026|Chr3:75659731_75661787_+	Up	0.847168	0.0332514
SMAD2W	Up	circRNA_4026|Chr3:75659731_75661787_+	Up	0.847092	0.0332838
FCGBP	Down	circRNA_1912|Chr15:8218348_8238157_-	Down	0.847087	0.0332857
SPIN1W	Up	circRNA_4026|Chr3:75659731_75661787_+	Up	0.84701	0.0333183
HINTW	Up	circRNA_4026|Chr3:75659731_75661787_+	Up	0.846981	0.0333309
HNRNPKL	Up	circRNA_4026|Chr3:75659731_75661787_+	Up	0.846936	0.0333499
NETO2	Up	circRNA_0004|Chr1:51394_51727_+	Up	0.846816	0.0334006
FCGBP	Down	circRNA_3606|Chr3:8577617_8597611_-	Up	-0.846689	0.0334545
HBM	Up	circRNA_1591|Chr12:16579296_16607346_-	Down	-0.846662	0.0334661
ODF2L	Down	circRNA_5820|Chr7:27935655_27936049_-	Down	0.84661	0.0334883
EMP1	Down	circRNA_2586|Chr2:44724800_44729969_-	Down	0.846517	0.0335279
LOC101747680	Down	circRNA_3317|Chr23:1350010_1355534_+	Up	-0.846481	0.0335431
VPREB3	Up	circRNA_2586|Chr2:44724800_44729969_-	Down	-0.846466	0.0335492
GIF	Up	circRNA_5571|Chr6:32295915_32360230_+	Down	-0.846312	0.033615
SLC6A1	Up	circRNA_5970|Chr8:13362100_13371960_-	Up	0.846258	0.0336381
ABCC2	Down	circRNA_1912|Chr15:8218348_8238157_-	Down	0.846242	0.0336446
CAPG	Up	circRNA_2335|Chr2:3915483_3916044_-	Up	0.84604	0.0337306
LOC107049096	Down	circRNA_4384|Chr31:5311868_5397897_-	Up	-0.845903	0.0337892
OXGR1	Down	circRNA_2335|Chr2:3915483_3916044_-	Up	-0.84585	0.0338118
CDH18	Down	circRNA_1391|Chr11:5318333_5322550_+	Up	-0.84582	0.0338246
TCERG1L	Up	circRNA_4401|Chr31:5348802_5410716_-	Up	0.845402	0.0340033
LOC415661	Down	circRNA_5820|Chr7:27935655_27936049_-	Down	0.84534	0.03403
LOC112530086	Down	circRNA_4406|Chr31:5365780_5401052_-	Down	0.845195	0.0340921
ATP6V0D2	Down	circRNA_1669|Chr13:12898081_12903053_-	Up	-0.844688	0.0343097
ABCC2	Down	circRNA_1359|Chr11:1059092_1064798_-	Down	0.844618	0.0343394
LOC107051875	Up	circRNA_1359|Chr11:1059092_1064798_-	Down	-0.84452	0.0343818
TULP1	Down	circRNA_1988|Chr16:2287393_2330798_+	Down	0.844415	0.0344271
HIST1H46L6	Down	circRNA_3063|Chr2:136923357_136934084_-	Down	0.844375	0.0344443
OPN3	Up	circRNA_1591|Chr12:16579296_16607346_-	Down	-0.844361	0.0344501
PAX3	Up	circRNA_2335|Chr2:3915483_3916044_-	Up	0.844303	0.0344752
HBBA	Up	circRNA_4337|Chr31:2362269_2393712_-	Up	0.844291	0.0344803
SLC6A1	Up	circRNA_1359|Chr11:1059092_1064798_-	Down	-0.844202	0.0345185
LOC112532726	Down	circRNA_4107|Chr3:89904853_89943419_+	Up	-0.844111	0.034558
LOC426070	Up	circRNA_2335|Chr2:3915483_3916044_-	Up	0.844081	0.0345708
LOC107049096	Down	circRNA_0004|Chr1:51394_51727_+	Up	-0.844049	0.0345846
HBBA	Up	circRNA_1909|Chr15:8218348_8230982_-	Up	0.843974	0.034617
LOC101750188	Up	circRNA_4337|Chr31:2362269_2393712_-	Up	0.843965	0.0346211
CD101	Up	circRNA_3909|Chr3:49324671_49348019_-	Up	0.84389	0.0346534
PHGDH	Down	circRNA_3606|Chr3:8577617_8597611_-	Up	-0.843862	0.0346653
NXPH4	Up	circRNA_3909|Chr3:49324671_49348019_-	Up	0.843791	0.034696
LOC101751752	Up	circRNA_1591|Chr12:16579296_16607346_-	Down	-0.84379	0.0346964
LOC101750289	Up	circRNA_1988|Chr16:2287393_2330798_+	Down	-0.843305	0.0349063
CHST1	Down	circRNA_5820|Chr7:27935655_27936049_-	Down	0.843287	0.0349139
CNGA2	Up	circRNA_5820|Chr7:27935655_27936049_-	Down	-0.843269	0.0349218
FSTL5	Up	circRNA_2612|Chr2:49066711_49116200_-	Down	-0.843209	0.0349481
HBA1	Up	circRNA_2586|Chr2:44724800_44729969_-	Down	-0.842905	0.0350798
PCSK1	Down	circRNA_0417|Chr1:67873290_67884340_-	Down	0.842839	0.0351086
HBBA	Up	circRNA_1591|Chr12:16579296_16607346_-	Down	-0.842689	0.0351735
LOC101747868	Up	circRNA_0417|Chr1:67873290_67884340_-	Down	-0.842671	0.0351815
HBM	Up	circRNA_5970|Chr8:13362100_13371960_-	Up	0.84261	0.0352079
GSTA3	Down	circRNA_2612|Chr2:49066711_49116200_-	Down	0.842581	0.0352206
PDE6B	Down	circRNA_0004|Chr1:51394_51727_+	Up	-0.842447	0.0352788
LOC107051875	Up	circRNA_5820|Chr7:27935655_27936049_-	Down	-0.84229	0.0353472
FSTL5	Up	circRNA_4405|Chr31:5363580_5401052_-	Down	-0.842289	0.0353476
VPREB3	Up	circRNA_4337|Chr31:2362269_2393712_-	Up	0.842199	0.0353871
ADAMTS1	Down	circRNA_0417|Chr1:67873290_67884340_-	Down	0.842173	0.0353983
LOC112531133	Up	circRNA_4337|Chr31:2362269_2393712_-	Up	0.842164	0.0354024
MGAT5B	Up	circRNA_1391|Chr11:5318333_5322550_+	Up	0.842105	0.0354279
RGCC	Up	circRNA_1064|Chr1:180908356_180912265_-	Down	-0.842089	0.035435
CDH18	Down	circRNA_6520|ChrZ:36839948_36841327_-	Down	0.842075	0.0354413
DRD5	Up	circRNA_2335|Chr2:3915483_3916044_-	Up	0.842059	0.0354483
DTX1	Up	circRNA_1359|Chr11:1059092_1064798_-	Down	-0.842004	0.0354719
CD101	Up	circRNA_2596|Chr2:46394013_46401368_+	Down	-0.841998	0.0354745
CHIR2D-956	Up	circRNA_4384|Chr31:5311868_5397897_-	Up	0.84193	0.0355044
GIF	Up	circRNA_3317|Chr23:1350010_1355534_+	Up	0.841912	0.0355121
PHGDH	Down	circRNA_4406|Chr31:5365780_5401052_-	Down	0.841791	0.035565
FABP1	Down	circRNA_2612|Chr2:49066711_49116200_-	Down	0.84179	0.0355655
CHIR-AB-502	Down	circRNA_0824|Chr1:137697048_137768926_+	Down	0.841387	0.0357418
CREB3L3	Down	circRNA_1064|Chr1:180908356_180912265_-	Down	0.841275	0.0357912
LOC101747455	Up	circRNA_0007|Chr1:197150_259506_-	Up	0.841224	0.0358134
ZBTB32	Down	circRNA_1591|Chr12:16579296_16607346_-	Down	0.841192	0.0358275
GR42LP4	Up	circRNA_0004|Chr1:51394_51727_+	Up	0.840952	0.0359328
LOC101748790	Down	circRNA_5820|Chr7:27935655_27936049_-	Down	0.840937	0.0359392
LOC112532700	Down	circRNA_1391|Chr11:5318333_5322550_+	Up	-0.840879	0.035965
LOC101747455	Up	circRNA_2586|Chr2:44724800_44729969_-	Down	-0.840751	0.0360211
LOC112532726	Down	circRNA_1591|Chr12:16579296_16607346_-	Down	0.84062	0.0360789
LOC107051875	Up	circRNA_2586|Chr2:44724800_44729969_-	Down	-0.84055	0.0361094
LOC101750289	Up	circRNA_3909|Chr3:49324671_49348019_-	Up	0.840462	0.036148
MGAT5B	Up	circRNA_4401|Chr31:5348802_5410716_-	Up	0.840425	0.0361647
SERPINB2	Down	circRNA_3909|Chr3:49324671_49348019_-	Up	-0.840371	0.0361884
MGAT5B	Up	circRNA_3317|Chr23:1350010_1355534_+	Up	0.84033	0.0362065
LOC107049096	Down	circRNA_5970|Chr8:13362100_13371960_-	Up	-0.840197	0.036265
CELSR2	Up	circRNA_0004|Chr1:51394_51727_+	Up	0.840012	0.0363466
CHIR-AB-600	Up	circRNA_3909|Chr3:49324671_49348019_-	Up	0.840001	0.0363516
LOC112531133	Up	circRNA_6520|ChrZ:36839948_36841327_-	Down	-0.839976	0.0363625
LOC112530174	Down	circRNA_2612|Chr2:49066711_49116200_-	Down	0.839949	0.0363745
OPN3	Up	circRNA_3909|Chr3:49324671_49348019_-	Up	0.839913	0.0363904
TAL2	Up	circRNA_0004|Chr1:51394_51727_+	Up	0.839903	0.036395
LPAR6	Down	circRNA_0993|Chr1:170474632_170501794_-	Down	0.839825	0.0364293
LOC112531100	Up	circRNA_1359|Chr11:1059092_1064798_-	Down	-0.839654	0.0365048
AREG	Down	circRNA_1591|Chr12:16579296_16607346_-	Down	0.839576	0.0365394
ART7C	Up	circRNA_6520|ChrZ:36839948_36841327_-	Down	-0.839515	0.0365664
NOXRED1	Up	circRNA_1359|Chr11:1059092_1064798_-	Down	-0.839274	0.0366731
PHGDH	Down	circRNA_5571|Chr6:32295915_32360230_+	Down	0.839198	0.0367071
KCNT1	Up	circRNA_3606|Chr3:8577617_8597611_-	Up	0.83898	0.0368039
CDH18	Down	circRNA_4401|Chr31:5348802_5410716_-	Up	-0.838964	0.0368107
HS3ST3B1	Up	circRNA_1909|Chr15:8218348_8230982_-	Up	0.838821	0.0368746
EREG	Down	circRNA_4405|Chr31:5363580_5401052_-	Down	0.838504	0.0370154
LOC101750289	Up	circRNA_4405|Chr31:5363580_5401052_-	Down	-0.838414	0.0370556
HBA1	Up	circRNA_3909|Chr3:49324671_49348019_-	Up	0.838411	0.0370569
CREB3L3	Down	circRNA_6520|ChrZ:36839948_36841327_-	Down	0.838244	0.0371311
ESR1	Up	circRNA_5970|Chr8:13362100_13371960_-	Up	0.83814	0.0371778
RGS8	Down	circRNA_1912|Chr15:8218348_8238157_-	Down	0.838098	0.0371963
OXGR1	Down	circRNA_1912|Chr15:8218348_8238157_-	Down	0.838072	0.0372082
TRPM5	Down	circRNA_5820|Chr7:27935655_27936049_-	Down	0.837997	0.0372414
LOC430700	Down	circRNA_5970|Chr8:13362100_13371960_-	Up	-0.837922	0.0372752
LOC112531133	Up	circRNA_0004|Chr1:51394_51727_+	Up	0.837723	0.0373639
LOC101747680	Down	circRNA_2596|Chr2:46394013_46401368_+	Down	0.837668	0.0373887
LOC112530086	Down	circRNA_1909|Chr15:8218348_8230982_-	Up	-0.837621	0.0374096
ENPP3	Down	circRNA_5820|Chr7:27935655_27936049_-	Down	0.837618	0.0374109
LOC101748790	Down	circRNA_2612|Chr2:49066711_49116200_-	Down	0.837548	0.0374422
LOC112531106	Up	circRNA_4406|Chr31:5365780_5401052_-	Down	-0.837491	0.037468
TCERG1L	Up	circRNA_4406|Chr31:5365780_5401052_-	Down	-0.837234	0.0375831
RGS20	Up	circRNA_5820|Chr7:27935655_27936049_-	Down	-0.837211	0.0375936
DBX2	Down	circRNA_4107|Chr3:89904853_89943419_+	Up	-0.837104	0.0376413
LOC112532700	Down	circRNA_4026|Chr3:75659731_75661787_+	Up	-0.837039	0.0376705
UBAP2	Up	circRNA_1909|Chr15:8218348_8230982_-	Up	0.837002	0.0376874
LOC101747455	Up	circRNA_1359|Chr11:1059092_1064798_-	Down	-0.836982	0.0376961
PPEF2	Up	circRNA_0004|Chr1:51394_51727_+	Up	0.83698	0.0376972
LY6CLEL	Down	circRNA_3909|Chr3:49324671_49348019_-	Up	-0.836921	0.0377238
LOC107049164	Down	circRNA_0417|Chr1:67873290_67884340_-	Down	0.836889	0.0377382
NIPBLL	Up	circRNA_1909|Chr15:8218348_8230982_-	Up	0.836717	0.0378154
CDH18	Down	circRNA_1591|Chr12:16579296_16607346_-	Down	0.836638	0.037851
TERAL2	Up	circRNA_1909|Chr15:8218348_8230982_-	Up	0.836569	0.037882
ZFRL1	Up	circRNA_1909|Chr15:8218348_8230982_-	Up	0.836498	0.0379138
LOC101751305	Down	circRNA_5820|Chr7:27935655_27936049_-	Down	0.836416	0.0379507
LOC112532301	Down	circRNA_3606|Chr3:8577617_8597611_-	Up	-0.836394	0.0379609
FGB	Up	circRNA_6520|ChrZ:36839948_36841327_-	Down	-0.836356	0.0379777
UBE2R2L	Up	circRNA_1909|Chr15:8218348_8230982_-	Up	0.83629	0.0380075
CHDB1	Up	circRNA_1909|Chr15:8218348_8230982_-	Up	0.83629	0.0380075
LOC100859467	Up	circRNA_1909|Chr15:8218348_8230982_-	Up	0.83629	0.0380075
LOC107049046	Up	circRNA_1909|Chr15:8218348_8230982_-	Up	0.83629	0.0380075
LOC107049174	Up	circRNA_1909|Chr15:8218348_8230982_-	Up	0.83629	0.0380075
MIER3L	Up	circRNA_1909|Chr15:8218348_8230982_-	Up	0.83629	0.0380075
ATP5A1W	Up	circRNA_1909|Chr15:8218348_8230982_-	Up	0.836269	0.0380173
RGS20	Up	circRNA_0417|Chr1:67873290_67884340_-	Down	-0.83624	0.0380304
HINTW	Up	circRNA_1909|Chr15:8218348_8230982_-	Up	0.836223	0.038038
TCF15	Down	circRNA_6520|ChrZ:36839948_36841327_-	Down	0.836186	0.0380546
SMAD2W	Up	circRNA_1909|Chr15:8218348_8230982_-	Up	0.836176	0.0380589
BTN3A3	Down	circRNA_4405|Chr31:5363580_5401052_-	Down	0.83615	0.0380707
SPIN1W	Up	circRNA_1909|Chr15:8218348_8230982_-	Up	0.836115	0.0380867
HNRNPKL	Up	circRNA_1909|Chr15:8218348_8230982_-	Up	0.835972	0.0381512
FSTL5	Up	circRNA_1988|Chr16:2287393_2330798_+	Down	-0.835796	0.0382305
LYGL	Down	circRNA_1988|Chr16:2287393_2330798_+	Down	0.835595	0.0383217
ADAMTS1	Down	circRNA_1064|Chr1:180908356_180912265_-	Down	0.835486	0.0383711
RHOBTB1	Down	circRNA_2335|Chr2:3915483_3916044_-	Up	-0.835413	0.0384043
LOC107049201	Up	circRNA_1391|Chr11:5318333_5322550_+	Up	0.83534	0.0384372
NR4A2	Down	circRNA_3909|Chr3:49324671_49348019_-	Up	-0.835329	0.0384421
H1F0	Up	circRNA_0417|Chr1:67873290_67884340_-	Down	-0.835313	0.0384496
LOC112532351	Down	circRNA_2612|Chr2:49066711_49116200_-	Down	0.835092	0.0385497
CHIR-AB-600	Up	circRNA_4107|Chr3:89904853_89943419_+	Up	0.835057	0.0385654
PHGDH	Down	circRNA_5108|Chr5:19233415_19234661_+	Down	0.835041	0.0385727
ODF2L	Down	circRNA_0417|Chr1:67873290_67884340_-	Down	0.834773	0.0386947
NETO2	Up	circRNA_6520|ChrZ:36839948_36841327_-	Down	-0.834712	0.0387222
OXGR1	Down	circRNA_3606|Chr3:8577617_8597611_-	Up	-0.834471	0.038832
CHIR-AB-600	Up	circRNA_0417|Chr1:67873290_67884340_-	Down	-0.834442	0.0388452
LOC101750289	Up	circRNA_1064|Chr1:180908356_180912265_-	Down	-0.834384	0.0388718
LOC112530086	Down	circRNA_5571|Chr6:32295915_32360230_+	Down	0.834194	0.0389583
ATP6V0D2	Down	circRNA_4375|Chr31:5251588_5267684_-	Up	-0.834161	0.0389735
CDH18	Down	circRNA_4107|Chr3:89904853_89943419_+	Up	-0.833815	0.0391313
RGS8	Down	circRNA_5108|Chr5:19233415_19234661_+	Down	0.833646	0.0392086
LOC112532700	Down	circRNA_4375|Chr31:5251588_5267684_-	Up	-0.833644	0.0392095
LOC101748689	Down	circRNA_0004|Chr1:51394_51727_+	Up	-0.833629	0.0392166
LOC112530940	Up	circRNA_5820|Chr7:27935655_27936049_-	Down	-0.833588	0.0392352
LOC770705	Down	circRNA_5820|Chr7:27935655_27936049_-	Down	0.83342	0.0393121
NOXO1	Down	circRNA_3909|Chr3:49324671_49348019_-	Up	-0.8334	0.0393213
LOC107051875	Up	circRNA_2596|Chr2:46394013_46401368_+	Down	-0.833343	0.0393475
SPACA9	Up	circRNA_0417|Chr1:67873290_67884340_-	Down	-0.833147	0.0394373
AMN	Up	circRNA_3909|Chr3:49324671_49348019_-	Up	0.832868	0.0395652
GR42LP4	Up	circRNA_1359|Chr11:1059092_1064798_-	Down	-0.832813	0.0395906
CSMD1	Up	circRNA_1391|Chr11:5318333_5322550_+	Up	0.832702	0.0396415
PHGDH	Down	circRNA_0004|Chr1:51394_51727_+	Up	-0.832681	0.0396515
OPN3	Up	circRNA_1359|Chr11:1059092_1064798_-	Down	-0.832638	0.0396711
SPACA9	Up	circRNA_1359|Chr11:1059092_1064798_-	Down	-0.832608	0.0396848
F7	Up	circRNA_4337|Chr31:2362269_2393712_-	Up	0.832594	0.0396916
LOC416695	Down	circRNA_3606|Chr3:8577617_8597611_-	Up	-0.832344	0.0398067
TAL2	Up	circRNA_3909|Chr3:49324671_49348019_-	Up	0.831951	0.0399877
GPRC6A	Down	circRNA_3063|Chr2:136923357_136934084_-	Down	0.83184	0.0400389
EREG	Down	circRNA_6520|ChrZ:36839948_36841327_-	Down	0.831818	0.0400494
CHST1	Down	circRNA_1591|Chr12:16579296_16607346_-	Down	0.831727	0.0400915
HBBA	Up	circRNA_0417|Chr1:67873290_67884340_-	Down	-0.831613	0.0401441
NETO2	Up	circRNA_0824|Chr1:137697048_137768926_+	Down	-0.831399	0.0402431
SCTR	Up	circRNA_2335|Chr2:3915483_3916044_-	Up	0.831344	0.0402685
LOC107049096	Down	circRNA_2586|Chr2:44724800_44729969_-	Down	0.83123	0.0403212
GRIP1	Down	circRNA_1912|Chr15:8218348_8238157_-	Down	0.831212	0.04033
CD72	Up	circRNA_1359|Chr11:1059092_1064798_-	Down	-0.831091	0.040386
TULP1	Down	circRNA_0417|Chr1:67873290_67884340_-	Down	0.830914	0.0404679
HBM	Up	circRNA_3909|Chr3:49324671_49348019_-	Up	0.830841	0.040502
ART7C	Up	circRNA_0004|Chr1:51394_51727_+	Up	0.83061	0.0406095
MUC6	Up	circRNA_1359|Chr11:1059092_1064798_-	Down	-0.830454	0.0406819
LOC107052718	Up	circRNA_1391|Chr11:5318333_5322550_+	Up	0.830432	0.0406921
AADAT	Up	circRNA_2586|Chr2:44724800_44729969_-	Down	-0.830283	0.0407617
LOC107049164	Down	circRNA_3909|Chr3:49324671_49348019_-	Up	-0.83002	0.0408843
AKR1E2	Down	circRNA_4406|Chr31:5365780_5401052_-	Down	0.830011	0.0408886
LOC101747455	Up	circRNA_5072|Chr5:13059844_13062303_+	Up	0.829852	0.0409625
LOC107051875	Up	circRNA_4401|Chr31:5348802_5410716_-	Up	0.829829	0.0409731
CA7	Down	circRNA_2596|Chr2:46394013_46401368_+	Down	0.829622	0.0410699
HBA1	Up	circRNA_1669|Chr13:12898081_12903053_-	Up	0.829594	0.0410832
SLC6A1	Up	circRNA_3909|Chr3:49324671_49348019_-	Up	0.829445	0.0411531
LOC101747455	Up	circRNA_2202|Chr19:386486_393543_-	Up	0.829415	0.0411669
LOC112531695	Down	circRNA_3317|Chr23:1350010_1355534_+	Up	-0.829389	0.041179
AKR1E2	Down	circRNA_6520|ChrZ:36839948_36841327_-	Down	0.829325	0.0412089
PROX2	Up	circRNA_6520|ChrZ:36839948_36841327_-	Down	-0.829285	0.0412277
PPEF2	Up	circRNA_0993|Chr1:170474632_170501794_-	Down	-0.829155	0.0412885
LOC101747455	Up	circRNA_5073|Chr5:13060666_13062303_+	Up	0.828913	0.0414022
CD163	Up	circRNA_5970|Chr8:13362100_13371960_-	Up	0.828872	0.0414215
TRPM5	Down	circRNA_6520|ChrZ:36839948_36841327_-	Down	0.828846	0.0414336
ST6GALNAC1	Up	circRNA_6520|ChrZ:36839948_36841327_-	Down	-0.828845	0.0414339
PCSK1	Down	circRNA_4337|Chr31:2362269_2393712_-	Up	-0.828762	0.0414732
LOC418544	Down	circRNA_1359|Chr11:1059092_1064798_-	Down	0.828557	0.0415696
ZAR1	Up	circRNA_3606|Chr3:8577617_8597611_-	Up	0.828551	0.0415725
LOC101747680	Down	circRNA_5970|Chr8:13362100_13371960_-	Up	-0.828507	0.0415932
CES1L1	Up	circRNA_4375|Chr31:5251588_5267684_-	Up	0.828456	0.0416168
SLC22A7	Up	circRNA_4337|Chr31:2362269_2393712_-	Up	0.828401	0.0416428
HBBA	Up	circRNA_3909|Chr3:49324671_49348019_-	Up	0.828389	0.0416483
HDC	Down	circRNA_1359|Chr11:1059092_1064798_-	Down	0.828237	0.0417199
DRD5	Up	circRNA_0004|Chr1:51394_51727_+	Up	0.828161	0.041756
HDC	Down	circRNA_0824|Chr1:137697048_137768926_+	Down	0.828007	0.0418285
GRIP1	Down	circRNA_0993|Chr1:170474632_170501794_-	Down	0.827955	0.041853
XKR9	Down	circRNA_2202|Chr19:386486_393543_-	Up	-0.827903	0.0418776
NETO2	Up	circRNA_3317|Chr23:1350010_1355534_+	Up	0.827868	0.041894
PPEF2	Up	circRNA_3909|Chr3:49324671_49348019_-	Up	0.827473	0.0420808
LOC107049096	Down	circRNA_1591|Chr12:16579296_16607346_-	Down	0.827422	0.0421048
CHIR2D-956	Up	circRNA_0417|Chr1:67873290_67884340_-	Down	-0.827294	0.0421653
GPR85	Down	circRNA_4026|Chr3:75659731_75661787_+	Up	-0.827198	0.0422107
HBM	Up	circRNA_0417|Chr1:67873290_67884340_-	Down	-0.827144	0.0422365
ATP6V0D2	Down	circRNA_4026|Chr3:75659731_75661787_+	Up	-0.827089	0.0422625
CDH18	Down	circRNA_4375|Chr31:5251588_5267684_-	Up	-0.827036	0.0422876
HBM	Up	circRNA_2586|Chr2:44724800_44729969_-	Down	-0.826994	0.0423074
LOC418544	Down	circRNA_2586|Chr2:44724800_44729969_-	Down	0.826961	0.042323
ESR1	Up	circRNA_3606|Chr3:8577617_8597611_-	Up	0.826806	0.0423966
LOC101747455	Up	circRNA_1591|Chr12:16579296_16607346_-	Down	-0.826724	0.0424357
LOC107051391	Down	circRNA_3606|Chr3:8577617_8597611_-	Up	-0.826689	0.0424521
TRPM8	Up	circRNA_6520|ChrZ:36839948_36841327_-	Down	-0.826613	0.0424885
ESR1	Up	circRNA_1669|Chr13:12898081_12903053_-	Up	0.82653	0.042528
LOC107049096	Down	circRNA_6520|ChrZ:36839948_36841327_-	Down	0.82638	0.0425991
PCSK1	Down	circRNA_0004|Chr1:51394_51727_+	Up	-0.826342	0.0426169
PCSK1	Down	circRNA_4107|Chr3:89904853_89943419_+	Up	-0.826272	0.0426503
LOC107049163	Down	circRNA_1064|Chr1:180908356_180912265_-	Down	0.82618	0.0426945
ART7C	Up	circRNA_1669|Chr13:12898081_12903053_-	Up	0.825964	0.0427973
LOC107049500	Down	circRNA_0417|Chr1:67873290_67884340_-	Down	0.825931	0.042813
LOC101747455	Up	circRNA_3317|Chr23:1350010_1355534_+	Up	0.825828	0.042862
INTS5	Up	circRNA_1591|Chr12:16579296_16607346_-	Down	-0.825609	0.0429665
RHOBTB1	Down	circRNA_1591|Chr12:16579296_16607346_-	Down	0.825505	0.0430163
LOC101747868	Up	circRNA_1591|Chr12:16579296_16607346_-	Down	-0.825459	0.0430381
LOC112531106	Up	circRNA_5571|Chr6:32295915_32360230_+	Down	-0.825414	0.0430597
EREG	Down	circRNA_1988|Chr16:2287393_2330798_+	Down	0.825134	0.0431938
PDE6B	Down	circRNA_3317|Chr23:1350010_1355534_+	Up	-0.824947	0.0432831
GZMM	Down	circRNA_4107|Chr3:89904853_89943419_+	Up	-0.824835	0.043337
LOC107050181	Down	circRNA_5820|Chr7:27935655_27936049_-	Down	0.824779	0.0433636
LOC101747537	Up	circRNA_0004|Chr1:51394_51727_+	Up	0.824775	0.0433657
LOC112531133	Up	circRNA_5820|Chr7:27935655_27936049_-	Down	-0.824732	0.0433865
ENPP3	Down	circRNA_0993|Chr1:170474632_170501794_-	Down	0.824725	0.0433896
AKR1B1L	Down	circRNA_4026|Chr3:75659731_75661787_+	Up	-0.824669	0.0434167
LOC101747537	Up	circRNA_3317|Chr23:1350010_1355534_+	Up	0.824541	0.0434779
FCGBP	Down	circRNA_2586|Chr2:44724800_44729969_-	Down	0.824508	0.0434939
LOC418544	Down	circRNA_0004|Chr1:51394_51727_+	Up	-0.824422	0.0435349
CD163	Up	circRNA_1591|Chr12:16579296_16607346_-	Down	-0.82426	0.043613
LOC101748689	Down	circRNA_4401|Chr31:5348802_5410716_-	Up	-0.824256	0.043615
LOC107050181	Down	circRNA_5970|Chr8:13362100_13371960_-	Up	-0.824179	0.0436518
UBAP2	Up	circRNA_1669|Chr13:12898081_12903053_-	Up	0.824153	0.0436643
HIST1H46L6	Down	circRNA_0417|Chr1:67873290_67884340_-	Down	0.824118	0.0436812
PHGDH	Down	circRNA_2335|Chr2:3915483_3916044_-	Up	-0.823989	0.0437435
INTS5	Up	circRNA_2586|Chr2:44724800_44729969_-	Down	-0.823796	0.0438364
ZFRL1	Up	circRNA_1669|Chr13:12898081_12903053_-	Up	0.823773	0.0438474
NIPBLL	Up	circRNA_1669|Chr13:12898081_12903053_-	Up	0.82377	0.043849
GR42LP4	Up	circRNA_2586|Chr2:44724800_44729969_-	Down	-0.823727	0.0438699
TERAL2	Up	circRNA_1669|Chr13:12898081_12903053_-	Up	0.823657	0.0439035
LY6CLEL	Down	circRNA_3606|Chr3:8577617_8597611_-	Up	-0.823602	0.0439298
FGB	Up	circRNA_3606|Chr3:8577617_8597611_-	Up	0.823588	0.0439368
CREB3L3	Down	circRNA_1591|Chr12:16579296_16607346_-	Down	0.823478	0.0439897
LOC101748689	Down	circRNA_1909|Chr15:8218348_8230982_-	Up	-0.823468	0.0439946
HINTW	Up	circRNA_1669|Chr13:12898081_12903053_-	Up	0.823385	0.0440346
TCERG1L	Up	circRNA_5571|Chr6:32295915_32360230_+	Down	-0.82337	0.044042
UBE2R2L	Up	circRNA_1669|Chr13:12898081_12903053_-	Up	0.823368	0.044043
CHDB1	Up	circRNA_1669|Chr13:12898081_12903053_-	Up	0.823368	0.044043
LOC107049046	Up	circRNA_1669|Chr13:12898081_12903053_-	Up	0.823368	0.044043
LOC100859467	Up	circRNA_1669|Chr13:12898081_12903053_-	Up	0.823368	0.044043
LOC107049174	Up	circRNA_1669|Chr13:12898081_12903053_-	Up	0.823368	0.044043
MIER3L	Up	circRNA_1669|Chr13:12898081_12903053_-	Up	0.823368	0.044043
ATP5A1W	Up	circRNA_1669|Chr13:12898081_12903053_-	Up	0.823327	0.0440626
MUC6	Up	circRNA_3317|Chr23:1350010_1355534_+	Up	0.823261	0.0440944
SMAD2W	Up	circRNA_1669|Chr13:12898081_12903053_-	Up	0.823184	0.044132
H1F0	Up	circRNA_1591|Chr12:16579296_16607346_-	Down	-0.823148	0.0441492
SPIN1W	Up	circRNA_1669|Chr13:12898081_12903053_-	Up	0.823084	0.0441802
HNRNPKL	Up	circRNA_1669|Chr13:12898081_12903053_-	Up	0.823065	0.0441894
LOC107052719	Up	circRNA_1391|Chr11:5318333_5322550_+	Up	0.822929	0.0442552
FCGBP	Down	circRNA_3909|Chr3:49324671_49348019_-	Up	-0.82279	0.0443226
H1F0	Up	circRNA_6520|ChrZ:36839948_36841327_-	Down	-0.822535	0.0444461
ESR1	Up	circRNA_4107|Chr3:89904853_89943419_+	Up	0.822514	0.0444566
CAPG	Up	circRNA_1591|Chr12:16579296_16607346_-	Down	-0.822475	0.0444753
DTX1	Up	circRNA_1591|Chr12:16579296_16607346_-	Down	-0.822417	0.0445035
CHIR-AB-600	Up	circRNA_3606|Chr3:8577617_8597611_-	Up	0.822366	0.0445284
GZMM	Down	circRNA_0417|Chr1:67873290_67884340_-	Down	0.822362	0.0445299
PCSK1	Down	circRNA_1669|Chr13:12898081_12903053_-	Up	-0.822296	0.0445622
GZMM	Down	circRNA_1391|Chr11:5318333_5322550_+	Up	-0.822275	0.0445727
LOC418544	Down	circRNA_4337|Chr31:2362269_2393712_-	Up	-0.822267	0.0445761
LOC101747868	Up	circRNA_4337|Chr31:2362269_2393712_-	Up	0.82226	0.0445797
TAL2	Up	circRNA_1591|Chr12:16579296_16607346_-	Down	-0.822235	0.0445919
LOC107050181	Down	circRNA_4026|Chr3:75659731_75661787_+	Up	-0.822147	0.0446344
SPACA9	Up	circRNA_1591|Chr12:16579296_16607346_-	Down	-0.821842	0.044783
CREB3L3	Down	circRNA_2202|Chr19:386486_393543_-	Up	-0.821789	0.0448089
CHST1	Down	circRNA_3909|Chr3:49324671_49348019_-	Up	-0.821758	0.0448238
H1F0	Up	circRNA_3606|Chr3:8577617_8597611_-	Up	0.821627	0.0448878
MGAT5B	Up	circRNA_1912|Chr15:8218348_8238157_-	Down	-0.821606	0.0448981
ABCC2	Down	circRNA_2612|Chr2:49066711_49116200_-	Down	0.821493	0.0449531
AADAT	Up	circRNA_4107|Chr3:89904853_89943419_+	Up	0.821474	0.0449621
LOC112531100	Up	circRNA_2586|Chr2:44724800_44729969_-	Down	-0.821331	0.0450321
LOC112530086	Down	circRNA_0417|Chr1:67873290_67884340_-	Down	0.821303	0.045046
LOC101748790	Down	circRNA_0993|Chr1:170474632_170501794_-	Down	0.820862	0.0452615
SLC6A1	Up	circRNA_4384|Chr31:5311868_5397897_-	Up	0.820552	0.0454132
HBA1	Up	circRNA_1909|Chr15:8218348_8230982_-	Up	0.820517	0.0454305
TRPM8	Up	circRNA_1591|Chr12:16579296_16607346_-	Down	-0.820426	0.0454747
LOC107049909	Up	circRNA_5820|Chr7:27935655_27936049_-	Down	-0.820364	0.0455053
CYP24A1	Up	circRNA_4107|Chr3:89904853_89943419_+	Up	0.820146	0.0456125
HLA-F10AL1	Up	circRNA_1669|Chr13:12898081_12903053_-	Up	0.820056	0.0456567
OPN3	Up	circRNA_3317|Chr23:1350010_1355534_+	Up	0.820044	0.0456625
PPEF2	Up	circRNA_2612|Chr2:49066711_49116200_-	Down	-0.820023	0.0456727
ZAR1	Up	circRNA_0417|Chr1:67873290_67884340_-	Down	-0.819916	0.0457254
H1F0	Up	circRNA_3909|Chr3:49324671_49348019_-	Up	0.819896	0.0457352
PLA2G4EL4	Up	circRNA_2335|Chr2:3915483_3916044_-	Up	0.819868	0.0457489
CELSR2	Up	circRNA_1359|Chr11:1059092_1064798_-	Down	-0.819698	0.0458327
MUC6	Up	circRNA_1591|Chr12:16579296_16607346_-	Down	-0.819632	0.045865
RGS20	Up	circRNA_2586|Chr2:44724800_44729969_-	Down	-0.819501	0.0459295
CHST1	Down	circRNA_3063|Chr2:136923357_136934084_-	Down	0.81928	0.0460385
HBA1	Up	circRNA_1359|Chr11:1059092_1064798_-	Down	-0.819167	0.0460943
DTX1	Up	circRNA_4337|Chr31:2362269_2393712_-	Up	0.819138	0.0461087
HBBA	Up	circRNA_2586|Chr2:44724800_44729969_-	Down	-0.819008	0.0461727
PROX2	Up	circRNA_5108|Chr5:19233415_19234661_+	Down	-0.818979	0.0461868
FGB	Up	circRNA_2586|Chr2:44724800_44729969_-	Down	-0.818973	0.0461898
LOC112532910	Down	circRNA_4401|Chr31:5348802_5410716_-	Up	-0.818902	0.0462251
CELSR2	Up	circRNA_6520|ChrZ:36839948_36841327_-	Down	-0.818891	0.0462307
RP11-400G3.5	Down	circRNA_0004|Chr1:51394_51727_+	Up	-0.818882	0.0462348
GSTA3	Down	circRNA_0993|Chr1:170474632_170501794_-	Down	0.818748	0.0463011
LOC107049164	Down	circRNA_1359|Chr11:1059092_1064798_-	Down	0.818613	0.0463682
INCENPL	Up	circRNA_4406|Chr31:5365780_5401052_-	Down	-0.818595	0.046377
FABP1	Down	circRNA_3606|Chr3:8577617_8597611_-	Up	-0.818402	0.0464722
TCERG1L	Up	circRNA_1669|Chr13:12898081_12903053_-	Up	0.818349	0.0464987
FGB	Up	circRNA_2596|Chr2:46394013_46401368_+	Down	-0.818307	0.0465196
LOC101748032	Up	circRNA_5820|Chr7:27935655_27936049_-	Down	-0.818294	0.0465258
NOXO1	Down	circRNA_1064|Chr1:180908356_180912265_-	Down	0.818154	0.0465953
ST6GALNAC2	Up	circRNA_6520|ChrZ:36839948_36841327_-	Down	-0.817961	0.046691
RGCC	Up	circRNA_2202|Chr19:386486_393543_-	Up	0.817918	0.0467125
HIST1H46L6	Down	circRNA_5820|Chr7:27935655_27936049_-	Down	0.817877	0.046733
CD101	Up	circRNA_0824|Chr1:137697048_137768926_+	Down	-0.817854	0.046744
LOC107051875	Up	circRNA_4384|Chr31:5311868_5397897_-	Up	0.817853	0.0467445
NETO2	Up	circRNA_5108|Chr5:19233415_19234661_+	Down	-0.817722	0.0468096
SERPINB2	Down	circRNA_0417|Chr1:67873290_67884340_-	Down	0.817666	0.0468377
ADAMTS1	Down	circRNA_1909|Chr15:8218348_8230982_-	Up	-0.817519	0.0469105
XKR9	Down	circRNA_4375|Chr31:5251588_5267684_-	Up	-0.817504	0.0469181
TCF15	Down	circRNA_4401|Chr31:5348802_5410716_-	Up	-0.817497	0.0469215
LOC112532700	Down	circRNA_1064|Chr1:180908356_180912265_-	Down	0.817438	0.0469508
LOC112532726	Down	circRNA_1064|Chr1:180908356_180912265_-	Down	0.817422	0.046959
PCSK1	Down	circRNA_1912|Chr15:8218348_8238157_-	Down	0.817177	0.0470811
LOC430700	Down	circRNA_6520|ChrZ:36839948_36841327_-	Down	0.817119	0.0471099
FSTL5	Up	circRNA_4375|Chr31:5251588_5267684_-	Up	0.816829	0.0472544
LOC101747821	Down	circRNA_0993|Chr1:170474632_170501794_-	Down	0.816817	0.0472606
LOC101747821	Down	circRNA_2612|Chr2:49066711_49116200_-	Down	0.816744	0.0472971
CD163	Up	circRNA_6520|ChrZ:36839948_36841327_-	Down	-0.816719	0.0473093
LY6CLEL	Down	circRNA_2612|Chr2:49066711_49116200_-	Down	0.81658	0.0473787
BTN3A3	Down	circRNA_3063|Chr2:136923357_136934084_-	Down	0.816573	0.0473823
GPRC6A	Down	circRNA_4026|Chr3:75659731_75661787_+	Up	-0.816345	0.0474964
SPACA9	Up	circRNA_2586|Chr2:44724800_44729969_-	Down	-0.816228	0.0475552
HIST1H46L6	Down	circRNA_3909|Chr3:49324671_49348019_-	Up	-0.816146	0.0475962
KPNA7	Down	circRNA_0417|Chr1:67873290_67884340_-	Down	0.816096	0.0476213
TCERG1L	Up	circRNA_1391|Chr11:5318333_5322550_+	Up	0.816017	0.0476608
LOC101750289	Up	circRNA_0004|Chr1:51394_51727_+	Up	0.815794	0.0477724
LOC418544	Down	circRNA_5820|Chr7:27935655_27936049_-	Down	0.815771	0.0477842
ART7C	Up	circRNA_4107|Chr3:89904853_89943419_+	Up	0.815718	0.0478105
ZBTB32	Down	circRNA_4406|Chr31:5365780_5401052_-	Down	0.815407	0.047967
LOC112532700	Down	circRNA_0824|Chr1:137697048_137768926_+	Down	0.815052	0.0481455
CREB3L3	Down	circRNA_4026|Chr3:75659731_75661787_+	Up	-0.81491	0.0482169
IRG1L	Down	circRNA_0993|Chr1:170474632_170501794_-	Down	0.814846	0.0482495
DMC1	Up	circRNA_5073|Chr5:13060666_13062303_+	Up	0.814812	0.0482666
GPRC6A	Down	circRNA_4375|Chr31:5251588_5267684_-	Up	-0.814753	0.0482964
SLC35D2	Up	circRNA_4384|Chr31:5311868_5397897_-	Up	0.814719	0.0483131
LOC101751752	Up	circRNA_0004|Chr1:51394_51727_+	Up	0.814655	0.0483455
GR42LP4	Up	circRNA_5820|Chr7:27935655_27936049_-	Down	-0.814526	0.0484108
AKR1E2	Down	circRNA_5571|Chr6:32295915_32360230_+	Down	0.814439	0.0484548
EMILIN3	Up	circRNA_3909|Chr3:49324671_49348019_-	Up	0.814397	0.0484757
SLC22A7	Up	circRNA_5820|Chr7:27935655_27936049_-	Down	-0.81432	0.0485148
PDK4	Down	circRNA_0004|Chr1:51394_51727_+	Up	-0.81416	0.0485958
IRG1L	Down	circRNA_2612|Chr2:49066711_49116200_-	Down	0.813957	0.0486982
LOC112531116	Up	circRNA_4026|Chr3:75659731_75661787_+	Up	0.813944	0.0487049
EPB42	Up	circRNA_5820|Chr7:27935655_27936049_-	Down	-0.813936	0.0487092
ATP6V0D2	Down	circRNA_1391|Chr11:5318333_5322550_+	Up	-0.813855	0.0487498
PDK4	Down	circRNA_4405|Chr31:5363580_5401052_-	Down	0.813708	0.0488246
LOC101748689	Down	circRNA_3909|Chr3:49324671_49348019_-	Up	-0.813699	0.0488292
PROX2	Up	circRNA_0824|Chr1:137697048_137768926_+	Down	-0.813503	0.0489282
RGCC	Up	circRNA_2612|Chr2:49066711_49116200_-	Down	-0.813371	0.0489956
DMC1	Up	circRNA_5072|Chr5:13059844_13062303_+	Up	0.813357	0.0490024
LOC101751752	Up	circRNA_6520|ChrZ:36839948_36841327_-	Down	-0.813355	0.0490033
LOC107050748	Up	circRNA_2335|Chr2:3915483_3916044_-	Up	0.813329	0.0490169
FAM20CL	Up	circRNA_0417|Chr1:67873290_67884340_-	Down	-0.813254	0.0490546
AKR1E2	Down	circRNA_3606|Chr3:8577617_8597611_-	Up	-0.813217	0.0490734
GZMM	Down	circRNA_4401|Chr31:5348802_5410716_-	Up	-0.813093	0.0491368
PPEF2	Up	circRNA_1988|Chr16:2287393_2330798_+	Down	-0.813087	0.0491395
UBAP2	Up	circRNA_5970|Chr8:13362100_13371960_-	Up	0.813002	0.049183
NIPBLL	Up	circRNA_5970|Chr8:13362100_13371960_-	Up	0.812832	0.0492692
CHIR-AB-502	Down	circRNA_0417|Chr1:67873290_67884340_-	Down	0.812812	0.0492794
OXGR1	Down	circRNA_1591|Chr12:16579296_16607346_-	Down	0.812806	0.0492824
LOC101748913	Up	circRNA_0004|Chr1:51394_51727_+	Up	0.81271	0.0493315
LOC112532726	Down	circRNA_0004|Chr1:51394_51727_+	Up	-0.812635	0.0493695
LOC107049201	Up	circRNA_1669|Chr13:12898081_12903053_-	Up	0.812624	0.049375
TERAL2	Up	circRNA_5970|Chr8:13362100_13371960_-	Up	0.812614	0.0493804
ZFRL1	Up	circRNA_5970|Chr8:13362100_13371960_-	Up	0.812578	0.0493989
ZAR1	Up	circRNA_6520|ChrZ:36839948_36841327_-	Down	-0.812545	0.0494154
ATP5A1W	Up	circRNA_5970|Chr8:13362100_13371960_-	Up	0.812506	0.0494353
AMN	Up	circRNA_1669|Chr13:12898081_12903053_-	Up	0.812451	0.0494633
UBE2R2L	Up	circRNA_5970|Chr8:13362100_13371960_-	Up	0.812441	0.0494688
CHDB1	Up	circRNA_5970|Chr8:13362100_13371960_-	Up	0.812441	0.0494688
LOC100859467	Up	circRNA_5970|Chr8:13362100_13371960_-	Up	0.812441	0.0494688
LOC107049046	Up	circRNA_5970|Chr8:13362100_13371960_-	Up	0.812441	0.0494688
LOC107049174	Up	circRNA_5970|Chr8:13362100_13371960_-	Up	0.812441	0.0494688
MIER3L	Up	circRNA_5970|Chr8:13362100_13371960_-	Up	0.812441	0.0494688
GDPGP1	Down	circRNA_4337|Chr31:2362269_2393712_-	Up	-0.812438	0.0494701
SMAD2W	Up	circRNA_5970|Chr8:13362100_13371960_-	Up	0.812401	0.049489
SPIN1W	Up	circRNA_5970|Chr8:13362100_13371960_-	Up	0.812379	0.0495001
LOC107049500	Down	circRNA_5820|Chr7:27935655_27936049_-	Down	0.812303	0.0495392
IRG1L	Down	circRNA_3606|Chr3:8577617_8597611_-	Up	-0.812301	0.0495399
ART7C	Up	circRNA_0824|Chr1:137697048_137768926_+	Down	-0.812263	0.0495591
HINTW	Up	circRNA_5970|Chr8:13362100_13371960_-	Up	0.812238	0.0495719
LOC101747868	Up	circRNA_1359|Chr11:1059092_1064798_-	Down	-0.812109	0.049638
ZP3	Up	circRNA_4384|Chr31:5311868_5397897_-	Up	0.812109	0.0496381
HNRNPKL	Up	circRNA_5970|Chr8:13362100_13371960_-	Up	0.812096	0.0496444
CDH18	Down	circRNA_4026|Chr3:75659731_75661787_+	Up	-0.812057	0.0496643
LOC112531133	Up	circRNA_1591|Chr12:16579296_16607346_-	Down	-0.812015	0.0496858
CD101	Up	circRNA_3317|Chr23:1350010_1355534_+	Up	0.812005	0.0496909
LOC415662	Down	circRNA_2335|Chr2:3915483_3916044_-	Up	-0.811999	0.0496942
DRD5	Up	circRNA_3317|Chr23:1350010_1355534_+	Up	0.811954	0.049717
SLC35D2	Up	circRNA_2335|Chr2:3915483_3916044_-	Up	0.811909	0.0497404
SUSD2	Down	circRNA_4405|Chr31:5363580_5401052_-	Down	0.81182	0.0497859
LOC107049909	Up	circRNA_4337|Chr31:2362269_2393712_-	Up	0.81171	0.0498421
TCF15	Down	circRNA_4026|Chr3:75659731_75661787_+	Up	-0.811619	0.0498883
GPRC6A	Down	circRNA_2612|Chr2:49066711_49116200_-	Down	0.811448	0.0499762
